# Supplementary material for: Phosphodiesterase beta is the master regulator of cAMP signalling during malaria parasite invasion
Source: PLoS Biol. 2019 Feb 22;17(2):e3000154. doi: 10.1371/journal.pbio.3000154 (PMC6402698; doi:10.1371/journal.pbio.3000154)
Supplement: S1 Table — Quantitative mass spectrometric global phosphoproteome analysis data. Proteins with phosphosites up-regulated 2-fold are highlighted in darker green and those significantly up-regulated (Welch t test) in lighter green. Proteins with phosphosites down-regulated 2-fold are highlighted in darker pink and those significantly down-regulated (Welch t test) in lighter pink. (XLSX) [file pbio.3000154.s014.xlsx]

## Sheet: Sheet1
Proteins	Positions within proteins	Leading proteins	Protein names	Gene names	Sequence window	Amino acid	Position	Welch significant	PKA substrate motif	PKG dependent phosphorylation (Alam et al.)	Charge	Localization prob	PEP	Score	Delta score	Score for localization	Mass error [ppm]	Intensity	Reporter intensity 0	Reporter intensity 1	Reporter intensity 2	Reporter intensity 3	Reporter intensity 4	Reporter intensity 5	#NAME?	welch Difference	fold change KO vs WT	[Product Description]	[Annotated GO Function Term]	[Annotated GO Process Term]	[Annotated GO Component Term]	[Predicted GO Function Term]	[Predicted GO Process Term]	[Predicted GO Component Term]	[Annotated GO Function ID]	[Annotated GO Process ID]	[Annotated GO Component ID]	[Predicted GO Function ID]	[Predicted GO Process ID]	[Predicted GO Component ID]
PF3D7_1003600	157	PF3D7_1003600	membrane skeletal protein IMC1-related	ALV5	QIEDSEEIIKYVPRNSKNIDWEDEYKKYTES	S	157	+	+		3	0.999993	0.000500301	97.095	85.452	79.986	-0.051595	8.58742	3.76025	3.58565	3.48281	-0.0404625	-0.362129	-0.225967	2.98141	3.81909	14.1143	putative (IMC1c);inner membrane complex protein 1c		cytoskeleton organization	subpellicular network;inner membrane complex					GO:0007010	GO:0020038;GO:0070258
PF3D7_0506900	257	PF3D7_0506900	rhomboid protease ROM4	ROM4	LSVYGDNKLKKGSLLSPKVDNYRNTIDNINE	S	257	+			3	0.952325	0.00893337	73.26	47.142	73.26	-1.8099	7.05246	0.212038	-0.00468063	0.06353	-2.82773	-2.97888	-3.00063	3.1141	3.02604	8.14572	rhomboid protease ROM4 (ROM4)	serine-type endopeptidase activity;peptidase activity	signal peptide processing;proteolysis	integral to membrane	serine-type endopeptidase activity		integral to membrane	GO:0004252;GO:0008233	GO:0006465;GO:0006508	GO:0016021	GO:0004252		GO:0016021
PF3D7_0617900;B4E380;Q5TEC6;B2R4P9;A8K4Y7;Q6NXT2;Q71DI3;Q16695;P84243;P68431;B4DEB1;B2R6Y1	11;11;11;11;11;11;11;11;11;11;11;11	PF3D7_0617900	histone H3 variant, putative	H3.3	_____MARTKQTARKSTGGKAPRKQLASKAA	S	11	+	+		3	0.922684	0.0147197	66.486	20.464	66.486	0.41199	7.26698	1.86845	1.81781	1.90077	-0.953653	-1.24714	-1.12757	3.05214	2.9718	7.84515	putative (H3.3);histone H3 variant	protein heterodimerization activity;DNA binding	chromosome organization	nucleosome	protein heterodimerization activity;DNA binding	nucleosome assembly	nucleosome	GO:0046982;GO:0003677	GO:0051276	GO:0000786	GO:0046982;GO:0003677	GO:0006334	GO:0000786
PF3D7_1423700	162	PF3D7_1423700	conserved Plasmodium protein, unknown function		HLNSSGNVPYGKKKNSTNPRSSVILKNGEHN	S	162	+	+		3	0.971091	0.00805519	88.495	66.259	88.495	0.1824	7.03165	0.241453	0.082756	0.164717	-2.64792	-2.79526	-2.71595	3.32747	2.88269	7.37522	unknown function;conserved Plasmodium protein	ATP binding		cytoplasm				GO:0005524		GO:0005737
PF3D7_0506900	266	PF3D7_0506900	rhomboid protease ROM4	ROM4	KKGSLLSPKVDNYRNTIDNINEINDIKIIVT	T	266	+	+		3	1	1.19e-08	146.25	106.87	146.25	0.2426	8.10968	2.63465	2.58752	2.54423	-0.0348473	-0.273758	-0.238142	3.09208	2.77105	6.82604	rhomboid protease ROM4 (ROM4)	serine-type endopeptidase activity;peptidase activity	signal peptide processing;proteolysis	integral to membrane	serine-type endopeptidase activity		integral to membrane	GO:0004252;GO:0008233	GO:0006465;GO:0006508	GO:0016021	GO:0004252		GO:0016021
PF3D7_1011800	797	PF3D7_1011800	QF122 antigen		KALEMIEELLKKRKCTQVDINEKVIALLLSS	T	797	+	+		3	1	0.0088394	93.478	58.183	93.478	-0.23113	7.82554	2.53905	2.41664	2.44749	-0.253607	-0.25209	-0.132919	3.38701	2.6806	6.41123	PRE-binding protein (PREBP)	double-stranded DNA binding; sequence-specific DNA binding transcription factor activity;RNA binding	DNA-dependent;regulation of transcription	nucleus	RNA binding			GO:0003690; GO:0003700;GO:0003723	GO:0006355	GO:0005634	GO:0003723
PF3D7_1027300	331	PF3D7_1027300	peroxiredoxin	nPrx	LKKKNVKSGKGSVSSSNKKLPKGLKNAAKKA	S	331	+			4	0.55661	0.0117732	55.851	45.207	55.851	-0.080615	7.46596	0.466545	0.390585	0.262245	-2.13656	-2.35721	-2.40021	2.84471	2.67112	6.36923	peroxiredoxin (nPrx)	oxidoreductase activity;antioxidant activity	oxidation-reduction process;entry into host cell	nucleus	oxidoreductase activity;antioxidant activity	oxidation-reduction process		GO:0016491;GO:0016209	GO:0055114;GO:0030260	GO:0005634	GO:0016491;GO:0016209	GO:0055114
PF3D7_1011800	1039	PF3D7_1011800	QF122 antigen		DVTNMQSKKNKKLSQSNQTTNTKKHEQAPQI	S	1039	+			3	0.564262	9.26e-05	157.7	109.42	157.7	0.39682	8.30707	1.09185	1.11399	1.3044	-1.22293	-1.61819	-1.59697	2.52545	2.64944	6.27425	PRE-binding protein (PREBP)	double-stranded DNA binding; sequence-specific DNA binding transcription factor activity;RNA binding	DNA-dependent;regulation of transcription	nucleus	RNA binding			GO:0003690; GO:0003700;GO:0003723	GO:0006355	GO:0005634	GO:0003723
B4E0Y6	820	B4E0Y6	DNA repair-scaffolding protein	SPIDR	QHSEELRSEECPRKGSGVVKLFCPVRNRPPD	S	820	+	+		2	1	0.0706089	42.19	14.016	42.19	0.5891	7.03197	-1.37208	-1.48361	-1.5293	-3.99772	-4.13348	-4.06791	3.26169	2.60471	6.08269
PF3D7_1008500	355	PF3D7_1008500	conserved Plasmodium membrane protein, unknown function		LEKLQSNIDIHTKRLSYDNRRNIKNVDLNKE	S	355	+	+		3	0.999978	0.00725137	74.849	60.443	74.849	0.071456	7.87139	1.85961	1.85432	1.96956	-0.498766	-0.730816	-0.795338	2.84198	2.56947	5.93591	unknown function;conserved Plasmodium membrane protein			integral to membrane;apicoplast						GO:0016021;GO:0020011
PF3D7_1027300	327	PF3D7_1027300	peroxiredoxin	nPrx	NLKDLKKKNVKSGKGSVSSSNKKLPKGLKNA	S	327	+	+	+	3	0.933889	0.00138444	121.99	90.508	79.652	-0.38456	8.97902	3.3741	3.25909	3.12374	0.827644	0.731621	0.689552	2.95837	2.50271	5.66748	peroxiredoxin (nPrx)	oxidoreductase activity;antioxidant activity	oxidation-reduction process;entry into host cell	nucleus	oxidoreductase activity;antioxidant activity	oxidation-reduction process		GO:0016491;GO:0016209	GO:0055114;GO:0030260	GO:0005634	GO:0016491;GO:0016209	GO:0055114
PF3D7_1223400	559	PF3D7_1223400	phospholipid-transporting ATPase, putative		KGNNERTINLNKKKNSVNTTGNRSSYVNDGK	S	559	+	+		3	0.994969	0.000370502	142.77	114.68	142.77	0.080321	7.68584	1.98968	1.93916	1.97789	-0.392838	-0.58024	-0.61541	3.09646	2.49841	5.65061	putative;phospholipid-transporting ATPase	magnesium ion binding; phospholipid-translocating ATPase activity;ATP binding	phospholipid transport;aminophospholipid transport	integral to membrane	binding; catalytic activity; metal ion binding; nucleotide binding;ATP binding	metabolic process;cation transport	membrane	GO:0000287; GO:0004012;GO:0005524	GO:0015914;GO:0015917	GO:0016021	GO:0000166; GO:0003824; GO:0005488; GO:0046872;GO:0005524	GO:0008152;GO:0006812	GO:0016020
PF3D7_1003600	166	PF3D7_1003600	membrane skeletal protein IMC1-related	ALV5	KYVPRNSKNIDWEDEYKKYTESKGLQRYSLD	Y	166	+			4	0.779231	0.0437192	51.726	39.525	51.726	0.82437	7.29139	-1.14434	-1.35112	-1.71224	-3.77196	-3.9954	-3.90365	2.2933	2.48777	5.60911	putative (IMC1c);inner membrane complex protein 1c		cytoskeleton organization	subpellicular network;inner membrane complex					GO:0007010	GO:0020038;GO:0070258
PF3D7_0821800	20	PF3D7_0821800	secretory complex protein 61 beta subunit	Sec61-beta	PVIVGGMRTPARRRQSNASANGNNSKQRRNS	S	20	+	+		3	0.999985	2.43e-05	154.39	124.81	122.19	0.10836	8.11261	1.55666	1.52468	1.54952	-0.806658	-0.989094	-1.03038	3.1085	2.48566	5.60092	protein transport protein SEC61 subunit beta (Sec61-beta)	protein transporter activity	protein transport by the Sec complex;intracellular protein transport	endoplasmic reticulum membrane;Sec61 translocon complex				GO:0008565	GO:0043952;GO:0006886	GO:0005789;GO:0005784
PF3D7_1012700	1200	PF3D7_1012700	protein phosphatase, putative		NNKNNKNNKNTYKKNSDKNDNPRNDLKKYRM	S	1200	+	+		4	1	0.00163266	89.507	67.451	89.507	0.16165	8.10312	1.61533	1.51747	1.37826	-0.810188	-1.00359	-1.11525	2.68741	2.48003	5.57909	putative (NIF4);NLI interacting factor-like phosphatase			nucleus	protein binding					GO:0005634	GO:0005515
PF3D7_1007900	94	PF3D7_1007900	eukaryotic translation initiation factor 3 subunit 7, putative		QFQTVDLRTGQKQKGSIFNKKKIHNKQNTTQ	S	94	+	+		3	1	0.0331828	50.354	29.729	50.354	-2.0744	6.88355	-0.224854	-0.230043	-0.294702	-2.64024	-2.78767	-2.63149	3.28652	2.4366	5.41364	putative (EIF3D);eukaryotic translation initiation factor 3 subunit D	translation initiation factor activity	translational initiation	eukaryotic translation initiation factor 3 complex;cytoplasm	translation initiation factor activity	translational initiation		GO:0003743	GO:0006413	GO:0005852;GO:0005737	GO:0003743	GO:0006413
PF3D7_0407800	1940	PF3D7_0407800	conserved Plasmodium protein, unknown function		KLTFHEKNYSESKKSSQTISRKKTRMSCLPK	S	1940	+	+		3	0.971184	0.00159991	125.3	57.19	113.22	-0.10508	8.61467	3.75608	3.63963	3.73839	1.33143	1.32156	1.21146	3.32331	2.42322	5.36366	unknown function;conserved Plasmodium protein			membrane						GO:0016020
PF3D7_1348600	37	PF3D7_1348600	conserved Plasmodium protein, unknown function		GKIQQEIKTNDAPRGSKQENLSEKLPFFLNK	S	37	+	+		3	0.999335	0.0099628	69.327	41.801	69.327	0.18544	7.50592	1.83551	1.74861	1.69853	-0.448263	-0.735603	-0.683542	2.78167	2.38335	5.21748	unknown function;conserved Plasmodium protein			cytoplasm						GO:0005737
PF3D7_1251200	370	PF3D7_1251200	coronin		QEDLYPPIIMRDPERSTNKWIDGINLDIKRV	S	370	+			3	0.99722	0.00279817	108.31	65.478	89.171	-0.035746	7.03201	0.957815	0.840879	0.886845	-1.31174	-1.60436	-1.54241	2.79645	2.38135	5.21025	coronin	actin filament binding	cytokinesis; microtubule-based process;cellular component movement	pellicle	protein binding			GO:0051015	GO:0000910; GO:0007017;GO:0006928	GO:0020039	GO:0005515
PF3D7_1214100	803	PF3D7_1214100	phosphatidylinositol-glycan biosynthesis class O protein, putative		NNIDMIIPSIKNYHMSAKRNMNITNNDTYHT	S	803	+			3	0.996096	0.0396442	45.368	30.586	45.368	-0.12763	6.75573	-0.601078	-0.583052	-0.590023	-2.95081	-2.83542	-3.11555	2.93061	2.37588	5.19051	putative (PIGO);GPI ethanolamine phosphate transferase 3	catalytic activity	metabolic process	endoplasmic reticulum	catalytic activity	metabolic process		GO:0003824	GO:0008152	GO:0005783	GO:0003824	GO:0008152
PF3D7_1245800	204	PF3D7_1245800	clathrin coat assembly protein AP180, putative		EYSRRNINDPRNLRQSLQSKNILDQIQEERK	S	204	+	+		3	0.999979	0.00134302	117.86	91.153	74.962	-0.40046	7.82162	0.991796	0.930273	0.948673	-1.30023	-1.545	-1.40176	3.02084	2.37258	5.17866	putative;epsin
PF3D7_1248700	1285	PF3D7_1248700	conserved Plasmodium protein, unknown function		KKSEKKKRGRKKKILSVDGIGEIANNLSALN	S	1285	+			3	1	3.14e-21	189.34	178.23	189.34	-0.028741	8.42552	1.20527	1.11706	1.15824	-1.10449	-1.24617	-1.16613	3.36826	2.33245	5.0366	unknown function;conserved Plasmodium protein			nucleus						GO:0005634
PF3D7_1105800	48	PF3D7_1105800	conserved Plasmodium protein, unknown function		NDDENDKKKKKDNKLSKDSNRIIKGDSMTRE	S	48	+	+		3	0.99484	0.00301019	79.885	59.761	79.885	-0.20227	7.6049	0.487326	0.3732	0.260536	-1.84806	-1.93938	-1.90653	3.0144	2.27168	4.82884	unknown function;conserved Plasmodium protein			membrane						GO:0016020
B3KVC6;B7ZA36;B4DG64;B3KN75;Q9Y253	173;195;195;257;257	B3KVC6	DNA polymerase eta	POLH	SVPQLFSQMPIRKIRSLGGKLGASVIEILGI	S	173	+			3	1	0.0376748	52.867	52.867	52.591	-0.15841	7.08536	-0.112043	-0.221739	-0.0606899	-2.36101	-2.42446	-2.4146	3.28947	2.26853	4.81833
PF3D7_1022400	46	PF3D7_1022400	pre-mRNA splicing factor, putative		LFGKYGRIKYIDIKPSRSSSSSYAFVHYYDL	S	46	+	+		3	0.999994	0.0295966	53.237	33.031	53.237	0.19164	6.9296	-0.516987	-0.438629	-0.469547	-2.60166	-2.85626	-2.69949	2.92343	2.24408	4.73735	serine/arginine-rich splicing factor 4 (SRSF4)	nucleic acid binding	RNA splicing; via transesterification reactions;RNA splicing	nucleus	nucleic acid binding			GO:0003676	GO:0000375;GO:0008380	GO:0005634	GO:0003676
PF3D7_1012700	1229	PF3D7_1012700	protein phosphatase, putative		RMKVKKKIVKKINKNSNVKIYKSSKHVNEVN	S	1229	+	+		3	1	0.0221835	59.198	38.327	59.198	0.13969	7.13966	1.44447	1.30056	1.26631	-0.82601	-0.948032	-0.926825	3.05699	2.2374	4.71547	putative (NIF4);NLI interacting factor-like phosphatase			nucleus	protein binding					GO:0005634	GO:0005515
PF3D7_0822900	728	PF3D7_0822900	conserved Plasmodium protein, unknown function		PHCTYSNPLKSIKKYSCTNTKNYINEYNCTK	S	728	+	+		2	0.983253	0.004396	94.82	72.764	78.342	-0.031497	8.2169	1.47493	1.44558	1.51395	-0.626881	-0.794249	-0.811577	3.10754	2.22239	4.66666	unknown function;conserved Plasmodium protein			nucleus						GO:0005634
PF3D7_1308000	76	PF3D7_1308000	conserved Plasmodium membrane protein, unknown function		LESQDIENECGLKKVSFGEFNEKSYSLSHKR	S	76	+	+	+	3	1	0.00100382	100.11	79.052	80.853	-0.13974	8.09107	2.91815	2.86903	2.81347	0.833715	0.544012	0.593176	2.7393	2.20992	4.62648	unknown function;conserved Plasmodium membrane protein	serine-type endopeptidase activity;peptidase activity	proteolysis	plasma membrane;integral to membrane				GO:0004252;GO:0008233	GO:0006508	GO:0005886;GO:0016021
PF3D7_0506900	191	PF3D7_0506900	rhomboid protease ROM4	ROM4	ETKKSCSINDDERKISIFSNNEKKKNSIYSD	S	191	+	+		3	1	0.00035957	120.49	93.031	106.58	0.46991	8.2398	2.4346	2.37436	2.24346	0.29849	0.0568543	0.0851669	2.73339	2.20397	4.60746	rhomboid protease ROM4 (ROM4)	serine-type endopeptidase activity;peptidase activity	signal peptide processing;proteolysis	integral to membrane	serine-type endopeptidase activity		integral to membrane	GO:0004252;GO:0008233	GO:0006465;GO:0006508	GO:0016021	GO:0004252		GO:0016021
PF3D7_0525800	268	PF3D7_0525800	membrane skeletal protein IMC1-related		NPLCKGGPEKEKRFSSISIYKSKDSGFPSIR	S	268	+			2	0.998512	0.0007609	155.99	104.7	89.171	-0.40023	9.60532	5.70878	5.63249	5.67942	3.50546	3.47742	3.4713	3.89933	2.18883	4.55937	putative (IMC1g);inner membrane complex protein 1g			inner membrane complex						GO:0070258
PF3D7_0217500	44	PF3D7_0217500	calcium-dependent protein kinase 1	CDPK1	GNNKNSEDLAINPGMYVRKKEGKIGESYFKV	Y	44	+			3	0.987703	7.5e-07	79.676	67.312	58.848	0.78615	8.47163	3.31276	3.31856	3.31083	1.28524	1.11343	1.07256	3.03979	2.15697	4.45977	calcium-dependent protein kinase 1 (CDPK1)	calcium ion binding; calcium-dependent protein serine/threonine kinase activity; protein serine/threonine kinase activity;ATP binding	response to drug;protein phosphorylation	plasma membrane;membrane	calcium ion binding; protein kinase activity; protein tyrosine kinase activity;ATP binding	protein phosphorylation		GO:0004674; GO:0005509; GO:0009931;GO:0005524	GO:0042493;GO:0006468	GO:0005886;GO:0016020	GO:0004672; GO:0004713; GO:0005509;GO:0005524	GO:0006468
PF3D7_0506900	194	PF3D7_0506900	rhomboid protease ROM4	ROM4	KSCSINDDERKISIFSNNEKKKNSIYSDTQS	S	194	+			3	1	0.000503445	126.12	93.9	106.58	0.46991	8.52732	2.9264	2.83139	2.74892	0.818722	0.601213	0.684345	2.83692	2.13415	4.38977	rhomboid protease ROM4 (ROM4)	serine-type endopeptidase activity;peptidase activity	signal peptide processing;proteolysis	integral to membrane	serine-type endopeptidase activity		integral to membrane	GO:0004252;GO:0008233	GO:0006465;GO:0006508	GO:0016021	GO:0004252		GO:0016021
PF3D7_1027300	230	PF3D7_1027300	peroxiredoxin	nPrx	KSSTSTQKKKGSVSSTISKKSVKKSNKVVKK	T	230	+			4	0.510358	0.00129617	109.83	90.591	91.076	-0.01439	6.77579	-0.582684	-0.752161	-0.867918	-2.72892	-2.85679	-2.96204	2.59526	2.11499	4.33188	peroxiredoxin (nPrx)	oxidoreductase activity;antioxidant activity	oxidation-reduction process;entry into host cell	nucleus	oxidoreductase activity;antioxidant activity	oxidation-reduction process		GO:0016491;GO:0016209	GO:0055114;GO:0030260	GO:0005634	GO:0016491;GO:0016209	GO:0055114
PF3D7_0104300	2648	PF3D7_0104300	ubiquitin carboxyl-terminal hydrolase 1, putative	UBP1	HTSFQSLNCNRTKNNSIQERVVYGKEINNNH	S	2648	+			3	0.999725	0.00301499	90.412	72.339	90.412	0.22125	7.47722	1.5188	1.44759	1.55364	-0.459898	-0.621349	-0.74259	2.76632	2.11462	4.33077	putative (UBP1);ubiquitin carboxyl-terminal hydrolase 1	ubiquitin thiolesterase activity	ubiquitin-dependent protein catabolic process	proteasome complex	ubiquitin thiolesterase activity	ubiquitin-dependent protein catabolic process		GO:0004221	GO:0006511	GO:0000502	GO:0004221	GO:0006511
PF3D7_0904800	479	PF3D7_0904800	replication protein A1, small fragment		NSHRAKRSLNDDTNDSKKQKL__________	S	479	+			3	0.530134	0.00894813	61.344	44.43	61.344	-0.8364	7.31439	-0.736258	-0.896639	-0.996221	-2.92085	-2.98505	-3.01982	2.82706	2.09887	4.28373	small fragment (RPA1);replication protein A1				nucleic acid binding						GO:0003676
PF3D7_1010300	104	PF3D7_1010300	succinate dehydrogenase subunit 4, putative	SDH4	INWIYIEYVKNKKKKSNSPLDVKVVGKKNK_	S	104	+	+		2	0.996207	0.0397615	80.318	38.614	76.326	0.42327	7.74431	2.45505	2.29461	2.35176	0.258614	0.29866	0.258142	3.2655	2.09534	4.27325	putative (SDH4);succinate dehydrogenase subunit 4		transport	integral to membrane					GO:0006810	GO:0016021
PF3D7_1235900	977	PF3D7_1235900	pre-mRNA-splicing factor SYF1, putative	XAB2	HGNENTFREMIRIKRSVLNIFSNSRNNMEDE	S	977	+	+		2	0.997802	0.00845059	97.631	69.426	97.631	0.10168	7.00664	-2.96124	-3.02435	-2.91839	-4.97008	-5.09129	-5.10307	3.19952	2.08682	4.24811	putative (XAB2);pre-mRNA-splicing factor SYF1		RNA processing	membrane;intracellular		RNA processing	intracellular		GO:0006396	GO:0016020;GO:0005622		GO:0006396	GO:0005622
PF3D7_1224300	101	PF3D7_1224300	polyadenylate-binding protein, putative	PABP	PARLMWSHRDPSLRKSGTGNIFVKNLDKSID	S	101	+	+		2	0.995812	0.0112752	113.82	80.919	92.039	0.33818	8.11935	2.42913	2.33232	2.37623	0.307592	0.336117	0.254246	3.50306	2.07991	4.2278	putative (PABP);polyadenylate-binding protein	poly(A) RNA binding;mRNA binding	RNA processing		nucleic acid binding;RNA binding			GO:0008143;GO:0003729	GO:0006396		GO:0003676;GO:0003723
PF3D7_1202900	26	PF3D7_1202900	high mobility group protein B1	HMGB1	RRKNKKDPHAPKRSLSAYMFFAKEKRAEIIS	S	26	+			2	0.589508	0.00210299	79.036	61.568	79.036	0.43761	7.46006	1.36145	1.45545	1.49762	-0.452131	-0.667219	-0.801426	2.55922	2.07843	4.22348	high mobility group protein B1 (HMGB1)	bending;DNA binding	DNA-dependent; regulation of transcription;positive regulation of cytokine production	cytosol; nucleus;chromosome	protein binding			GO:0008301	GO:0006355;GO:0001819	GO:0005634; GO:0005829;GO:0005694	GO:0005515
PF3D7_1105800	51	PF3D7_1105800	conserved Plasmodium protein, unknown function		ENDKKKKKDNKLSKDSNRIIKGDSMTREDLL	S	51	+	+		3	0.998341	0.0297812	58.592	22.007	58.592	0.29853	7.87493	2.44531	2.3149	2.27809	0.354586	0.281799	0.217674	3.01221	2.06142	4.17396	unknown function;conserved Plasmodium protein			membrane						GO:0016020
PF3D7_1411200	7	PF3D7_1411200	rhomboid protease ROM8	ROM8	_________MVKKKTSVNVKSILETKNKREK	S	7	+	+		3	0.978966	0.00999883	78.098	45.549	54.982	-0.21196	7.2697	1.35599	1.25594	1.2734	-0.676023	-0.727783	-0.877752	2.96278	2.05563	4.15725	rhomboid protease ROM8 (ROM8)	serine-type endopeptidase activity	proteolysis	integral to membrane	serine-type endopeptidase activity		integral to membrane	GO:0004252	GO:0006508	GO:0016021	GO:0004252		GO:0016021
PF3D7_1224300	51	PF3D7_1224300	polyadenylate-binding protein, putative	PABP	FNTVGHVSSIRVCRDSVTRKSLGYAYVNYHN	S	51	+	+		3	0.988734	0.00542594	82.831	58.055	82.831	-0.062551	7.00681	-0.478046	-0.489088	-0.341314	-2.31456	-2.6801	-2.44465	2.48615	2.04362	4.12279	putative (PABP);polyadenylate-binding protein	poly(A) RNA binding;mRNA binding	RNA processing		nucleic acid binding;RNA binding			GO:0008143;GO:0003729	GO:0006396		GO:0003676;GO:0003723
PF3D7_0418600	129	PF3D7_0418600	regulator of chromosome condensation, putative		LIDFSTIMINKCKRLSFYDNYNKKFKKSTDK	S	129	+	+		4	0.99989	0.00419133	69.92	55.934	69.92	-0.20784	7.17234	-0.6397	-0.764019	-0.699993	-2.77813	-2.70543	-2.72579	3.37266	2.03521	4.09884	putative;regulator of chromosome condensation	guanyl-nucleotide exchange factor activity	cell cycle	nucleus;cytoplasm				GO:0005085	GO:0007049	GO:0005634;GO:0005737
PF3D7_1345800	325	PF3D7_1345800	conserved Plasmodium protein, unknown function		QFNILKNINNQRRDRSSFYEQKEKLFNDEKK	S	325	+			3	0.772132	0.00207199	105.03	83.993	105.03	-0.0069663	7.06494	-0.0546436	-0.137749	-0.214918	-2.24207	-2.16752	-2.09263	3.01398	2.03164	4.08869	unknown function;conserved Plasmodium protein			membrane;cytoplasm						GO:0016020;GO:0005737
PF3D7_0508900	1741	PF3D7_0508900	conserved Plasmodium protein, unknown function		CIFTELDEGLSRTRHSVHDEKCNMEKKKEDD	S	1741	+	+		4	0.995316	0.0037835	84.892	58.508	77.279	0.2161	7.72336	0.944241	0.832096	0.896343	-0.988552	-1.22774	-1.18643	2.80076	2.02514	4.0703	unknown function;conserved Plasmodium protein	actin binding; motor activity;ATP binding		myosin complex;cytoplasm				GO:0003774; GO:0003779;GO:0005524		GO:0016459;GO:0005737
PF3D7_0517300	6	PF3D7_0517300	pre-mRNA-splicing factor	SR1	__________MVIRESVSRIYVGNLPSHVSS	S	6	+	+		2	0.999802	0.00206259	132.25	90.059	113.46	0.42785	8.33092	2.66118	2.57822	2.73499	0.564577	0.687992	0.67367	3.05703	2.01605	4.04475	serine/arginine-rich splicing factor 1 (SR1)	RNA binding	mRNA processing; regulation of nuclear mRNA splicing; via spliceosome;RNA splicing	nucleus; spliceosomal complex;cytoplasm	nucleic acid binding			GO:0003723	GO:0006397; GO:0048024;GO:0008380	GO:0005634; GO:0005681;GO:0005737	GO:0003676
PF3D7_1235200	38	PF3D7_1235200	V-type K -independent H -translocating inorganic pyrophosphatase	VP2	FFGGETSVKNFLERYSFTNKKDNKKNEKGTK	S	38	+	+		3	0.947988	0.0010155	100.13	73.355	100.13	-0.18132	7.77666	1.54165	1.4468	1.52653	-0.370148	-0.648611	-0.505911	2.74393	2.01322	4.03681	V-type K+-independent H+-translocating inorganic pyrophosphatase (VP2)	inorganic diphosphatase activity;hydrogen-translocating pyrophosphatase activity	proton transport	membrane	inorganic diphosphatase activity;hydrogen-translocating pyrophosphatase activity	proton transport	membrane	GO:0004427;GO:0009678	GO:0015992	GO:0016020	GO:0004427;GO:0009678	GO:0015992	GO:0016020
PF3D7_0926400	328	PF3D7_0926400	monocarboxylate transporter, putative		DNDSKQKGNSLFGMLTLDRIFTDNYIGKYYN	T	328	+			2	0.998925	0.000856396	78.903	65.313	78.903	0.21064	8.13245	-0.0112877	-0.070034	0.0160923	-2.01211	-2.00697	-2.07016	3.58206	2.008	4.02225	putative;monocarboxylate transporter	monocarboxylic acid transmembrane transporter activity	transmembrane transport;monocarboxylic acid transport	integral to membrane		transmembrane transport	integral to membrane	GO:0008028	GO:0055085;GO:0015718	GO:0016021		GO:0055085	GO:0016021
PF3D7_1125800	22	PF3D7_1125800	kelch protein, putative		TQPEIILSEEKKASLTTQSTSNNTNDGNILE	T	22	+			3	0.826824	8.67e-21	144.18	134.98	144.18	-0.81293	7.48705	-0.437042	-0.463142	-0.592302	-2.40448	-2.55031	-2.55522	2.92875	2.00584	4.01623	putative;kelch protein
PF3D7_1021700	3231	PF3D7_1021700	conserved Plasmodium membrane protein, unknown function		RITYDYSSINSLKKLSYNNLTRASCYVNSRS	S	3231	+	+		3	0.974776	0.00347678	77.894	56.522	77.894	-0.33266	7.10319	-0.650957	-0.682482	-0.616123	-2.58348	-2.64774	-2.73028	3.2672	2.00398	4.01104	unknown function;conserved Plasmodium membrane protein	NADH dehydrogenase (ubiquinone) activity	transport;ATP synthesis coupled electron transport	mitochondrial inner membrane; mitochondrial respiratory chain; mitochondrion;integral to membrane				GO:0008137	GO:0006810;GO:0042773	GO:0005739; GO:0005743; GO:0005746;GO:0016021
PF3D7_1455300	18	PF3D7_1455300	conserved Plasmodium protein, unknown function		KCRNSSRKYKLSAGDSTFGKPTVRGSVTNDN	S	18	+			4	0.936994	1.18e-06	131.82	115.47	70.699	-0.10957	8.04368	2.56202	2.56461	2.42812	0.545866	0.496553	0.505394	3.24897	2.00231	4.00642	unknown function;conserved Plasmodium protein	flap endonuclease activity; single-stranded DNA specific 5'-3' exodeoxyribonuclease activity;DNA binding	mismatch repair; response to DNA damage stimulus;DNA recombination	nucleus				GO:0045145; GO:0048256;GO:0003677	GO:0006298; GO:0006974;GO:0006310	GO:0005634
PF3D7_1027300	329	PF3D7_1027300	peroxiredoxin	nPrx	KDLKKKNVKSGKGSVSSSNKKLPKGLKNAAK	S	329	+		+	4	0.964388	0.00138444	120.54	85.847	90.412	0.031912	8.53051	2.25042	2.20241	2.14315	0.286068	0.154346	0.157658	3.14844	1.99931	3.99808	peroxiredoxin (nPrx)	oxidoreductase activity;antioxidant activity	oxidation-reduction process;entry into host cell	nucleus	oxidoreductase activity;antioxidant activity	oxidation-reduction process		GO:0016491;GO:0016209	GO:0055114;GO:0030260	GO:0005634	GO:0016491;GO:0016209	GO:0055114
PF3D7_0420300	2025	PF3D7_0420300	transcription factor with AP2 domain(s)	ApiAP2	NIPVKSEWLNPVYVRSSYFYSKKYSSSAHNA	S	2025	+			2	0.853167	0.0158877	123.5	85.948	123.5	0.16162	7.26091	0.775459	0.633839	0.809296	-1.21611	-1.35937	-1.19622	2.85889	1.99676	3.99104	transcription factor with AP2 domain(s) (ApiAP2)	sequence-specific DNA binding transcription factor activity	DNA-dependent;regulation of transcription		sequence-specific DNA binding transcription factor activity			GO:0003700	GO:0006355		GO:0003700
PF3D7_1021700	4469	PF3D7_1021700	conserved Plasmodium membrane protein, unknown function		ILIDDLTLFNKNNKHSINERENKENIFNETV	S	4469	+	+		3	1	0.00442022	80.318	48.159	80.318	0.029529	6.87037	-2.1573	-2.23341	-2.12049	-4.02293	-4.22661	-4.23863	2.82133	1.99232	3.97877	unknown function;conserved Plasmodium membrane protein	NADH dehydrogenase (ubiquinone) activity	transport;ATP synthesis coupled electron transport	mitochondrial inner membrane; mitochondrial respiratory chain; mitochondrion;integral to membrane				GO:0008137	GO:0006810;GO:0042773	GO:0005739; GO:0005743; GO:0005746;GO:0016021
PF3D7_1340900	612	PF3D7_1340900	sodium-dependent phosphate transporter	PiT	VEAKMNADNKRHARKSMDKDIIQVDKDKSFT	S	612	+	+		4	1	0.00258187	71.685	51.1	71.685	-0.20238	7.45313	1.62907	1.4969	1.15961	-0.444666	-0.609793	-0.632946	2.23927	1.991	3.97511	sodium-dependent phosphate transporter (PiT)	inorganic phosphate transmembrane transporter activity	phosphate ion transport	membrane;integral to plasma membrane	inorganic phosphate transmembrane transporter activity	phosphate ion transport	membrane	GO:0005315	GO:0006817	GO:0016020;GO:0005887	GO:0005315	GO:0006817	GO:0016020
PF3D7_0904800	471	PF3D7_0904800	replication protein A1, small fragment		LLIANNNDNSHRAKRSLNDDTNDSKKQKL__	S	471	+	+		3	0.944398	0.00197031	85.469	60.773	85.469	0.69166	7.81648	2.45235	2.30265	2.10588	0.410965	0.255157	0.232964	2.47806	1.98727	3.96485	small fragment (RPA1);replication protein A1				nucleic acid binding						GO:0003676
PF3D7_1335700	586	PF3D7_1335700	conserved Plasmodium protein, unknown function		NVTKTKNQIKDKKKNSFFGINKSTLENNESA	S	586	+	+		3	1	0.0273873	48.568	36.521	48.568	-0.14768	6.90202	-0.42205	-0.523239	-0.525644	-2.48008	-2.5979	-2.35087	2.8008	1.98597	3.96129	unknown function;conserved Plasmodium protein			cytoplasm						GO:0005737
PF3D7_1124600	26	PF3D7_1124600	ethanolamine kinase	EK	SEKEITQQRKKNSVTTKNFDNLSNSNSQITE	T	26	+			4	0.690963	0.0265045	75.213	38.818	75.213	0.094528	7.29968	2.08916	1.87419	1.90599	0.0266972	-0.121677	0.0475082	2.72635	1.97227	3.92386	ethanolamine kinase (EK)	ethanolamine kinase activity	phosphatidylcholine biosynthetic process; phosphatidylethanolamine biosynthetic process;lipid metabolic process	cytoplasm				GO:0004305	GO:0006646; GO:0006656;GO:0006629	GO:0005737
PF3D7_0418600	1520	PF3D7_0418600	regulator of chromosome condensation, putative		YHVLRVNKKYNFLNSSNRKKYSDQISYNSKL	S	1520	+			3	0.780594	0.00303415	81.676	61.091	81.676	-0.16437	7.14977	-0.304708	-0.378672	-0.348818	-2.20866	-2.34941	-2.35813	3.13727	1.96133	3.89422	putative;regulator of chromosome condensation	guanyl-nucleotide exchange factor activity	cell cycle	nucleus;cytoplasm				GO:0005085	GO:0007049	GO:0005634;GO:0005737
PF3D7_1124600	23	PF3D7_1124600	ethanolamine kinase	EK	IDESEKEITQQRKKNSVTTKNFDNLSNSNSQ	S	23	+	+		3	0.990713	0.0043007	105.46	64.964	67.385	0.59786	8.18247	2.83751	2.69534	2.68705	0.848982	0.689636	0.798843	2.92314	1.96081	3.89282	ethanolamine kinase (EK)	ethanolamine kinase activity	phosphatidylcholine biosynthetic process; phosphatidylethanolamine biosynthetic process;lipid metabolic process	cytoplasm				GO:0004305	GO:0006646; GO:0006656;GO:0006629	GO:0005737
PF3D7_1027300	228	PF3D7_1027300	peroxiredoxin	nPrx	PKKSSTSTQKKKGSVSSTISKKSVKKSNKVV	S	228	+			3	0.84906	0.000987077	109.83	90.591	109.83	-0.024059	8.11281	2.78763	2.62531	2.50047	0.750763	0.63928	0.664835	2.67704	1.95284	3.87137	peroxiredoxin (nPrx)	oxidoreductase activity;antioxidant activity	oxidation-reduction process;entry into host cell	nucleus	oxidoreductase activity;antioxidant activity	oxidation-reduction process		GO:0016491;GO:0016209	GO:0055114;GO:0030260	GO:0005634	GO:0016491;GO:0016209	GO:0055114
PF3D7_1304500	71	PF3D7_1304500	small heat shock protein, putative		YYMNNDFFRFFPNRRSLTDYDINRNRNHDLL	S	71	+	+		2	0.964158	3.01e-05	172.17	120.41	150.09	-0.09157	8.43222	3.07353	3.03457	3.10196	1.13438	1.14695	1.07715	3.65463	1.95052	3.86514	putative;small heat shock protein		response to unfolded protein;response to heat						GO:0006986;GO:0009408
PF3D7_0922100	1095	PF3D7_0922100	ubiquitin-like protein, putative		GNNYHINGKEDNYRSSRAHKLSNHDNYMERY	S	1095	+	+		3	0.734795	0.0133037	68.49	58.954	68.49	-0.38003	7.19379	-2.20115	-2.18552	-2.12749	-3.97846	-4.20579	-4.1639	2.84773	1.94466	3.84947	putative;ubiquitin-like protein				protein binding						GO:0005515
PF3D7_1027300	217	PF3D7_1027300	peroxiredoxin	nPrx	EEKTADTDKEKPKKSSTSTQKKKGSVSSTIS	S	217	+	+		3	0.949477	0.0104063	70.942	26.624	70.942	0.28451	6.99502	0.57687	0.494385	0.512396	-1.36278	-1.51568	-1.36832	3.08163	1.94348	3.84632	peroxiredoxin (nPrx)	oxidoreductase activity;antioxidant activity	oxidation-reduction process;entry into host cell	nucleus	oxidoreductase activity;antioxidant activity	oxidation-reduction process		GO:0016491;GO:0016209	GO:0055114;GO:0030260	GO:0005634	GO:0016491;GO:0016209	GO:0055114
PF3D7_1008800	410	PF3D7_1008800	nucleolar protein 5, putative	NOP5	EKRLEYITSNLQKKLSNPNNNVKAQQQGQQN	S	410	+	+		3	1	0.000490949	135.02	90.475	107.93	0.035844	7.51905	1.6609	1.59625	1.70575	-0.165182	-0.36072	-0.329422	2.90523	1.9394	3.83547	putative (NOP5);nucleolar protein 5	RNA binding	rRNA processing	nucleolus				GO:0003723	GO:0006364	GO:0005730
PF3D7_0626800	14	PF3D7_0626800	pyruvate kinase	PyrK	__MSSFKYKNSAAGASMQSAANITLRQILEP	S	14	+			3	0.815415	5.49e-07	84.025	77.339	84.025	1.052	7.7836	0.619162	0.520657	0.608278	-1.36377	-1.30324	-1.35223	3.44851	1.92245	3.79066	pyruvate kinase (PyrK)	potassium ion binding; pyruvate kinase activity;magnesium ion binding	protein homotetramerization;glycolysis		magnesium ion binding; potassium ion binding; pyruvate kinase activity;catalytic activity	glycolysis		GO:0004743; GO:0030955;GO:0000287	GO:0051289;GO:0006096		GO:0000287; GO:0004743; GO:0030955;GO:0003824	GO:0006096
PF3D7_1124600	25	PF3D7_1124600	ethanolamine kinase	EK	ESEKEITQQRKKNSVTTKNFDNLSNSNSQIT	T	25	+			3	0.641786	0.0113104	77.662	16.501	77.662	0.40613	7.68086	1.7611	1.66164	1.60344	-0.144718	-0.311045	-0.268061	2.90281	1.91667	3.7755	ethanolamine kinase (EK)	ethanolamine kinase activity	phosphatidylcholine biosynthetic process; phosphatidylethanolamine biosynthetic process;lipid metabolic process	cytoplasm				GO:0004305	GO:0006646; GO:0006656;GO:0006629	GO:0005737
PF3D7_1455300	14	PF3D7_1455300	conserved Plasmodium protein, unknown function		__MDKCRNSSRKYKLSAGDSTFGKPTVRGSV	S	14	+	+		4	0.999688	1.18e-06	131.82	115.47	125.04	0.018575	8.16244	3.10904	3.12002	3.00319	1.22353	1.15835	1.13178	3.23227	1.9062	3.7482	unknown function;conserved Plasmodium protein	flap endonuclease activity; single-stranded DNA specific 5'-3' exodeoxyribonuclease activity;DNA binding	mismatch repair; response to DNA damage stimulus;DNA recombination	nucleus				GO:0045145; GO:0048256;GO:0003677	GO:0006298; GO:0006974;GO:0006310	GO:0005634
PF3D7_1107300	1508	PF3D7_1107300	polyadenylate-binding protein-interacting protein 1, putative	PAIP1	YDNNEDHNNNNNRRLSGNVNNENMKKRNEDE	S	1508	+	+		3	1	0.00180268	80.414	62.748	80.414	-0.11021	8.45972	3.11854	3.0487	3.11312	1.17868	1.23559	1.15695	3.53676	1.90305	3.74002	putative (PAIP1);polyadenylate-binding protein-interacting protein 1	RNA binding			binding; protein binding; RNA binding;DNA binding			GO:0003723			GO:0003723; GO:0005488; GO:0005515;GO:0003677
PF3D7_1207000	1605	PF3D7_1207000	conserved Plasmodium protein, unknown function		KGAIISLKHLENRKVSTNLSRTSNARNRGVK	S	1605	+	+		3	0.885759	0.00963716	72.152	42.601	57.401	0.37132	7.33828	2.78056	2.7351	2.55987	0.968468	0.746111	0.689867	2.48479	1.89036	3.70729	unknown function;conserved Plasmodium protein	actin binding; calmodulin binding; motor activity;ATP binding		myosin complex;cytoplasm				GO:0003774; GO:0003779; GO:0005516;GO:0005524		GO:0016459;GO:0005737
PF3D7_1343700	191	PF3D7_1343700	kelch protein, putative		NLINDDSGLNNLKKFSTVNNVNDTYEKKIIE	S	191	+	+		4	0.837282	1.11e-06	155.49	136.2	155.49	0.44473	7.67429	1.62072	1.36	1.29195	-0.314245	-0.539803	-0.54335	2.35765	1.89002	3.70642	kelch protein K13 (K13)	protein binding	response to drug;protein homooligomerization		protein binding	protein homooligomerization		GO:0005515	GO:0042493;GO:0051260		GO:0005515	GO:0051260
PF3D7_0407800	1942	PF3D7_0407800	conserved Plasmodium protein, unknown function		TFHEKNYSESKKSSQTISRKKTRMSCLPKKK	T	1942	+			3	0.799397	0.0311787	83.869	41.993	83.869	-0.25489	8.0242	-2.30949	-2.33849	-2.38229	-4.07819	-4.27508	-4.34405	2.72169	1.88902	3.70383	unknown function;conserved Plasmodium protein			membrane						GO:0016020
PF3D7_0618000	418	PF3D7_0618000	conserved Plasmodium membrane protein, unknown function		IQNDENICSRENRIYSMKTDDNIIFEFQKEH	S	418	+		+	4	0.999992	2.11e-06	125.04	116.38	125.04	-0.14247	9.31252	3.93052	3.77439	3.48773	1.91796	1.75435	1.86812	2.2714	1.88407	3.69116	unknown function;conserved Plasmodium membrane protein
PF3D7_1210600	17	PF3D7_1210600	conserved Plasmodium protein, unknown function		SLTLIRHDEEEKRRNSVHNPTGRIGHSLHFY	S	17	+	+		3	0.995533	0.00376907	77.899	60.387	77.899	-0.15276	6.75299	-2.15272	-2.31134	-2.13654	-4.12339	-4.0011	-4.11982	2.87543	1.88124	3.68392	unknown function;conserved Plasmodium protein			nucleus;cytoplasm						GO:0005634;GO:0005737
PF3D7_1416100	423	PF3D7_1416100	root hair defective 3 GTP-binding protein (RHD3) homolog, putative		KICTIEKNTFSFSRDSNLKTVKDNNKNTSHE	S	423	+	+		3	0.999347	0.000984154	95.6	70.258	81.656	-0.22269	8.02588	1.7578	1.57714	1.62298	-0.110434	-0.320661	-0.225967	2.72385	1.87166	3.65954	putative (SEY1);protein SEY1	GTPase activity;GTP binding		membrane				GO:0003924;GO:0005525		GO:0016020
PF3D7_0525800	267	PF3D7_0525800	membrane skeletal protein IMC1-related		GNPLCKGGPEKEKRFSSISIYKSKDSGFPSI	S	267	+	+		2	0.999619	0.000477717	157.03	96.336	45.28	-0.46622	9.20946	5.40192	5.30063	5.36322	3.54102	3.51666	3.45455	3.34948	1.85118	3.60795	putative (IMC1g);inner membrane complex protein 1g			inner membrane complex						GO:0070258
PF3D7_1027300	226	PF3D7_1027300	peroxiredoxin	nPrx	EKPKKSSTSTQKKKGSVSSTISKKSVKKSNK	S	226	+	+		3	0.986992	0.000901068	102.9	65.655	65.043	0.45874	8.19393	3.01992	2.91648	2.79086	1.24272	1.01356	0.965902	2.46184	1.83503	3.56778	peroxiredoxin (nPrx)	oxidoreductase activity;antioxidant activity	oxidation-reduction process;entry into host cell	nucleus	oxidoreductase activity;antioxidant activity	oxidation-reduction process		GO:0016491;GO:0016209	GO:0055114;GO:0030260	GO:0005634	GO:0016491;GO:0016209	GO:0055114
PF3D7_0108300	501	PF3D7_0108300	conserved Plasmodium protein, unknown function		NNKKKSNLVKDKKNSSTSTCNKFMNNTHNLN	S	501	+			4	0.521521	0.00483323	63.29	49.589	63.29	0.052753	6.72132	-0.34264	-0.455912	-0.630182	-2.25063	-2.2496	-2.42676	2.50868	1.83275	3.56216	unknown function;conserved Plasmodium protein			nucleus;membrane						GO:0005634;GO:0016020
PF3D7_1343800	6066	PF3D7_1343800	conserved Plasmodium protein, unknown function		DAKILNDKIFQLKRFSQQIEKLNDEKMNIID	S	6066	+	+		3	1	0.00161783	120.86	58.389	120.86	0.14392	6.8825	0.0559635	0.097702	0.0549564	-1.72493	-1.74255	-1.82139	3.4937	1.8325	3.56153	unknown function;conserved Plasmodium protein			integral to membrane; membrane;apicoplast						GO:0016020; GO:0016021;GO:0020011
PF3D7_0618000	211	PF3D7_0618000	conserved Plasmodium membrane protein, unknown function		EEHCNNIGKRKAKRKSYNNNNNNYYTYKHHN	S	211	+	+		4	0.999995	4.09e-06	123.55	101.12	123.55	-0.25846	7.05342	-0.0432205	-0.0376091	-0.0324078	-1.74795	-1.86686	-1.97545	2.88765	1.82568	3.54473	unknown function;conserved Plasmodium membrane protein
PF3D7_0108300	1644	PF3D7_0108300	conserved Plasmodium protein, unknown function		GEHNIDNIVNKNVRTSLLKNDNIKTTTTERN	S	1644	+	+		3	0.831807	0.0073855	69.03	35.03	69.03	-0.12605	7.40495	0.448935	0.331446	0.178803	-1.52511	-1.39668	-1.56132	2.584	1.8141	3.51639	unknown function;conserved Plasmodium protein			nucleus;membrane						GO:0005634;GO:0016020
PF3D7_1309500	191	PF3D7_1309500	small nucleolar ribonucleoprotein, putative		DHNNRNDRNNRNNKNSFRNRSNSSRKFNNQR	S	191	+	+		3	1	0.0390457	51.872	35.201	51.872	0.27925	6.98921	0.371401	0.284208	0.341627	-1.45555	-1.53821	-1.36987	3.02532	1.78695	3.45085	putative (GAR1);H/ACA ribonucleoprotein complex subunit 1		pseudouridine synthesis; ribosome biogenesis;RNA modification	box H/ACA snoRNP complex	snoRNA binding;pseudouridine synthase activity	snRNA pseudouridine synthesis;ribosome biogenesis	box H/ACA snoRNP complex		GO:0001522; GO:0042254;GO:0009451	GO:0031429	GO:0030515;GO:0009982	GO:0031120;GO:0042254	GO:0031429
PF3D7_1105100	81	PF3D7_1105100	histone H2B	H2B	IATEASRLCKYTRRDTLSSREIQTAIRLVLP	T	81	+	+		3	0.995956	0.0359363	94.692	23.241	82.645	0.49551	8.28083	-0.993599	-0.948692	-0.808918	-2.6637	-2.71134	-2.67917	2.9784	1.76767	3.40503	histone H2B (H2B)	protein heterodimerization activity;DNA binding	chromosome organization	nucleosome	protein heterodimerization activity;DNA binding	nucleosome assembly	nucleus;nucleosome	GO:0046982;GO:0003677	GO:0051276	GO:0000786	GO:0046982;GO:0003677	GO:0006334	GO:0005634;GO:0000786
PF3D7_1345800	326	PF3D7_1345800	conserved Plasmodium protein, unknown function		FNILKNINNQRRDRSSFYEQKEKLFNDEKKF	S	326	+	+		3	0.991637	0.00102233	122.46	103.65	122.46	-0.16163	7.03786	-0.452925	-0.530298	-0.50971	-2.16992	-2.20168	-2.41573	2.68228	1.7648	3.39827	unknown function;conserved Plasmodium protein			membrane;cytoplasm						GO:0016020;GO:0005737
PF3D7_1027300	229	PF3D7_1027300	peroxiredoxin	nPrx	KKSSTSTQKKKGSVSSTISKKSVKKSNKVVK	S	229	+			4	0.85273	0.00129617	109.83	90.591	71.98	-0.023712	8.09489	3.01246	2.94821	2.84343	1.32045	1.14805	1.07645	2.60442	1.75305	3.37071	peroxiredoxin (nPrx)	oxidoreductase activity;antioxidant activity	oxidation-reduction process;entry into host cell	nucleus	oxidoreductase activity;antioxidant activity	oxidation-reduction process		GO:0016491;GO:0016209	GO:0055114;GO:0030260	GO:0005634	GO:0016491;GO:0016209	GO:0055114
PF3D7_0104300	2578	PF3D7_0104300	ubiquitin carboxyl-terminal hydrolase 1, putative	UBP1	HNNSSVNNNFNKMNHSISEKMGKNKNDNIFS	S	2578	+			3	0.999119	0.0115974	65.241	32.987	65.241	-0.35246	7.21664	0.967838	0.825289	0.893824	-0.776424	-0.866091	-0.906736	2.98258	1.7454	3.35288	putative (UBP1);ubiquitin carboxyl-terminal hydrolase 1	ubiquitin thiolesterase activity	ubiquitin-dependent protein catabolic process	proteasome complex	ubiquitin thiolesterase activity	ubiquitin-dependent protein catabolic process		GO:0004221	GO:0006511	GO:0000502	GO:0004221	GO:0006511
PF3D7_0821800	35	PF3D7_0821800	secretory complex protein 61 beta subunit	Sec61-beta	SNASANGNNSKQRRNSNGNSNSIVKFYGDDS	S	35	+	+		2	0.999969	0.000123088	173.51	122.04	163.2	-0.39288	9.08877	3.76791	3.63518	3.69661	1.97997	1.98178	1.91419	3.18875	1.74126	3.34326	protein transport protein SEC61 subunit beta (Sec61-beta)	protein transporter activity	protein transport by the Sec complex;intracellular protein transport	endoplasmic reticulum membrane;Sec61 translocon complex				GO:0008565	GO:0043952;GO:0006886	GO:0005789;GO:0005784
PF3D7_0813000	489	PF3D7_0813000	conserved Plasmodium protein, unknown function		IPSNKNKMYQNKKNSTYLLNNNLNKSNSGSG	T	489	+			3	0.883412	0.00160722	138.81	121.69	138.81	-0.01369	7.68756	2.05987	2.07965	1.97466	0.346909	0.30048	0.248171	3.2139	1.73954	3.3393	unknown function;conserved Plasmodium protein			cytoplasm						GO:0005737
PF3D7_1128900	486	PF3D7_1128900	conserved Plasmodium protein, unknown function		IYKHFVPRNQGNKKSSNINKFIYTNNETVQQ	S	486	+	+		2	0.991003	0.00295738	120.99	51.177	120.99	-0.093691	7.81464	-0.371265	-0.492372	-0.581671	-2.15024	-2.21759	-2.27976	2.77032	1.73409	3.3267	unknown function;conserved Plasmodium protein
PF3D7_0525800	272	PF3D7_0525800	membrane skeletal protein IMC1-related		KGGPEKEKRFSSISIYKSKDSGFPSIRIAKT	Y	272	+			3	0.78019	0.00739461	102.52	70.927	102.52	-0.50156	8.3381	1.0769	1.11665	1.08396	-0.553703	-0.665115	-0.671753	3.2643	1.72269	3.30052	putative (IMC1g);inner membrane complex protein 1g			inner membrane complex						GO:0070258
PF3D7_0922100	791	PF3D7_0922100	ubiquitin-like protein, putative		ANMRSIQMTSNNRRNSAIRRSHMKCLNDVND	S	791	+	+		3	1	0.0292217	63.227	29.271	54.436	-0.49349	8.31099	-1.6268	-1.65944	-1.52832	-3.22261	-3.29205	-3.45121	2.68336	1.71711	3.28776	putative;ubiquitin-like protein				protein binding						GO:0005515
PF3D7_0813300	240	PF3D7_0813300	conserved Plasmodium protein, unknown function		VENKKKGGDKKKNKRSLDNKSDGPLKKSKID	S	240	+	+		4	0.997904	0.00816692	59.345	32.574	59.345	-0.39101	6.84206	0.0718727	0.155018	0.00280571	-1.57886	-1.59687	-1.73274	2.83532	1.71272	3.27779	unknown function;conserved Plasmodium protein	ATP binding		food vacuole; membrane; nucleus;cytoplasm				GO:0005524		GO:0005634; GO:0016020; GO:0020020;GO:0005737
PF3D7_1138000	895	PF3D7_1138000	conserved Plasmodium protein, unknown function		TKTLYIKNDMINKKTSIDSVFFKSLSKDSYD	S	895	+	+		3	0.592205	0.00583716	71.513	52.419	71.513	-0.16898	6.91634	-0.647451	-0.648899	-0.67227	-2.3989	-2.27252	-2.42364	3.11279	1.70881	3.26892	unknown function;conserved Plasmodium protein	actin binding; calmodulin binding; motor activity;ATP binding		myosin complex;cytoplasm				GO:0003774; GO:0003779; GO:0005516;GO:0005524		GO:0016459;GO:0005737
PF3D7_0204200	131	PF3D7_0204200	conserved Plasmodium protein, unknown function		DSEMNDPQKSWMRKLSNEDVVKLKVLLLKKA	S	131	+	+		3	1	0.00241465	92.781	54.813	92.781	0.0050269	6.95399	0.591572	0.599009	0.538206	-0.996956	-1.17013	-1.22748	2.75272	1.70778	3.26659	unknown function;conserved Plasmodium protein	metal ion binding		apicoplast				GO:0046872		GO:0020011
PF3D7_0802600	566	PF3D7_0802600	adenylyl cyclase beta	ACbeta	RNSLEDKIKKRFTLLSTDKQSRQSTIIYENF	S	566	+			3	0.887668	0.0022666	84.753	70.322	84.753	0.086968	6.8212	-0.642418	-0.578413	-0.643236	-2.38952	-2.29583	-2.29881	3.31656	1.7067	3.26413	adenylyl cyclase beta (ACbeta)	adenylate cyclase activity; guanylate cyclase activity; protein kinase activity; receptor activity;ATP binding	intracellular signal transduction; protein phosphorylation; response to pH;cGMP biosynthetic process	cytoplasm	phosphorus-oxygen lyase activity	intracellular signal transduction;cyclic nucleotide biosynthetic process		GO:0004016; GO:0004383; GO:0004672; GO:0004872;GO:0005524	GO:0006468; GO:0009268; GO:0035556;GO:0006182	GO:0005737	GO:0016849	GO:0035556;GO:0009190
PF3D7_0815600	47	PF3D7_0815600	eukaryotic translation initiation factor, putative		DADDDLEANKKLSYFTNYENGIKVVTKYSEN	T	47	+			3	0.893222	0.00633713	86.497	75.382	86.497	-0.74621	7.00264	-0.574539	-0.466865	-0.544458	-2.20862	-2.21931	-2.26662	3.33349	1.70289	3.25553	putative (EIF3G);eukaryotic translation initiation factor 3 subunit G	translation initiation factor activity	translational initiation	eukaryotic translation initiation factor 3 complex;cytoplasm	nucleic acid binding			GO:0003743	GO:0006413	GO:0005852;GO:0005737	GO:0003676
PF3D7_0820900	391	PF3D7_0820900	conserved Plasmodium protein, unknown function		NRSYDSQFIDTKKRNSLQNKCFIFTNVNNFN	S	391	+	+		4	1	0.0341004	46.001	32.422	46.001	-0.042604	6.80872	-0.794304	-0.599029	-0.697933	-2.44833	-2.3398	-2.37595	2.83439	1.69094	3.22866	unknown function;conserved Plasmodium protein	catalytic activity;RNA binding		plasma membrane;integral to membrane				GO:0003824;GO:0003723		GO:0005886;GO:0016021
PF3D7_0609000	1302	PF3D7_0609000	conserved Plasmodium protein, unknown function		NNSNNNNNDNNRSRYSISNNQLNHIKFHKDL	S	1302	+	+		4	0.527766	2.31e-05	159.44	138.07	159.44	-0.35317	6.62745	-1.53832	-1.61539	-1.62979	-3.1587	-3.17046	-3.45839	2.4294	1.66802	3.17777	unknown function;conserved Plasmodium protein
PF3D7_1119000	286	PF3D7_1119000	acyl-CoA-binding protein, putative		MGDLASIKKNLKHNPSLINKKNSSGLTPLHY	S	286	+			4	1	0.0182217	53.237	39.119	53.237	0.28738	6.54639	-1.11916	-1.35273	-1.14438	-2.85504	-3.18232	-2.57781	1.89555	1.6663	3.174	putative;acyl-CoA-binding protein	fatty-acyl-CoA binding		cytoplasm;apicoplast	protein binding;fatty-acyl-CoA binding			GO:0000062		GO:0005737;GO:0020011	GO:0005515;GO:0000062
PF3D7_0617200	25	PF3D7_0617200	conserved Plasmodium protein, unknown function		EKPDFDAYNEKLGSISQSIDEIKKKIDNLQK	S	25	+			3	0.732542	0.000247769	135.09	100.05	135.09	-0.048066	7.09882	1.83075	1.68587	1.53235	0.124447	-0.00432777	-0.0361748	2.44723	1.655	3.14924	unknown function;conserved Plasmodium protein	actin binding; calmodulin binding; motor activity;ATP binding		myosin complex;cytoplasm				GO:0003774; GO:0003779; GO:0005516;GO:0005524		GO:0016459;GO:0005737
PF3D7_0407800	645	PF3D7_0407800	conserved Plasmodium protein, unknown function		NEYNNIPRYTNYKRETELYDKILYDYKLNQH	T	645	+	+	+	3	1	0.018387	104.59	67.266	97.734	-0.46064	7.46826	0.787373	0.680018	0.681267	-0.817188	-0.912922	-0.958344	2.93906	1.61237	3.05754	unknown function;conserved Plasmodium protein			membrane						GO:0016020
PF3D7_0815600	44	PF3D7_0815600	eukaryotic translation initiation factor, putative		EDIDADDDLEANKKLSYFTNYENGIKVVTKY	S	44	+	+		3	0.963989	0.0106774	55.755	46.492	55.755	-0.82334	6.93387	-0.431124	-0.349001	-0.457363	-2.13555	-1.90842	-2.02701	2.68588	1.61116	3.05498	putative (EIF3G);eukaryotic translation initiation factor 3 subunit G	translation initiation factor activity	translational initiation	eukaryotic translation initiation factor 3 complex;cytoplasm	nucleic acid binding			GO:0003743	GO:0006413	GO:0005852;GO:0005737	GO:0003676
PF3D7_0720700	1058	PF3D7_0720700	phosphoinositide-binding protein, putative		NLQYPYYGPIENYTKSSFASDSLAIRKNSKI	S	1058	+			2	0.725221	0.0245121	139.66	102.3	139.66	-0.22936	7.16041	-1.76317	-1.81282	-1.77668	-3.30236	-3.39408	-3.46265	3.03425	1.60214	3.03594	putative;phosphoinositide-binding protein	phosphatidylinositol binding			protein binding;phosphatidylinositol binding	cell communication		GO:0035091			GO:0005515;GO:0035091	GO:0007154
H0YCW7;H0YEM4	3;3	H0YCW7		VWA3B	_____________UKTAFADKETQAIYLLTD	T	3	+			4	1	0.0211725	48.284	19.381	48.284	-2.6951	6.83134	-0.798342	-0.663279	-0.771854	-2.26958	-2.3241	-2.44182	2.77716	1.60068	3.03285
PF3D7_0506900	239	PF3D7_0506900	rhomboid protease ROM4	ROM4	LETSTNIDDISSKRNSQKLSVYGDNKLKKGS	S	239	+	+		4	1	0.000288232	112.74	93.499	112.74	-0.46928	6.98982	-0.187161	-0.209421	-0.344101	-1.75293	-2.00279	-1.77248	2.46178	1.59584	3.0227	rhomboid protease ROM4 (ROM4)	serine-type endopeptidase activity;peptidase activity	signal peptide processing;proteolysis	integral to membrane	serine-type endopeptidase activity		integral to membrane	GO:0004252;GO:0008233	GO:0006465;GO:0006508	GO:0016021	GO:0004252		GO:0016021
PF3D7_1011800	1037	PF3D7_1011800	QF122 antigen		LHDVTNMQSKKNKKLSQSNQTTNTKKHEQAP	S	1037	+	+		4	0.849047	0.000238827	139.58	109.41	139.58	0.13476	7.08853	0.180473	0.224217	0.169109	-1.31425	-1.51817	-1.37082	2.8056	1.59234	3.01539	PRE-binding protein (PREBP)	double-stranded DNA binding; sequence-specific DNA binding transcription factor activity;RNA binding	DNA-dependent;regulation of transcription	nucleus	RNA binding			GO:0003690; GO:0003700;GO:0003723	GO:0006355	GO:0005634	GO:0003723
PF3D7_0407800	1764	PF3D7_0407800	conserved Plasmodium protein, unknown function		NRSMSSSKKQYHKFKSDLGLIYARKKKVHKY	S	1764	+		+	3	0.999992	0.000252683	148.57	125.69	148.57	0.248	8.35872	3.77413	3.64625	3.70281	2.06121	2.1787	2.12381	2.99996	1.58649	3.00317	unknown function;conserved Plasmodium protein			membrane						GO:0016020
PF3D7_1455300	292	PF3D7_1455300	conserved Plasmodium protein, unknown function		KETINYPYVMNIKKDSFLDNRNVYLKGSVSS	S	292	+	+		2	1	0.00388463	100.09	72.35	83.182	0.16653	9.11561	3.89514	3.78929	3.68006	2.1834	2.24057	2.21077	2.78082	1.57659	2.98263	unknown function;conserved Plasmodium protein	flap endonuclease activity; single-stranded DNA specific 5'-3' exodeoxyribonuclease activity;DNA binding	mismatch repair; response to DNA damage stimulus;DNA recombination	nucleus				GO:0045145; GO:0048256;GO:0003677	GO:0006298; GO:0006974;GO:0006310	GO:0005634
PF3D7_1027300	330	PF3D7_1027300	peroxiredoxin	nPrx	DLKKKNVKSGKGSVSSSNKKLPKGLKNAAKK	S	330	+		+	2	0.883278	0.0117732	66.246	53.209	66.246	-0.58963	6.96331	-2.90444	-2.87602	-3.02609	-4.41225	-4.59746	-4.50073	2.69488	1.56796	2.96485	peroxiredoxin (nPrx)	oxidoreductase activity;antioxidant activity	oxidation-reduction process;entry into host cell	nucleus	oxidoreductase activity;antioxidant activity	oxidation-reduction process		GO:0016491;GO:0016209	GO:0055114;GO:0030260	GO:0005634	GO:0016491;GO:0016209	GO:0055114
PF3D7_0618000	489	PF3D7_0618000	conserved Plasmodium membrane protein, unknown function		IKSFVSNNTYLKDKKSLILEKKSQISKELNF	S	489	+	+		3	1	0.018305	66.758	11.109	66.758	-0.07555	7.53748	1.61084	1.46909	1.42047	0.0125427	-0.0439796	-0.134283	2.67836	1.55537	2.93909	unknown function;conserved Plasmodium membrane protein
PF3D7_0706500	650	PF3D7_0706500	conserved Plasmodium protein, unknown function		NVLNDLKCINLPKKESASDIDTIKINNEEAD	S	650	+	+		3	0.77468	0.000589506	109.14	83.666	109.14	-0.48709	7.31357	0.595305	0.375488	0.333437	-1.11672	-1.13688	-1.10709	2.56115	1.55497	2.93828	unknown function;conserved Plasmodium protein	GTPase activity; translation initiation factor activity;GTP binding	translation	intracellular;cytoplasm				GO:0003743; GO:0003924;GO:0005525	GO:0006412	GO:0005622;GO:0005737
PF3D7_1220900	108	PF3D7_1220900	heterochromatin protein 1	HP1	KGRSSLAPRRKMSRKSLTNKLENKKNLSLSD	S	108	+	+		3	0.989127	0.0135644	63.185	40.068	63.091	-0.028023	7.53078	2.01091	1.9684	1.93743	0.481573	0.397964	0.380457	3.22784	1.55225	2.93274	heterochromatin protein 1 (HP1)	chromatin binding	chromatin assembly or disassembly; regulation of chromatin silencing;cell proliferation	nuclear periphery;chromatin			nucleus	GO:0003682	GO:0006333; GO:0031935;GO:0008283	GO:0034399;GO:0000785			GO:0005634
PF3D7_0720700	1826	PF3D7_0720700	phosphoinositide-binding protein, putative		EIGVEKNVKMNEKRESTDHNYHDENYKRTNY	S	1826	+	+		4	0.948457	2.14e-06	149.72	127.82	118.15	-0.17273	8.12297	1.65509	1.7848	1.7331	0.30736	0.138735	0.0892429	2.61799	1.54588	2.91983	putative;phosphoinositide-binding protein	phosphatidylinositol binding			protein binding;phosphatidylinositol binding	cell communication		GO:0035091			GO:0005515;GO:0035091	GO:0007154
PF3D7_1409600	330	PF3D7_1409600	conserved Plasmodium protein, unknown function		DLYKLSKKKLKKNKNSISNYNKKQENNDILT	S	330	+	+		3	0.947893	0.000504387	116.98	88.025	77.894	-0.42287	7.59644	1.76361	1.65151	1.63221	0.182388	0.137903	0.0901947	3.00107	1.54561	2.91928	unknown function;conserved Plasmodium protein	GTPase activity; translation initiation factor activity;GTP binding	translational initiation;translation	cytoplasm; intracellular; membrane;apicoplast				GO:0003743; GO:0003924;GO:0005525	GO:0006413;GO:0006412	GO:0005622; GO:0005737; GO:0016020;GO:0020011
PF3D7_0321400	7	PF3D7_0321400	protein kinase, putative		_________MGLRYSSKEENAKYFHRGYIFE	S	7	+			3	0.86554	0.00436848	80.69	53.983	66.267	-0.072611	7.26848	1.12928	1.09636	0.955763	-0.358595	-0.57901	-0.481009	2.53457	1.53334	2.89455	putative;protein kinase	protein kinase activity;ATP binding	protein phosphorylation		protein kinase activity;ATP binding	protein phosphorylation		GO:0004672;GO:0005524	GO:0006468		GO:0004672;GO:0005524	GO:0006468
PF3D7_0407800	120	PF3D7_0407800	conserved Plasmodium protein, unknown function		FRPVDRVQTIQEKKSSYGNNMFDYNYLREYN	S	120	+	+		3	0.761221	5.27e-05	88.637	82.16	88.637	-0.81558	8.10619	1.025	1.07367	1.20715	-0.409569	-0.406704	-0.451731	2.86521	1.52461	2.87708	unknown function;conserved Plasmodium protein			membrane						GO:0016020
PF3D7_0730900	1142	PF3D7_0730900	Plasmodium exported protein, unknown function		EVPKIDRTKINTRRASVSEINENVEETKKDI	S	1142	+	+		4	0.999918	6.82e-08	214.05	199.06	214.05	-0.049367	7.68162	1.97566	1.90656	1.86262	0.474995	0.352142	0.362724	2.94396	1.51833	2.86458	EMP1-trafficking protein (PTP4)
PF3D7_1468100	2391	PF3D7_1468100	conserved Plasmodium protein, unknown function		RESRDLKLKRYLDKSSFSFDKSKNESDNDDE	S	2391	+	+		3	0.972516	0.00203522	86.944	63.01	86.944	0.15705	7.54393	1.46452	1.32912	1.28356	-0.155582	-0.196501	-0.120396	2.82654	1.51656	2.86108	unknown function;conserved Plasmodium protein			nucleus;cytoplasm	ATP binding					GO:0005634;GO:0005737	GO:0005524
PF3D7_1006800	111	PF3D7_1006800	RNA binding protein, putative		EKRKFNNVRKDKFYESRRRRDYDYRKEYRRD	S	111	+			3	0.999576	0.0468088	47.302	32.628	47.302	-0.23115	7.1833	-0.105824	-0.0951653	-0.0826988	-1.59784	-1.63357	-1.59766	4.08872	1.51513	2.85825	putative;RNA-binding protein	nucleic acid binding		food vacuole	nucleic acid binding			GO:0003676		GO:0020020	GO:0003676
PF3D7_0303100	153	PF3D7_0303100	conserved Plasmodium protein, unknown function		YDDVGLVSVDEGKKRSSGALSIFGLIRKSSN	S	153	+	+		3	0.999924	0.000571519	97.081	86.135	97.081	0.04919	7.92731	0.606417	0.624334	0.584484	-0.879652	-0.949974	-0.897953	3.5998	1.51427	2.85655	unknown function;conserved Plasmodium protein		rRNA processing	nucleus					GO:0006364	GO:0005634
PF3D7_0303100	154	PF3D7_0303100	conserved Plasmodium protein, unknown function		DDVGLVSVDEGKKRSSGALSIFGLIRKSSND	S	154	+	+		3	0.995955	0.000571519	97.081	86.135	97.081	0.04919	7.92731	0.606417	0.624334	0.584484	-0.879652	-0.949974	-0.897953	3.5998	1.51427	2.85655	unknown function;conserved Plasmodium protein		rRNA processing	nucleus					GO:0006364	GO:0005634
PF3D7_1352400	407	PF3D7_1352400	conserved Plasmodium protein, unknown function		NVNNMTSRIRNQSEYSEFLKKFESSINEEGE	S	407	+			2	0.902246	0.0458863	71.176	49.148	71.176	0.70733	6.64284	-2.52169	-2.44347	-2.43063	-4.01802	-3.83571	-4.07287	2.58545	1.51027	2.84864	unknown function;conserved Plasmodium protein		transport	membrane					GO:0006810	GO:0016020
PF3D7_0316700	27	PF3D7_0316700	HVA22/TB2/DP1 family protein, putative		KEDRPNTSLNSLKRISSNVFGEKLNNLDVSR	S	27	+	+		3	0.966604	0.00282131	83.169	60.552	83.169	-0.36445	7.1705	0.247717	0.230591	0.332119	-1.11235	-1.3198	-1.28626	2.65006	1.50961	2.84734	putative;HVA22/TB2/DP1 family protein
PF3D7_1321800	26	PF3D7_1321800	SFT2-like protein, putative		FFENNEFQNMNFIRGSMDNNRNEEEKGLIQK	S	26	+	+		3	1	0.00169611	79.652	54.286	79.652	-0.50701	8.00958	1.72545	1.69339	1.72393	0.306156	0.25688	0.0612602	2.60137	1.50616	2.84053	putative;protein transport protein SFT2		vesicle-mediated transport	membrane;integral to membrane		vesicle-mediated transport			GO:0016192	GO:0016020;GO:0016021		GO:0016192
PF3D7_1229100	1123	PF3D7_1229100	ABC transporter, (CT family)	MRP2	VKEDIVQTNKQCEKKSLTNEQVKSMLSLNED	S	1123	+	+		2	0.850568	0.0319958	89.561	54.868	89.561	1.5576	6.73146	-2.2094	-2.2831	-2.23896	-3.70116	-3.75771	-3.74497	3.47089	1.49079	2.81043	multidrug resistance-associated protein 2 (MRP2)	ATPase activity; coupled to movement of substances; coupled to transmembrane movement of substances;ATP binding	transmembrane transport; transport;response to drug	integral to plasma membrane;ATP-binding cassette (ABC) transporter complex	ATPase activity; nucleoside-triphosphatase activity; nucleotide binding;ATP binding	transport;transmembrane transport	integral to membrane	GO:0042626; GO:0043492;GO:0005524	GO:0006810; GO:0055085;GO:0042493	GO:0005887;GO:0043190	GO:0000166; GO:0016887; GO:0017111;GO:0005524	GO:0006810;GO:0055085	GO:0016021
PF3D7_0217500	34	PF3D7_0217500	calcium-dependent protein kinase 1	CDPK1	FTNGNNYGKSGNNKNSEDLAINPGMYVRKKE	S	34	+	+		3	0.727041	0.000100737	66.613	58.79	49.765	-0.37449	8.13808	1.15589	1.24551	1.18931	-0.21138	-0.390972	-0.268337	2.80273	1.48713	2.80331	calcium-dependent protein kinase 1 (CDPK1)	calcium ion binding; calcium-dependent protein serine/threonine kinase activity; protein serine/threonine kinase activity;ATP binding	response to drug;protein phosphorylation	plasma membrane;membrane	calcium ion binding; protein kinase activity; protein tyrosine kinase activity;ATP binding	protein phosphorylation		GO:0004674; GO:0005509; GO:0009931;GO:0005524	GO:0042493;GO:0006468	GO:0005886;GO:0016020	GO:0004672; GO:0004713; GO:0005509;GO:0005524	GO:0006468
PF3D7_0818900	524	PF3D7_0818900	heat shock protein 70	HSP70	GKQNHITITNDKGRLSQDEIDRMVNDAEKYK	S	524	+	+		2	1	1.04e-18	225.26	197.33	170.89	-0.54665	8.99315	3.63688	3.56476	3.67005	2.1492	2.15918	2.14813	3.34545	1.47173	2.77354	heat shock protein 70 (HSP70)	heat shock protein binding; protein binding;ATPase activity	response to unfolded protein;response to heat	nucleus;cytoplasm				GO:0005515; GO:0031072;GO:0016887	GO:0006986;GO:0009408	GO:0005634;GO:0005737
PF3D7_0617200	23	PF3D7_0617200	conserved Plasmodium protein, unknown function		KIEKPDFDAYNEKLGSISQSIDEIKKKIDNL	S	23	+			2	0.839542	0.00232218	132.84	109.16	132.84	-0.89135	7.10271	-1.89917	-1.97858	-2.21517	-3.47239	-3.49314	-3.51703	2.37084	1.46321	2.75722	unknown function;conserved Plasmodium protein	actin binding; calmodulin binding; motor activity;ATP binding		myosin complex;cytoplasm				GO:0003774; GO:0003779; GO:0005516;GO:0005524		GO:0016459;GO:0005737
PF3D7_0821800	23	PF3D7_0821800	secretory complex protein 61 beta subunit	Sec61-beta	VGGMRTPARRRQSNASANGNNSKQRRNSNGN	S	23	+			3	0.999216	0.000286589	119.04	85.779	119.04	0.73172	7.68347	-0.844955	-0.738298	-0.65226	-2.19843	-2.17244	-2.24227	2.78261	1.45921	2.74957	protein transport protein SEC61 subunit beta (Sec61-beta)	protein transporter activity	protein transport by the Sec complex;intracellular protein transport	endoplasmic reticulum membrane;Sec61 translocon complex				GO:0008565	GO:0043952;GO:0006886	GO:0005789;GO:0005784
PF3D7_0621900	765	PF3D7_0621900	conserved Plasmodium protein, unknown function		TSYLLGHDQQRGERGSLIRGLLRSFWK____	S	765	+	+		2	1	0.0816969	68.107	27.776	68.107	0.43387	7.14607	-0.66634	-0.566916	-0.500841	-2.18881	-1.8726	-1.9911	2.28556	1.43947	2.71222	putative (SRP68);signal recognition particle subunit SRP68	RNA binding		endoplasmic reticulum targeting; nucleus; signal recognition particle;cytoplasm				GO:0003723		GO:0005634; GO:0005786;GO:0005737
PF3D7_1022400	50	PF3D7_1022400	pre-mRNA splicing factor, putative		YGRIKYIDIKPSRSSSSSYAFVHYYDLKDAD	S	50	+			3	0.590098	1.26e-06	157.47	137.71	157.47	0.30313	7.42893	0.314699	0.324104	0.346588	-1.1953	-1.05491	-1.08083	3.02662	1.43881	2.71097	serine/arginine-rich splicing factor 4 (SRSF4)	nucleic acid binding	RNA splicing; via transesterification reactions;RNA splicing	nucleus	nucleic acid binding			GO:0003676	GO:0000375;GO:0008380	GO:0005634	GO:0003676
PF3D7_0515700	343	PF3D7_0515700	glideosome-associated protein 40, putative	GAP40	YMHAEDERKRKNPRASYAKSRQGTQASKPFL	S	343	+	+		3	0.99996	0.00482554	87.789	66.219	87.789	-0.02708	7.66507	1.40697	1.28789	1.40709	0.0684814	-0.0878086	-0.193472	2.45072	1.43825	2.70992	putative (GAP40);glideosome-associated protein 40			inner membrane complex						GO:0070258
PF3D7_1251200	351	PF3D7_1251200	coronin		NTDIRPISFYVPRKNSSIFQEDLYPPIIMRD	S	351	+	+		4	0.744239	0.000735921	51.966	40.852	51.966	-0.0071618	7.34772	-1.3594	-1.07604	-1.24909	-2.38337	-2.87757	-2.73687	1.87072	1.43776	2.709	coronin	actin filament binding	cytokinesis; microtubule-based process;cellular component movement	pellicle	protein binding			GO:0051015	GO:0000910; GO:0007017;GO:0006928	GO:0020039	GO:0005515
PF3D7_1343700	199	PF3D7_1343700	kelch protein, putative		LNNLKKFSTVNNVNDTYEKKIIETELSDASD	T	199	+			3	0.79651	2.3e-05	126.1	107.4	126.1	0.36671	8.27154	1.41329	1.22814	1.1687	-0.0304775	-0.212938	-0.244076	2.32133	1.43254	2.69921	kelch protein K13 (K13)	protein binding	response to drug;protein homooligomerization		protein binding	protein homooligomerization		GO:0005515	GO:0042493;GO:0051260		GO:0005515	GO:0051260
PF3D7_1352400	1269	PF3D7_1352400	conserved Plasmodium protein, unknown function		KYKDKLNKQHDPYRHSYRQYLGPEDYINKTP	S	1269	+	+		4	0.995759	0.0300847	47.039	35.445	47.039	0.26064	6.37608	-3.03067	-3.04557	-2.87933	-3.94149	-4.58183	-4.69752	1.55974	1.42176	2.67911	unknown function;conserved Plasmodium protein		transport	membrane					GO:0006810	GO:0016020
PF3D7_0907700	104	PF3D7_0907700	subunit of proteaseome activator complex, putative		GNNSSDFDEREKKKDSLDGHVKHFSNNEDSK	S	104	+	+		4	1	0.0184062	51.726	37.917	43.03	-0.37591	7.08753	0.511862	0.427179	0.340471	-0.896704	-1.04771	-1.03565	2.62521	1.41986	2.67559	putative;subunit of proteaseome activator complex			proteasome activator complex			proteasome activator complex			GO:0008537			GO:0008537
PF3D7_0407800	375	PF3D7_0407800	conserved Plasmodium protein, unknown function		QDKAYMTSRHSSVKRSSVKSNKFDIDNKQKS	S	375	+	+		4	0.671549	0.0308889	43.208	35.843	43.208	0.2305	6.92825	-0.549723	-0.729031	-1.05982	-2.11986	-2.35686	-2.11807	1.85643	1.41874	2.67351	unknown function;conserved Plasmodium protein			membrane						GO:0016020
PF3D7_0407800	376	PF3D7_0407800	conserved Plasmodium protein, unknown function		DKAYMTSRHSSVKRSSVKSNKFDIDNKQKSD	S	376	+	+		4	0.708052	0.0308889	43.208	35.843	43.208	0.2305	6.92825	-0.549723	-0.729031	-1.05982	-2.11986	-2.35686	-2.11807	1.85643	1.41874	2.67351	unknown function;conserved Plasmodium protein			membrane						GO:0016020
PF3D7_1107300	1449	PF3D7_1107300	polyadenylate-binding protein-interacting protein 1, putative	PAIP1	GSNNEKNQNVEDRRNSNFINEKINTQDNKTS	S	1449	+	+		3	1	0.0016914	140.63	103.45	105.41	0.034401	8.00698	2.27271	2.23141	2.22812	0.931206	0.817705	0.730858	2.75148	1.41749	2.67121	putative (PAIP1);polyadenylate-binding protein-interacting protein 1	RNA binding			binding; protein binding; RNA binding;DNA binding			GO:0003723			GO:0003723; GO:0005488; GO:0005515;GO:0003677
PF3D7_1241200	1391	PF3D7_1241200	conserved Plasmodium protein, unknown function		KYSIKSQKKYSEHVNTDRSYIKNNSHINNKL	T	1391	+			3	0.770075	0.0116996	90.412	69.352	90.412	0.22481	7.05408	-0.707649	-0.665344	-0.549023	-2.01911	-2.0605	-2.07898	2.89199	1.41219	2.66142	unknown function;conserved Plasmodium protein			nucleus;cytoplasm						GO:0005634;GO:0005737
PF3D7_0613800	547	PF3D7_0613800	transcription factor with AP2 domain(s)	ApiAP2	TPHKKHQINNSIKKNSNIIRTFGPFNNVKNV	S	547	+	+		2	1	0.00746365	92.838	41.772	42.161	-0.17781	7.52755	2.19654	2.1294	2.08451	0.678427	0.75543	0.750074	3.07407	1.40884	2.65523	transcription factor with AP2 domain(s) (ApiAP2)	sequence-specific DNA binding transcription factor activity	DNA-dependent;regulation of transcription		sequence-specific DNA binding transcription factor activity			GO:0003700	GO:0006355		GO:0003700
PF3D7_0801800	628	PF3D7_0801800	mannose-6-phosphate isomerase, putative		VDSYDVSKKKDKKKVSLEYEKGMDNNNDQLD	S	628	+	+		3	0.999929	0.00286492	103.91	64.285	85.813	-0.075284	7.19089	1.80743	1.75767	1.61264	0.437643	0.238203	0.30904	2.45917	1.39762	2.63467	putative;mannose-6-phosphate isomerase	zinc ion binding;mannose-6-phosphate isomerase activity	GDP-mannose biosynthetic process		zinc ion binding;mannose-6-phosphate isomerase activity	carbohydrate metabolic process		GO:0008270;GO:0004476	GO:0009298		GO:0008270;GO:0004476	GO:0005975
PF3D7_0525800	270	PF3D7_0525800	membrane skeletal protein IMC1-related		LCKGGPEKEKRFSSISIYKSKDSGFPSIRIA	S	270	+			2	0.999756	0.000477717	115.57	73.579	89.171	-0.40023	9.15235	4.39805	4.34217	4.388	3.01358	2.96361	2.95878	3.51083	1.39742	2.6343	putative (IMC1g);inner membrane complex protein 1g			inner membrane complex						GO:0070258
PF3D7_1215400	292	PF3D7_1215400	conserved Plasmodium protein, unknown function		DKITDSGEYVDLKKISDEINNEHILDYINNI	S	292	+	+		4	1	7.14e-25	116.51	112.02	116.51	0.6007	7.94646	0.477984	0.607855	0.447008	-0.811029	-0.900921	-0.9456	2.69024	1.3968	2.63317	unknown function;conserved Plasmodium protein			membrane						GO:0016020
PF3D7_1342600	19	PF3D7_1342600	myosin A	MyoA	TNEEIKTASKIVRRVSNVEAFDKSGSVFKGY	S	19	+	+	+	2	1	0.00047688	144.88	103.48	75.911	-0.064616	9.47836	3.63494	3.60956	3.5975	2.29654	2.17516	2.18608	3.07879	1.39474	2.62941	myosin A (MyoA)	actin binding; motor activity; protein binding;ATP binding		myosin complex; pellicle; plasma membrane;inner membrane complex	motor activity;ATP binding		myosin complex	GO:0003774; GO:0003779; GO:0005515;GO:0005524		GO:0005886; GO:0016459; GO:0020039;GO:0070258	GO:0003774;GO:0005524		GO:0016459
PF3D7_1447200	432	PF3D7_1447200	conserved Plasmodium protein, unknown function		KINQEKTQEELKRRLSTNDKFNKFNEYIKEK	S	432	+	+		4	0.960727	0.0408686	42.843	29.034	42.843	-0.13675	6.42815	-1.04904	-1.0517	-1.22173	-2.50519	-2.60342	-2.3939	2.44993	1.39335	2.62687	unknown function;conserved Plasmodium protein	ATP binding						GO:0005524
PF3D7_1427600	103	PF3D7_1427600	CorA-like Mg2 transporter protein, putative		EEHIKDFKETKGLRESFLYSNKNIFSYMKDN	S	103	+	+		3	1	0.000434481	119.87	80.242	119.87	0.03505	7.19399	-0.471275	-0.593323	-0.38814	-1.82717	-1.86639	-1.93503	2.63134	1.39195	2.62433	putative;CorA-like Mg2+ transporter protein	magnesium ion transmembrane transporter activity;magnesium ion binding	mRNA processing;RNA splicing	mitochondrial inner membrane; mitochondrion;integral to membrane				GO:0015095;GO:0000287	GO:0006397;GO:0008380	GO:0005739; GO:0005743;GO:0016021
PF3D7_1423700	556	PF3D7_1423700	conserved Plasmodium protein, unknown function		YNNNKKDDKRIDSRGSHNKSNNSNYMKGMEN	S	556	+	+		3	0.999524	0.00323904	88.803	67.764	86.463	-0.16592	8.21187	2.3661	2.29076	2.38055	0.960747	0.991104	0.944113	3.29631	1.38048	2.60355	unknown function;conserved Plasmodium protein	ATP binding		cytoplasm				GO:0005524		GO:0005737
PF3D7_0706500	335	PF3D7_0706500	conserved Plasmodium protein, unknown function		IQDFQPSMKDMNKKRSFNKNDNKNVDGVNNN	S	335	+	+		3	1	0.0115721	70.942	43.97	55.261	-0.3663	7.70233	1.60323	1.44198	1.2849	0.124712	0.0272388	0.0534687	2.31158	1.3749	2.59349	unknown function;conserved Plasmodium protein	GTPase activity; translation initiation factor activity;GTP binding	translation	intracellular;cytoplasm				GO:0003743; GO:0003924;GO:0005525	GO:0006412	GO:0005622;GO:0005737
PF3D7_0822900	924	PF3D7_0822900	conserved Plasmodium protein, unknown function		KYIAFNHNKYVRFLNSCYEKKMNSVKKKIEL	S	924	+			2	0.998965	0.0563876	75.819	26.519	75.819	0.037398	7.08077	0.118574	0.0528679	0.102562	-1.37431	-1.27144	-1.19748	2.79598	1.37241	2.58903	unknown function;conserved Plasmodium protein			nucleus						GO:0005634
PF3D7_1026600	174	PF3D7_1026600	conserved Plasmodium protein, unknown function		YDVKKERNQKSPRKSSYNIERKEILDLSMNR	S	174	+	+		3	0.985399	0.00183382	117.79	69.508	117.79	-0.053836	7.35951	0.860989	0.80341	0.844465	-0.475027	-0.546663	-0.584549	3.15302	1.3717	2.58775	unknown function;conserved Plasmodium protein	structural molecule activity	phosphate ion transport	extracellular region;cytoplasm				GO:0005198	GO:0006817	GO:0005576;GO:0005737
PF3D7_1238600	304	PF3D7_1238600	sphingomyelin phosphodiesterase, putative		KVLSDNYLNSYVTKKSLDTTYDSFLNDYCRY	S	304	+	+		2	0.840577	2.35e-05	147.17	140.04	147.17	-0.28754	7.73855	-0.601961	-0.678303	-0.553242	-1.91349	-1.9688	-2.05281	2.80068	1.3672	2.57969	putative;sphingomyelin phosphodiesterase
PF3D7_0711500	667	PF3D7_0711500	regulator of chromosome condensation, putative		NLKEAQSPSGKRKVKSVGSRRESLSAPISKK	S	667	+			4	0.590897	7.68e-05	82.635	69.122	82.635	-0.066043	7.20156	-0.254196	-0.39501	-0.332621	-1.65408	-1.7793	-1.6471	2.72768	1.36622	2.57794	putative;regulator of chromosome condensation	chromatin binding	chromosome condensation;cell cycle	nucleus				GO:0003682	GO:0030261;GO:0007049	GO:0005634
PF3D7_1343700	192	PF3D7_1343700	kelch protein, putative		LINDDSGLNNLKKFSTVNNVNDTYEKKIIET	T	192	+			3	0.852657	4.52e-06	159.75	149.13	97.081	0.32742	8.42614	2.00313	1.96679	1.77733	0.679417	0.519028	0.45722	2.30503	1.36386	2.57373	kelch protein K13 (K13)	protein binding	response to drug;protein homooligomerization		protein binding	protein homooligomerization		GO:0005515	GO:0042493;GO:0051260		GO:0005515	GO:0051260
PF3D7_0506900	219	PF3D7_0506900	rhomboid protease ROM4	ROM4	YSDTQSSKREDEKRISIFSDLETSTNIDDIS	S	219	+	+		3	0.999313	4.95e-11	98.225	89.378	98.225	0.73287	7.89362	0.715006	0.721195	0.736366	-0.617647	-0.590803	-0.68066	3.38869	1.35389	2.55601	rhomboid protease ROM4 (ROM4)	serine-type endopeptidase activity;peptidase activity	signal peptide processing;proteolysis	integral to membrane	serine-type endopeptidase activity		integral to membrane	GO:0004252;GO:0008233	GO:0006465;GO:0006508	GO:0016021	GO:0004252		GO:0016021
PF3D7_0726400	1062	PF3D7_0726400	conserved Plasmodium membrane protein, unknown function		QPLKCKSIDTSKGKNSINKISDIFNIFKKNV	S	1062	+	+		3	1	0.0320923	56.916	25.494	56.916	0.32893	6.99784	0.99754	0.831867	0.826136	-0.408423	-0.495562	-0.499319	2.65756	1.35295	2.55434	unknown function;conserved Plasmodium membrane protein			cytoplasm						GO:0005737
PF3D7_0407800	128	PF3D7_0407800	conserved Plasmodium protein, unknown function		TIQEKKSSYGNNMFDYNYLREYNLNNNMNNN	Y	128	+			3	0.946305	2.77e-05	92.039	77.139	72.815	0.096919	8.41682	2.28046	2.26397	2.34236	0.912207	0.936663	1.01305	3.08213	1.34162	2.53436	unknown function;conserved Plasmodium protein			membrane						GO:0016020
PF3D7_1022400	12	PF3D7_1022400	pre-mRNA splicing factor, putative		____MSFKPRFSKSSSCIYVGNLPGNVIEEE	S	12	+			3	0.655406	4.64e-15	103.27	94.927	103.27	1.8907	7.38324	-0.756582	-0.915165	-0.763212	-2.21268	-2.06535	-2.16866	2.5924	1.33724	2.52668	serine/arginine-rich splicing factor 4 (SRSF4)	nucleic acid binding	RNA splicing; via transesterification reactions;RNA splicing	nucleus	nucleic acid binding			GO:0003676	GO:0000375;GO:0008380	GO:0005634	GO:0003676
PF3D7_0504000	286	PF3D7_0504000	cation transporting P-ATPase (ATPase3)		IYKKNSYYNNSFHKKSISNQYSNKRLSRNSL	S	286	+	+		3	0.994666	0.00301534	89.266	71.754	89.266	0.060287	6.5311	-1.19165	-1.16727	-1.04524	-2.29848	-2.57533	-2.53065	2.27959	1.33343	2.52002	cation transporting P-ATPase (ATPase3)	cation transmembrane transporter activity; coupled to transmembrane movement of ions; metal ion binding; nucleotide binding; phosphorylative mechanism;ATPase activity	cation transport	intracellular membrane-bounded organelle;integral to membrane	metal ion binding; nucleotide binding;ATP binding	cation transport	membrane	GO:0000166; GO:0008324; GO:0046872;GO:0015662	GO:0006812	GO:0043231;GO:0016021	GO:0000166; GO:0046872;GO:0005524	GO:0006812	GO:0016020
PF3D7_0720700	1062	PF3D7_0720700	phosphoinositide-binding protein, putative		PYYGPIENYTKSSFASDSLAIRKNSKIFICS	S	1062	+			2	0.683681	0.0590356	62.528	43.903	62.528	-0.17871	6.86665	-4.49652	-4.47294	-4.52107	-5.72791	-5.68508	-6.05729	2.1039	1.32658	2.50808	putative;phosphoinositide-binding protein	phosphatidylinositol binding			protein binding;phosphatidylinositol binding	cell communication		GO:0035091			GO:0005515;GO:0035091	GO:0007154
PF3D7_0407800	1686	PF3D7_0407800	conserved Plasmodium protein, unknown function		DISFKEFEQSNEKKSSKINTYNNNSYRRKST	S	1686	+	+		4	0.751728	7.67e-05	119.37	106.48	119.37	0.095808	6.83356	-0.656019	-0.724344	-0.765451	-1.98633	-2.06915	-2.04165	3.03257	1.3171	2.49166	unknown function;conserved Plasmodium protein			membrane						GO:0016020
PF3D7_1141800	355	PF3D7_1141800	phd finger protein, putative		NNIIETNYPNERTRNSLRKEIEEDDDEEDDY	S	355	+	+		3	0.999983	0.0115852	74.464	48.905	74.464	-0.33387	7.21508	0.0808201	0.0773563	0.0894527	-1.27296	-1.23666	-1.19389	3.51104	1.31705	2.49155	putative;phd finger protein	zinc ion binding;DNA binding	DNA-dependent; regulation of transcription; transcription;chromatin modification	nucleus	zinc ion binding;protein binding			GO:0008270;GO:0003677	GO:0006351; GO:0006355;GO:0016568	GO:0005634	GO:0008270;GO:0005515
PF3D7_0303200	391	PF3D7_0303200	HAD superfamily protein, putative		NHDQIKETLKKDRKFSDPTGLSQVKPSNEPK	S	391	+	+		4	0.913843	8.76e-10	117.4	107.49	49.125	0.034541	7.37007	0.803419	0.728239	0.582756	-0.499851	-0.629036	-0.694832	2.36556	1.31271	2.48408	putative;HAD superfamily protein
PF3D7_0709700	10	PF3D7_0709700	lysophospholipase, putative		______MKSQGGGKISRKSSTGSSSSRLDGN	S	10	+	+		3	1	0.00199529	107.17	74.846	100.38	0.032395	8.79314	5.22975	5.04121	5.1895	3.89405	3.78962	3.84102	2.61464	1.31193	2.48273	putative;lysophospholipase	hydrolase activity	phospholipid metabolic process					GO:0016787	GO:0006644
PF3D7_1436100	1410	PF3D7_1436100	conserved Plasmodium membrane protein, unknown function		INQNKKQSINQNKKQSISQNKKQSISQNKKQ	S	1410	+	+		3	0.991527	0.0542477	42.21	22.424	42.21	0.24618	6.81945	-0.630327	-0.695961	-0.535444	-1.99709	-1.9178	-1.85034	2.63145	1.30116	2.46428	unknown function;conserved Plasmodium membrane protein	hydrolase activity		extracellular region;apicoplast				GO:0016787		GO:0005576;GO:0020011
PF3D7_0813100	82	PF3D7_0813100	conserved Plasmodium protein, unknown function		TNKKGYKEIVHKKKDSNNQLYELTNNVSNKI	S	82	+	+		4	0.999984	7.34e-10	177.03	154.91	177.03	0.24554	7.81566	1.81279	1.78232	1.66029	0.548033	0.412876	0.410538	2.59898	1.29465	2.45318	unknown function;conserved Plasmodium protein			cytoplasm						GO:0005737
PF3D7_1455300	136	PF3D7_1455300	conserved Plasmodium protein, unknown function		YANYVFKQPNEISNGSILYTLRNNNNNNNYN	S	136	+			2	0.999878	1.32e-06	197.84	159.73	151.87	0.15371	8.72533	2.24223	2.26013	2.33956	1.01321	1.01156	0.968235	3.17094	1.28297	2.43339	unknown function;conserved Plasmodium protein	flap endonuclease activity; single-stranded DNA specific 5'-3' exodeoxyribonuclease activity;DNA binding	mismatch repair; response to DNA damage stimulus;DNA recombination	nucleus				GO:0045145; GO:0048256;GO:0003677	GO:0006298; GO:0006974;GO:0006310	GO:0005634
PF3D7_1308000	86	PF3D7_1308000	conserved Plasmodium membrane protein, unknown function		GLKKVSFGEFNEKSYSLSHKRKEKNEEDIDK	S	86	+			3	0.987841	0.00966779	80.438	56.466	80.438	0.018082	7.08877	-0.763775	-0.786326	-0.730852	-1.84473	-2.09052	-2.17183	2.2184	1.27537	2.42062	unknown function;conserved Plasmodium membrane protein	serine-type endopeptidase activity;peptidase activity	proteolysis	plasma membrane;integral to membrane				GO:0004252;GO:0008233	GO:0006508	GO:0005886;GO:0016021
PF3D7_1025900	589	PF3D7_1025900	conserved Plasmodium protein, unknown function		TRSLTPNTYQKKKKNSFFACSPLKDINLNRQ	S	589	+	+		3	0.916829	0.0231393	48.391	38.038	48.391	-0.24983	6.66748	-0.421392	-0.40521	-0.374407	-1.50972	-1.71766	-1.79066	2.35043	1.27234	2.41554	unknown function;conserved Plasmodium protein	actin binding; calmodulin binding; motor activity;ATP binding		membrane; myosin complex;cytoplasm				GO:0003774; GO:0003779; GO:0005516;GO:0005524		GO:0016020; GO:0016459;GO:0005737
PF3D7_0522400	7811	PF3D7_0522400	conserved Plasmodium protein, unknown function		KKISSNKKKGISKRDSNQFSKKFNYDIMNIY	S	7811	+	+		3	0.999929	0.00267651	106.29	84.489	83.081	-0.08708	6.97535	0.327652	0.264025	0.2847	-0.987314	-0.994366	-0.957985	3.53227	1.27201	2.41498	unknown function;conserved Plasmodium protein		protein transport;protein localization						GO:0015031;GO:0008104
PF3D7_0922100	931	PF3D7_0922100	ubiquitin-like protein, putative		FYYQNFTNSYNRYPGSINHEFLRQIRNLYFS	S	931	+		+	3	1	0.000340115	134.61	107.9	134.61	-0.15388	7.59045	-0.769859	-0.648407	-0.561287	-1.95087	-1.84781	-1.99427	2.46676	1.27113	2.41351	putative;ubiquitin-like protein				protein binding						GO:0005515
PF3D7_0802600	553	PF3D7_0802600	adenylyl cyclase beta	ACbeta	ENISKNNIKDNKRRNSLEDKIKKRFTLLSTD	S	553	+	+		3	1	0.00467146	93.096	48.778	67.385	0.5915	8.33419	3.47697	3.43355	3.43518	2.16501	2.22334	2.17163	3.46832	1.26191	2.39812	adenylyl cyclase beta (ACbeta)	adenylate cyclase activity; guanylate cyclase activity; protein kinase activity; receptor activity;ATP binding	intracellular signal transduction; protein phosphorylation; response to pH;cGMP biosynthetic process	cytoplasm	phosphorus-oxygen lyase activity	intracellular signal transduction;cyclic nucleotide biosynthetic process		GO:0004016; GO:0004383; GO:0004672; GO:0004872;GO:0005524	GO:0006468; GO:0009268; GO:0035556;GO:0006182	GO:0005737	GO:0016849	GO:0035556;GO:0009190
PF3D7_1308000	88	PF3D7_1308000	conserved Plasmodium membrane protein, unknown function		KKVSFGEFNEKSYSLSHKRKEKNEEDIDKEE	S	88	+			3	0.736132	0.00693866	97.635	79.256	97.635	-0.064179	6.81592	-0.568096	-0.715017	-0.411259	-1.73105	-1.7886	-1.90406	2.18136	1.24311	2.36709	unknown function;conserved Plasmodium membrane protein	serine-type endopeptidase activity;peptidase activity	proteolysis	plasma membrane;integral to membrane				GO:0004252;GO:0008233	GO:0006508	GO:0005886;GO:0016021
PF3D7_1016000	191	PF3D7_1016000	conserved Plasmodium protein, unknown function		LKTHAAYFLSQNKKNSNLSLKNMGRNTYFSF	S	191	+	+		3	1	0.00556151	84.169	19.529	84.169	-0.26355	7.08138	-0.508566	-0.748304	-0.71578	-1.97742	-1.86731	-1.83865	2.31706	1.23691	2.35693	unknown function;conserved Plasmodium protein	ATP binding		plasma membrane;cytoplasm				GO:0005524		GO:0005886;GO:0005737
PF3D7_1016000	194	PF3D7_1016000	conserved Plasmodium protein, unknown function		HAAYFLSQNKKNSNLSLKNMGRNTYFSFRKK	S	194	+			3	1	0.00556151	84.169	19.529	84.169	-0.26355	7.08138	-0.508566	-0.748304	-0.71578	-1.97742	-1.86731	-1.83865	2.31706	1.23691	2.35693	unknown function;conserved Plasmodium protein	ATP binding		plasma membrane;cytoplasm				GO:0005524		GO:0005886;GO:0005737
PF3D7_0618000	483	PF3D7_0618000	conserved Plasmodium membrane protein, unknown function		TYSFEKIKSFVSNNTYLKDKKSLILEKKSQI	Y	483	+			3	0.923868	0.00176883	95.264	83.063	95.264	-0.19531	7.8589	-0.808563	-0.90604	-1.00874	-2.09924	-2.18089	-2.14379	2.59322	1.23352	2.35141	unknown function;conserved Plasmodium membrane protein
PF3D7_0629500	49	PF3D7_0629500	amino acid transporter, putative		GEENKDSNKSLVNNDSKKNDSSKNKYNIVKA	S	49	+			4	0.99888	0.00088951	74.657	57.302	74.657	0.87274	7.24465	0.50979	0.448845	0.0865135	-0.801714	-0.969805	-0.88369	1.89378	1.23345	2.35129	putative;amino acid transporter	amino acid transmembrane transporter activity	amino acid transport					GO:0015171	GO:0006865
PF3D7_1025900	594	PF3D7_1025900	conserved Plasmodium protein, unknown function		PNTYQKKKKNSFFACSPLKDINLNRQKSLPP	S	594	+			2	0.933464	0.00208156	94.122	72.572	94.122	-0.11138	6.9848	-0.0946102	-0.113087	-0.0784149	-1.29387	-1.37411	-1.30344	3.30945	1.22843	2.34312	unknown function;conserved Plasmodium protein	actin binding; calmodulin binding; motor activity;ATP binding		membrane; myosin complex;cytoplasm				GO:0003774; GO:0003779; GO:0005516;GO:0005524		GO:0016020; GO:0016459;GO:0005737
PF3D7_0924000	326	PF3D7_0924000	patatin-like phospholipase, putative		LTTQKKIKEEMLPRNSHGNDISNDINKKDIH	S	326	+	+		4	0.999745	0.00593731	54.764	43.903	54.764	-0.83837	6.96612	-1.42799	-1.24685	-1.42692	-2.5307	-2.61673	-2.62904	2.51721	1.2249	2.33739	putative;patatin-like phospholipase	triglyceride lipase activity	lipid metabolic process			metabolic process;lipid metabolic process		GO:0004806	GO:0006629			GO:0008152;GO:0006629
PF3D7_0407800	685	PF3D7_0407800	conserved Plasmodium protein, unknown function		INDKTCDHVHDKNRNSNISNLYKRNTKICNL	S	685	+	+		3	0.999999	0.000344946	130.47	101.11	73.833	0.047164	7.83084	1.71201	1.74284	1.70818	0.534447	0.447481	0.512678	3.27034	1.22281	2.33401	unknown function;conserved Plasmodium protein			membrane						GO:0016020
PF3D7_1407100	16	PF3D7_1407100	fibrillarin, putative	NOP1	MTDSFRGGSGNFKRNSNNFGKGNNNAVRKGS	S	16	+	+		2	1	0.00456583	93.448	71.127	93.448	0.11598	8.34875	3.55846	3.44935	3.52735	2.25482	2.33854	2.28514	2.95466	1.21889	2.32767	putative (NOP1);rRNA 2'-O-methyltransferase fibrillarin	methyltransferase activity;RNA binding	tRNA processing;rRNA processing	nucleus; small nucleolar ribonucleoprotein complex;nucleolus	methyltransferase activity;RNA binding	tRNA processing;rRNA processing		GO:0008168;GO:0003723	GO:0008033;GO:0006364	GO:0005634; GO:0005732;GO:0005730	GO:0008168;GO:0003723	GO:0008033;GO:0006364
PF3D7_0108300	1661	PF3D7_0108300	conserved Plasmodium protein, unknown function		LKNDNIKTTTTERNNSINHSMNKNDVSMMYD	S	1661	+			3	0.999314	0.00511393	70.438	52.851	70.438	0.77209	7.53015	-0.0853805	-0.0573978	-0.139423	-1.31508	-1.33449	-1.28536	3.27723	1.21758	2.32556	unknown function;conserved Plasmodium protein			nucleus;membrane						GO:0005634;GO:0016020
PF3D7_0415800	19	PF3D7_0415800	RING zinc finger protein, putative		YFFGNVQNNLNRARHSLTNTLSDMRLDESYL	S	19	+	+		3	0.995791	0.000572317	94.487	79.1	94.487	0.30721	7.28648	-3.28305	-3.19908	-3.1084	-4.30763	-4.40552	-4.52778	2.35388	1.2168	2.3243	putative;RING zinc finger protein	zinc ion binding			zinc ion binding;protein binding			GO:0008270			GO:0008270;GO:0005515
PF3D7_0914700	294	PF3D7_0914700	transporter, putative		GIFQEMENLESGKRSSINISDRNSLSKPQNN	S	294	+	+		2	0.974394	0.00251143	99.318	72.19	99.318	-0.30711	7.66714	0.628359	0.693337	0.680201	-0.462805	-0.575258	-0.571346	2.9185	1.20377	2.30341	putative;transporter		transmembrane transport	integral to membrane		transmembrane transport	integral to membrane		GO:0055085	GO:0016021		GO:0055085	GO:0016021
PF3D7_0522400	5727	PF3D7_0522400	conserved Plasmodium protein, unknown function		NKYIYQQEIEGNKKFSFQMNKNKYIHKNNNC	S	5727	+	+		3	1	0.0560122	41.399	26.256	41.399	0.063183	7.2112	-0.236393	-0.0468197	-0.0249386	-1.30996	-1.36501	-1.24124	2.4003	1.20269	2.30168	unknown function;conserved Plasmodium protein		protein transport;protein localization						GO:0015031;GO:0008104
PF3D7_0821800	39	PF3D7_0821800	secretory complex protein 61 beta subunit	Sec61-beta	ANGNNSKQRRNSNGNSNSIVKFYGDDSPGFK	S	39	+			2	0.677739	0.00859705	94.532	64.788	52.365	-1.8765	7.64751	-0.0504246	-0.126322	-0.192879	-1.29069	-1.29334	-1.37726	2.75928	1.19723	2.29298	protein transport protein SEC61 subunit beta (Sec61-beta)	protein transporter activity	protein transport by the Sec complex;intracellular protein transport	endoplasmic reticulum membrane;Sec61 translocon complex				GO:0008565	GO:0043952;GO:0006886	GO:0005789;GO:0005784
PF3D7_1133400	610	PF3D7_1133400	apical membrane antigen 1	AMA1	MLDPEASFWGEEKRASHTTPVLMEKPYY___	S	610	+	+		3	0.944511	0.000570253	73.735	65.821	73.735	-0.044061	8.1941	1.21022	1.22698	1.21779	0.106108	-0.0231571	0.00696182	2.96076	1.18836	2.27894	apical membrane antigen 1 (AMA1)	protein binding;host cell surface binding	pathogenesis;entry into host cell	integral to membrane; microneme; plasma membrane;apical complex		pathogenesis	membrane	GO:0005515;GO:0046812	GO:0009405;GO:0030260	GO:0005886; GO:0016021; GO:0020009;GO:0020007		GO:0009405	GO:0016020
PF3D7_1105800	59	PF3D7_1105800	conserved Plasmodium protein, unknown function		DNKLSKDSNRIIKGDSMTREDLLQLLNEMLK	S	59	+			3	0.668313	0.00741417	44.474	27.222	44.474	0.13904	8.03165	1.60193	1.59833	1.51721	0.450165	0.297916	0.418314	2.68328	1.18369	2.27157	unknown function;conserved Plasmodium protein			membrane						GO:0016020
PF3D7_0711500	674	PF3D7_0711500	regulator of chromosome condensation, putative		PSGKRKVKSVGSRRESLSAPISKKDNLKRE_	S	674	+	+		3	0.999993	5.51e-05	140.03	93.962	86.214	0.26252	8.23333	2.68626	2.61596	2.65362	1.5372	1.43333	1.43894	2.95571	1.18213	2.26911	putative;regulator of chromosome condensation	chromatin binding	chromosome condensation;cell cycle	nucleus				GO:0003682	GO:0030261;GO:0007049	GO:0005634
PF3D7_1107300	1429	PF3D7_1107300	polyadenylate-binding protein-interacting protein 1, putative	PAIP1	NNNNNNNKKKEKLSVSSIYEGSNNEKNQNVE	S	1429	+			3	0.725672	2.07e-06	111.45	99.803	111.45	-0.59075	7.72328	2.33144	2.3257	2.3057	1.21872	1.18634	1.02103	2.56403	1.17892	2.26407	putative (PAIP1);polyadenylate-binding protein-interacting protein 1	RNA binding			binding; protein binding; RNA binding;DNA binding			GO:0003723			GO:0003723; GO:0005488; GO:0005515;GO:0003677
PF3D7_0604500	1352	PF3D7_0604500	conserved Plasmodium protein, unknown function		IGHNINENMDKRRSVSNMHMSHVNRNSFVER	S	1352	+			3	0.554549	0.0131698	57.794	43.003	57.794	0.8439	6.29486	-4.40911	-4.61429	-3.99373	-6.07184	-5.2076	-5.25321	1.13749	1.17184	2.25298	unknown function;conserved Plasmodium protein	nucleotide binding		cytoplasm	protein binding			GO:0000166		GO:0005737	GO:0005515
PF3D7_1333700	49	PF3D7_1333700	histone H3 variant	CenH3	VHHGISSKTTNINRPSVNRGGINEVAQKNLH	S	49	+	+		3	0.999975	0.00248859	82.651	54.917	82.651	-0.029847	7.30524	-0.351454	-0.208902	-0.177836	-1.56943	-1.23483	-1.44425	2.04943	1.1701	2.25028	histone H3-like centromeric protein CSE4 (CenH3)	protein heterodimerization activity;DNA binding	chromosome segregation;chromatin assembly or disassembly	centromeric region; nuclear periphery; nucleosome;chromosome	protein heterodimerization activity;DNA binding	nucleosome assembly	nucleosome	GO:0046982;GO:0003677	GO:0007059;GO:0006333	GO:0000786; GO:0034399;GO:0000775	GO:0046982;GO:0003677	GO:0006334	GO:0000786
PF3D7_1036900	114	PF3D7_1036900	conserved Plasmodium protein, unknown function		SKKSKKPAEKNNKKNSFTPNNLNKKGSRNIE	S	114	+	+		3	0.829447	0.0024188	80.746	65.955	80.746	-0.37625	7.15851	0.780024	0.679007	0.694117	-0.477228	-0.489836	-0.384043	2.81319	1.16808	2.24713	unknown function;conserved Plasmodium protein	actin binding; calmodulin binding; motor activity;ATP binding		myosin complex;cytoplasm				GO:0003774; GO:0003779; GO:0005516;GO:0005524		GO:0016459;GO:0005737
PF3D7_1138400	2333	PF3D7_1138400	guanylyl cyclase	GCalpha	QYQEKHNKNKYIFSLSGKNKFLKLRKLGKKI	S	2333	+			2	0.833069	0.0543858	76.228	57.134	76.228	-0.2701	6.94429	-3.34221	-3.4481	-3.37373	-4.57439	-4.52263	-4.56371	3.04219	1.16556	2.2432	guanylyl cyclase (GCalpha)	guanylate cyclase activity; magnesium ion binding; phospholipid-translocating ATPase activity;ATP binding	intracellular signal transduction; phospholipid transport; signal transduction;cGMP biosynthetic process	integral to plasma membrane	nucleotide binding; phosphorus-oxygen lyase activity;metal ion binding	intracellular signal transduction;cyclic nucleotide biosynthetic process		GO:0000287; GO:0004012; GO:0004383;GO:0005524	GO:0007165; GO:0015914; GO:0035556;GO:0006182	GO:0005887	GO:0000166; GO:0016849;GO:0046872	GO:0035556;GO:0009190
PF3D7_1447900	270	PF3D7_1447900	multidrug resistance protein 2 (heavy metal transport family)	MDR2	MDYNDIHNFQKKKKSSNFAYLNFFHKESKDN	S	270	+	+		3	0.499988	0.00122067	90.853	77.845	90.853	0.033629	7.39922	-3.60368	-3.66151	-3.63853	-4.73533	-4.75641	-4.87511	2.78816	1.15437	2.22588	multidrug resistance protein 2 (MDR2)	ATPase activity; coupled to transmembrane movement of substances; metal ion binding; metal ion transmembrane transporter activity;ATP binding	transmembrane transport;drug transmembrane transport	vacuole;integral to membrane	ATPase activity; nucleoside-triphosphatase activity; nucleotide binding;ATP binding	transport;transmembrane transport	integral to membrane	GO:0042626; GO:0046872; GO:0046873;GO:0005524	GO:0055085;GO:0006855	GO:0005773;GO:0016021	GO:0000166; GO:0016887; GO:0017111;GO:0005524	GO:0006810;GO:0055085	GO:0016021
PF3D7_1426100	43	PF3D7_1426100	basic transcription factor 3b, putative		GKGSARRKIKKVHKNSISNEKKINIILKKIG	S	43	+	+		3	0.991459	0.00157089	91.961	59.632	79.875	0.40744	7.19959	0.474449	0.561918	0.413683	-0.623699	-0.678883	-0.699089	2.75034	1.15057	2.22002	putative;basic transcription factor 3b			transcription factor complex;nascent polypeptide-associated complex						GO:0005667;GO:0005854
PF3D7_0711500	670	PF3D7_0711500	regulator of chromosome condensation, putative		EAQSPSGKRKVKSVGSRRESLSAPISKKDNL	S	670	+			3	0.99917	5.51e-05	98.76	83.486	98.76	0.18328	8.04285	2.03838	1.93446	1.93155	0.88801	0.778532	0.80687	2.75402	1.14366	2.20941	putative;regulator of chromosome condensation	chromatin binding	chromosome condensation;cell cycle	nucleus				GO:0003682	GO:0030261;GO:0007049	GO:0005634
PF3D7_1421200	19	PF3D7_1421200	40S ribosomal protein S25, putative		KERKTKEQIAAAAAASGRTKKKKWGKGKNKE	S	19	+			2	1	0.00240481	124.96	112.68	124.96	-1.0968	7.34139	0.572699	0.578417	0.690855	-0.470032	-0.557051	-0.554133	2.75519	1.14106	2.20543	40S ribosomal protein S25 (RPS25)	structural constituent of ribosome	translation	cytosolic small ribosomal subunit				GO:0003735	GO:0006412	GO:0022627
PF3D7_0108300	500	PF3D7_0108300	conserved Plasmodium protein, unknown function		SNNKKKSNLVKDKKNSSTSTCNKFMNNTHNL	S	500	+	+		4	0.907484	0.00389154	67.415	53.996	67.415	0.19994	6.78559	-1.05432	-1.10021	-1.12062	-2.22921	-2.2218	-2.24484	3.48028	1.14024	2.20417	unknown function;conserved Plasmodium protein			nucleus;membrane						GO:0005634;GO:0016020
PF3D7_1416100	659	PF3D7_1416100	root hair defective 3 GTP-binding protein (RHD3) homolog, putative		DDANLSKDENYNNKFSFSLTNEKGIFQNINN	S	659	+	+		4	0.911332	2.73e-09	80.943	75.823	80.943	0.3914	7.51731	1.10992	1.09105	0.939335	0.016058	-0.125862	-0.161331	2.34725	1.13715	2.19946	putative (SEY1);protein SEY1	GTPase activity;GTP binding		membrane				GO:0003924;GO:0005525		GO:0016020
PF3D7_1360900	352	PF3D7_1360900	polyadenylate-binding protein, putative		NNRYNSRVSTNDVHQSFINTQYGHFPYNFFK	S	352	+			4	0.99981	1.99e-22	128.89	122.92	128.89	-0.051877	7.90604	-1.46837	-1.32285	-1.22984	-2.39771	-2.46553	-2.56669	2.25558	1.13629	2.19815	putative;polyadenylate-binding protein	poly(A) RNA binding;nucleic acid binding	RNA processing		nucleic acid binding			GO:0008143;GO:0003676	GO:0006396		GO:0003676
PF3D7_1107800	1350	PF3D7_1107800	transcription factor with AP2 domain(s)	ApiAP2	TNGHHNNMNKKNSYDYNTDYNSKVSMNDSEL	Y	1350	+			2	0.587292	0.00279844	73.927	57.041	73.927	0.67965	7.36916	-2.37006	-2.46657	-2.29624	-3.3659	-3.54801	-3.61494	2.21031	1.132	2.19162	transcription factor with AP2 domain(s) (ApiAP2)	sequence-specific DNA binding transcription factor activity	DNA-dependent;regulation of transcription		sequence-specific DNA binding transcription factor activity			GO:0003700	GO:0006355		GO:0003700
PF3D7_0918700	503	PF3D7_0918700	conserved Plasmodium protein, unknown function		NKDIIQNKDNVKRKISNVNNNINNINNTLIH	S	503	+	+		4	1	1.4e-14	143.47	122.23	134.68	-0.34407	7.62351	0.632748	0.750612	0.661621	-0.396372	-0.44142	-0.507416	2.74606	1.13006	2.18868	unknown function;conserved Plasmodium protein	nucleotide binding		membrane;cytoplasm				GO:0000166		GO:0016020;GO:0005737
PF3D7_0704100	3511	PF3D7_0704100	conserved Plasmodium membrane protein, unknown function		QKLLAAIQNFKNHKKSLELDNKINQNNILKK	S	3511	+	+		2	1	0.0655266	85.29	22.215	85.29	-0.05348	7.3462	0.540512	0.460095	0.487089	-0.649361	-0.600336	-0.650482	3.18612	1.12929	2.18751	unknown function;conserved Plasmodium membrane protein	GTPase activity; translation initiation factor activity;GTP binding	translational initiation;translation	intracellular;cytoplasm				GO:0003743; GO:0003924;GO:0005525	GO:0006413;GO:0006412	GO:0005622;GO:0005737
PF3D7_1107300	103	PF3D7_1107300	polyadenylate-binding protein-interacting protein 1, putative	PAIP1	NDLINEKKNKKNKKNSYDDSILCNNRGSIND	S	103	+	+		3	0.999918	0.00014093	173.51	152.15	147.75	0.062322	7.30516	1.18936	1.11652	1.14315	0.0689392	-0.00818443	0.00998306	3.106	1.1261	2.18268	putative (PAIP1);polyadenylate-binding protein-interacting protein 1	RNA binding			binding; protein binding; RNA binding;DNA binding			GO:0003723			GO:0003723; GO:0005488; GO:0005515;GO:0003677
PF3D7_1107800	1352	PF3D7_1107800	transcription factor with AP2 domain(s)	ApiAP2	GHHNNMNKKNSYDYNTDYNSKVSMNDSELSL	T	1352	+			2	0.997034	5.14e-05	159.22	126.85	71.354	1.5044	8.42946	1.81926	1.74647	1.63724	0.639126	0.67914	0.507048	2.36533	1.12588	2.18235	transcription factor with AP2 domain(s) (ApiAP2)	sequence-specific DNA binding transcription factor activity	DNA-dependent;regulation of transcription		sequence-specific DNA binding transcription factor activity			GO:0003700	GO:0006355		GO:0003700
PF3D7_1016000	130	PF3D7_1016000	conserved Plasmodium protein, unknown function		KEYDLITRTRLYQSNSVNNKAKLNRERYIIL	S	130	+			2	0.993866	0.00870224	96.745	77.613	96.745	0.76804	6.5142	-2.84215	-2.8374	-2.81018	-3.99581	-3.93012	-3.9367	3.37337	1.1243	2.17995	unknown function;conserved Plasmodium protein	ATP binding		plasma membrane;cytoplasm				GO:0005524		GO:0005886;GO:0005737
PF3D7_0922100	1101	PF3D7_0922100	ubiquitin-like protein, putative		NGKEDNYRSSRAHKLSNHDNYMERYKTRGKQ	S	1101	+	+		4	0.999967	0.00556622	69.081	50.147	65.105	-0.15679	7.98518	0.300179	0.369795	0.487995	-0.702877	-0.783743	-0.721472	2.54519	1.12202	2.17652	putative;ubiquitin-like protein				protein binding						GO:0005515
PF3D7_1327300	1633	PF3D7_1327300	conserved Plasmodium protein, unknown function		LDFSSNNNLKGVTRESLRNLSLQMKMDSSNE	S	1633	+	+		2	0.999982	0.00549494	82.261	60.268	70.363	-0.2886	7.48296	0.93424	0.915955	1.07523	-0.0698261	-0.138235	-0.220966	2.45177	1.11815	2.17069	unknown function;conserved Plasmodium protein	actin binding; calmodulin binding; motor activity;ATP binding		myosin complex;cytoplasm				GO:0003774; GO:0003779; GO:0005516;GO:0005524		GO:0016459;GO:0005737
PF3D7_1220900	97	PF3D7_1220900	heterochromatin protein 1	HP1	APTQEDDSIKSKGRSSLAPRRKMSRKSLTNK	S	97	+	+		2	0.5	0.0318891	83.883	34.823	83.883	-0.15239	7.11431	-2.62058	-2.57442	-2.51556	-3.60776	-3.7065	-3.74657	2.67816	1.11676	2.16859	heterochromatin protein 1 (HP1)	chromatin binding	chromatin assembly or disassembly; regulation of chromatin silencing;cell proliferation	nuclear periphery;chromatin			nucleus	GO:0003682	GO:0006333; GO:0031935;GO:0008283	GO:0034399;GO:0000785			GO:0005634
PF3D7_1220900	96	PF3D7_1220900	heterochromatin protein 1	HP1	LAPTQEDDSIKSKGRSSLAPRRKMSRKSLTN	S	96	+			2	0.5	0.0318891	83.883	34.823	83.883	-0.15239	7.11431	-2.62058	-2.57442	-2.51556	-3.60776	-3.7065	-3.74657	2.67816	1.11676	2.16859	heterochromatin protein 1 (HP1)	chromatin binding	chromatin assembly or disassembly; regulation of chromatin silencing;cell proliferation	nuclear periphery;chromatin			nucleus	GO:0003682	GO:0006333; GO:0031935;GO:0008283	GO:0034399;GO:0000785			GO:0005634
PF3D7_1012700	504	PF3D7_1012700	protein phosphatase, putative		IIYPHFCKNKNSIEMYPKIEDIKASYQNYCE	Y	504	+			3	0.864777	0.0209869	49.3	37.658	49.3	-0.2569	7.16002	-0.0335808	-0.155111	-0.275846	-1.37967	-1.2413	-1.1653	2.14726	1.10724	2.15434	putative (NIF4);NLI interacting factor-like phosphatase			nucleus	protein binding					GO:0005634	GO:0005515
PF3D7_1352400	523	PF3D7_1352400	conserved Plasmodium protein, unknown function		LLEQKDAIPKKLSAESGNDFKNNININLNTN	S	523	+			3	1	0.00254718	80.102	65.114	80.102	-0.51859	7.43868	1.74359	1.59477	1.5258	0.529236	0.442612	0.572819	2.34314	1.1065	2.15322	unknown function;conserved Plasmodium protein		transport	membrane					GO:0006810	GO:0016020
PF3D7_0108300	2182	PF3D7_0108300	conserved Plasmodium protein, unknown function		YVEALNSQFNFLSRDSRKIDTENNAINILNF	S	2182	+	+		3	0.996022	1.44e-09	148.06	134.51	148.06	-0.25681	7.12179	-3.21464	-3.32197	-3.1003	-4.24933	-4.31193	-4.3946	2.32253	1.10632	2.15295	unknown function;conserved Plasmodium protein			nucleus;membrane						GO:0005634;GO:0016020
PF3D7_0108300	1665	PF3D7_0108300	conserved Plasmodium protein, unknown function		NIKTTTTERNNSINHSMNKNDVSMMYDDFKN	S	1665	+			3	0.977715	0.00856974	61.78	44.549	61.78	0.37618	7.34149	-2.98926	-2.93412	-2.81025	-3.99191	-3.93949	-4.11902	2.33869	1.10559	2.15187	unknown function;conserved Plasmodium protein			nucleus;membrane						GO:0005634;GO:0016020
PF3D7_0611600	413	PF3D7_0611600	conserved Plasmodium protein, unknown function		NQNSSHENIYYQKKTSQNENINHSLNDQTYK	S	413	+	+		4	0.99675	1.84e-24	253.66	229.63	253.66	0.19463	8.50254	2.67902	2.54795	2.59294	1.58558	1.48802	1.45447	2.60157	1.09728	2.13951	unknown function;conserved Plasmodium protein
PF3D7_0522400	8871	PF3D7_0522400	conserved Plasmodium protein, unknown function		VSEQNIEIENNRLINSVNRIDNTSYKMIGHK	S	8871	+			2	1	0.0584198	92.051	36.94	92.051	-0.071908	6.78369	-1.11538	-1.02018	-0.997877	-2.08697	-2.17832	-2.14611	2.77407	1.09265	2.13266	unknown function;conserved Plasmodium protein		protein transport;protein localization						GO:0015031;GO:0008104
PF3D7_0914700	293	PF3D7_0914700	transporter, putative		NGIFQEMENLESGKRSSINISDRNSLSKPQN	S	293	+	+		2	0.980335	0.0011214	140.45	116.18	132.62	-0.1593	8.21635	1.85269	1.8392	1.89723	0.827698	0.742891	0.74662	3.04535	1.09064	2.12968	putative;transporter		transmembrane transport	integral to membrane		transmembrane transport	integral to membrane		GO:0055085	GO:0016021		GO:0055085	GO:0016021
PF3D7_0407800	1936	PF3D7_0407800	conserved Plasmodium protein, unknown function		NIKDKLTFHEKNYSESKKSSQTISRKKTRMS	S	1936	+			3	0.713434	0.0479513	45.368	14.079	45.368	-0.048539	7.10151	0.742815	0.577364	0.279882	-0.579001	-0.629248	-0.459501	1.76588	1.08927	2.12766	unknown function;conserved Plasmodium protein			membrane						GO:0016020
PF3D7_0506900	243	PF3D7_0506900	rhomboid protease ROM4	ROM4	TNIDDISSKRNSQKLSVYGDNKLKKGSLLSP	S	243	+	+		4	0.999996	0.000288232	112.74	93.499	112.74	-0.46928	7.38643	1.70818	1.69186	1.50347	0.645491	0.474548	0.523455	2.23724	1.08667	2.12384	rhomboid protease ROM4 (ROM4)	serine-type endopeptidase activity;peptidase activity	signal peptide processing;proteolysis	integral to membrane	serine-type endopeptidase activity		integral to membrane	GO:0004252;GO:0008233	GO:0006465;GO:0006508	GO:0016021	GO:0004252		GO:0016021
PF3D7_0108700	680	PF3D7_0108700	secreted ookinete protein, putative	PSOP24	KMDKLKNFASINEYPYVDIKKFKDNLVNEYD	Y	680	+			3	0.735328	7.36e-05	101.3	84.379	101.3	0.64679	7.90206	2.80558	2.78519	2.73667	1.64796	1.75962	1.66258	2.85611	1.08576	2.12249	putative (PSOP24);secreted ookinete protein			nucleus;membrane						GO:0005634;GO:0016020
PF3D7_0407800	1561	PF3D7_0407800	conserved Plasmodium protein, unknown function		DNKQKKSYALPKEKKSLTHANSRTHENNDNN	S	1561	+	+		2	0.971517	0.00563029	102.42	81.309	102.42	-0.44286	8.22053	-1.30913	-1.27932	-1.10563	-2.27854	-2.19652	-2.44603	2.09469	1.07567	2.1077	unknown function;conserved Plasmodium protein			membrane						GO:0016020
PF3D7_1467600	515	PF3D7_1467600	conserved Plasmodium protein, unknown function		VEEKGMMINAEKERNSIGNNKTVKVDEKKEN	S	515	+	+		3	1	0.0250901	53.211	35.699	53.211	0.31222	6.76707	-1.14731	-1.19809	-1.07106	-1.99445	-2.16571	-2.47458	1.74849	1.07276	2.10346	unknown function;conserved Plasmodium protein	extracellular matrix structural constituent	phosphate ion transport	cytoplasm; extracellular region;collagen				GO:0005201	GO:0006817	GO:0005576; GO:0005737;GO:0005581
PF3D7_1021900	266	PF3D7_1021900	conserved Plasmodium protein (10b antigen), unknown function		EHFMPVNNVPFKKRGSDLYNNSKKESANDYT	S	266	+	+		4	0.999934	0.0050046	66.215	53.207	66.215	-0.16182	6.94567	-0.52932	-0.387581	-0.62182	-1.42972	-1.75841	-1.55116	1.9227	1.06686	2.09486	unknown function;conserved Plasmodium protein (10b antigen)				protein binding						GO:0005515
PF3D7_1332200	254	PF3D7_1332200	conserved Plasmodium protein, unknown function		ITSDNYVNILSDHRFSDLIRMVHSGQSAVIN	S	254	+	+		4	0.579784	4.72e-18	115.55	105	115.55	-0.13022	7.4777	-4.84026	-4.75357	-4.72322	-5.75331	-6.04415	-5.68932	1.93643	1.05657	2.07999	unknown function;conserved Plasmodium protein	GTPase activity; translation initiation factor activity;GTP binding	translational initiation	intracellular;cytoplasm				GO:0003743; GO:0003924;GO:0005525	GO:0006413	GO:0005622;GO:0005737
PF3D7_1202900	28	PF3D7_1202900	high mobility group protein B1	HMGB1	KNKKDPHAPKRSLSAYMFFAKEKRAEIISKQ	Y	28	+			2	0.985757	0.0118593	63.216	46.866	63.216	0.43761	NaN	-2.51702	-2.60057	-2.57261	-3.59581	-3.60684	-3.65541	3.07565	1.05595	2.07909	high mobility group protein B1 (HMGB1)	bending;DNA binding	DNA-dependent; regulation of transcription;positive regulation of cytokine production	cytosol; nucleus;chromosome	protein binding			GO:0008301	GO:0006355;GO:0001819	GO:0005634; GO:0005829;GO:0005694	GO:0005515
PF3D7_0418600	24	PF3D7_0418600	regulator of chromosome condensation, putative		DKTNECKDSISEVKKSILINCIKEKDIIESS	S	24	+	+		2	1	0.039175	81.017	32.733	81.017	0.14893	6.62219	0.254328	0.257761	0.215757	-0.809683	-0.801401	-0.797897	3.75211	1.04561	2.06424	putative;regulator of chromosome condensation	guanyl-nucleotide exchange factor activity	cell cycle	nucleus;cytoplasm				GO:0005085	GO:0007049	GO:0005634;GO:0005737
PF3D7_1352400	520	PF3D7_1352400	conserved Plasmodium protein, unknown function		VNFLLEQKDAIPKKLSAESGNDFKNNININL	S	520	+	+		3	1	0.00291378	80.102	65.114	80.102	-0.51859	7.48948	1.62387	1.53774	1.43922	0.520163	0.390032	0.558815	2.30403	1.04394	2.06185	unknown function;conserved Plasmodium protein		transport	membrane					GO:0006810	GO:0016020
PF3D7_1036900	116	PF3D7_1036900	conserved Plasmodium protein, unknown function		KSKKPAEKNNKKNSFTPNNLNKKGSRNIEKL	T	116	+			3	0.839916	0.080576	58.268	43.589	58.268	-0.27738	6.9386	0.729935	0.637396	0.665287	-0.41506	-0.263077	-0.419029	2.50906	1.04326	2.06088	unknown function;conserved Plasmodium protein	actin binding; calmodulin binding; motor activity;ATP binding		myosin complex;cytoplasm				GO:0003774; GO:0003779; GO:0005516;GO:0005524		GO:0016459;GO:0005737
PF3D7_0802600	1171	PF3D7_0802600	adenylyl cyclase beta	ACbeta	KEKEKEYYNHKHKNYSYQTNKYIHNHTNKKN	S	1171	+			2	0.585856	0.0756196	71.896	41.332	71.896	0.22151	7.10833	-0.0222778	-0.0435734	-0.0612507	-1.18949	-1.00076	-1.05898	2.52599	1.04071	2.05724	adenylyl cyclase beta (ACbeta)	adenylate cyclase activity; guanylate cyclase activity; protein kinase activity; receptor activity;ATP binding	intracellular signal transduction; protein phosphorylation; response to pH;cGMP biosynthetic process	cytoplasm	phosphorus-oxygen lyase activity	intracellular signal transduction;cyclic nucleotide biosynthetic process		GO:0004016; GO:0004383; GO:0004672; GO:0004872;GO:0005524	GO:0006468; GO:0009268; GO:0035556;GO:0006182	GO:0005737	GO:0016849	GO:0035556;GO:0009190
PF3D7_0609800	277	PF3D7_0609800	zinc finger protein, putative		CVSNRPAGDGVRWRVSVAHENPV________	S	277	+	+		2	1	0.000426468	120.29	109.12	70.563	0.037844	8.24942	1.77122	1.62872	1.6821	0.642635	0.600641	0.717249	2.57526	1.04051	2.05695	putative (DHHC2);palmitoyltransferase	zinc ion binding;palmitoyltransferase activity	protein palmitoylation		zinc ion binding			GO:0008270;GO:0016409	GO:0018345		GO:0008270
PF3D7_0407800	1934	PF3D7_0407800	conserved Plasmodium protein, unknown function		LSNIKDKLTFHEKNYSESKKSSQTISRKKTR	S	1934	+			3	0.736245	0.0188192	66.056	30.148	66.056	-0.22998	7.01816	0.534506	0.344851	0.308151	-0.675793	-0.608398	-0.626532	2.3049	1.03274	2.04591	unknown function;conserved Plasmodium protein			membrane						GO:0016020
PF3D7_1116100	443	PF3D7_1116100	serine esterase, putative		HSSFSCIAYWKSKRLSDSIIHSKYFNGVKKN	S	443	+	+		3	0.978024	0.0011415	96.371	66.562	96.371	-0.025787	7.58717	0.233301	0.208471	0.229895	-0.751328	-0.837626	-0.821394	3.14222	1.02734	2.03826	putative;serine esterase			food vacuole						GO:0020020
PF3D7_0112200	236	PF3D7_0112200	multidrug resistance-associated protein 1	MRP1	LQNPDAFYNTYRKFSSQTEIDEISRDFLSIG	S	236	+			4	0.813628	5.29e-05	76.31	67.047	76.31	-0.20771	7.5214	0.547106	0.514315	0.49227	-0.508085	-0.475527	-0.54315	3.22058	1.02682	2.03752	multidrug resistance-associated protein 1 (MRP1)	ATPase activity; coupled to transmembrane movement of substances; glutathione binding;ATP binding	transmembrane transport; transport;response to drug	integral to plasma membrane;ATP-binding cassette (ABC) transporter complex	ATPase activity; nucleoside-triphosphatase activity; nucleotide binding;ATP binding	transport;transmembrane transport	integral to membrane	GO:0042626; GO:0043295;GO:0005524	GO:0006810; GO:0055085;GO:0042493	GO:0005887;GO:0043190	GO:0000166; GO:0016887; GO:0017111;GO:0005524	GO:0006810;GO:0055085	GO:0016021
PF3D7_0817900	87	PF3D7_0817900	high mobility group protein B2	HMGB2	KAPYEKKAQLDKVRYSKEIEEYRKKNQE___	S	87	+	+		3	0.999009	0.00471119	69.045	54.116	69.045	1.7164	7.85106	1.9777	1.89465	1.90729	0.929695	0.86282	0.911104	2.99515	1.02534	2.03544	high mobility group protein B2 (HMGB2)	bending; DNA binding;DNA binding	DNA-dependent; regulation of transcription; regulation of transcription from RNA polymerase III promoter;positive regulation of cytokine production involved in immune response	cytosol;chromosome	protein binding			GO:0008301;GO:0003677	GO:0006355; GO:0006359;GO:0002720	GO:0005829;GO:0005694	GO:0005515
PF3D7_0617900	29	PF3D7_0617900	histone H3 variant, putative	H3.3	GKAPRKQLASKAARKSAPVSTGIKKPHRYRP	S	29	+	+	+	2	0.916664	0.021941	89.356	40.076	89.356	0.76551	7.27	-2.83891	-2.98094	-2.92331	-3.92536	-3.9306	-3.93607	2.78201	1.01629	2.02271	putative (H3.3);histone H3 variant	protein heterodimerization activity;DNA binding	chromosome organization	nucleosome	protein heterodimerization activity;DNA binding	nucleosome assembly	nucleosome	GO:0046982;GO:0003677	GO:0051276	GO:0000786	GO:0046982;GO:0003677	GO:0006334	GO:0000786
PF3D7_0814200	22	PF3D7_0814200	DNA/RNA-binding protein Alba 1	ALBA1	PIDEDEMRITSTGRMTNYVNYGAKILGDEDK	T	22	+	+		2	0.999283	0.0390577	61.235	44.462	61.235	0.49104	7.49798	0.425827	0.317772	0.511231	-0.676254	-0.671364	-0.442562	2.0607	1.015	2.02091	DNA/RNA-binding protein Alba 1 (ALBA1)	RNA binding;DNA binding		nucleus;cytoplasm	nucleic acid binding			GO:0003723;GO:0003677		GO:0005634;GO:0005737	GO:0003676
PF3D7_1107800	1347	PF3D7_1107800	transcription factor with AP2 domain(s)	ApiAP2	NNNTNGHHNNMNKKNSYDYNTDYNSKVSMND	S	1347	+	+		4	0.995244	7.35e-05	171.78	144.95	171.78	-0.048441	8.27848	1.98799	1.86139	1.79867	0.888269	0.889839	0.852026	2.49501	1.00597	2.0083	transcription factor with AP2 domain(s) (ApiAP2)	sequence-specific DNA binding transcription factor activity	DNA-dependent;regulation of transcription		sequence-specific DNA binding transcription factor activity			GO:0003700	GO:0006355		GO:0003700
PF3D7_0714200	153	PF3D7_0714200	conserved Plasmodium protein, unknown function		RNHTSAHRMISPRRESINLFSSKINRTSNIY	S	153	+	+		2	0.999974	0.000239797	125.83	102.38	62.287	0.079081	7.44089	1.62774	1.61376	1.72195	0.714903	0.584604	0.662947	2.58893	1.00033	2.00046	unknown function;conserved Plasmodium protein	ATP binding						GO:0005524
PF3D7_0614300	418	PF3D7_0614300	organic anion transporter		LNKGNDNTNDTNNLSSAKTSNISNLKNISSG	S	418	+			2	0.499917	0.000750441	80.316	69.672	80.316	2.0587	7.04988	-1.84865	-1.88741	-2.05901	-2.8429	-2.95231	-2.95131	2.24949	0.983812	1.97768	organic anion transporter		transmembrane transport	integral to membrane		transmembrane transport	integral to membrane		GO:0055085	GO:0016021		GO:0055085	GO:0016021
PF3D7_0824400	296	PF3D7_0824400	nucleoside transporter 2	NT2	YKYYESITEKKSQNISYPININSIIYESKTE	S	296	+			2	0.763347	6.14e-09	129.43	114.23	129.43	0.24651	8.07591	0.96619	0.937002	0.974392	-0.00401115	-0.0372543	-0.0263825	3.63293	0.981744	1.97485	nucleoside transporter 2 (NT2)	nucleoside transmembrane transporter activity	nucleoside transport	membrane;endoplasmic reticulum				GO:0005337	GO:0015858	GO:0016020;GO:0005783
PF3D7_1008100	838	PF3D7_1008100	conserved Plasmodium protein, unknown function		EIKNTEHTDHEKDRKSVSFEQEKSELISNEE	S	838	+	+		2	0.993015	1.24e-07	91.313	56.559	91.313	-1.1816	7.56614	-0.845758	-0.852064	-0.879276	-1.73349	-1.88396	-1.89326	2.53739	0.977871	1.96956	unknown function;conserved Plasmodium protein	zinc ion binding	DNA-dependent; transcription;regulation of transcription	nucleus	zinc ion binding;protein binding			GO:0008270	GO:0006351;GO:0006355	GO:0005634	GO:0008270;GO:0005515
PF3D7_0918700	211	PF3D7_0918700	conserved Plasmodium protein, unknown function		DNIENSRMNKIKNSISIGNGSKINDKSVTSI	S	211	+			2	0.992378	0.000706587	104.2	73.887	73.834	0.3033	7.5868	1.46183	1.36272	1.37023	0.434023	0.42828	0.406548	2.9436	0.97531	1.96606	unknown function;conserved Plasmodium protein	nucleotide binding		membrane;cytoplasm				GO:0000166		GO:0016020;GO:0005737
PF3D7_0618000	482	PF3D7_0618000	conserved Plasmodium membrane protein, unknown function		KTYSFEKIKSFVSNNTYLKDKKSLILEKKSQ	T	482	+			2	0.999654	0.00326612	122.34	97.491	94.09	-0.13938	8.37477	3.62765	3.57102	3.52281	2.65591	2.56686	2.57679	2.74482	0.97397	1.96424	unknown function;conserved Plasmodium membrane protein
PF3D7_0106300	492	PF3D7_0106300	calcium-transporting ATPase	ATP6	LKEMKSNENTIISRGSKILEDKINKYCYSEY	S	492	+	+		2	0.994038	0.000341445	125.45	101.77	67.685	0.39441	8.17289	1.75264	1.75714	1.63968	0.833096	0.729967	0.687466	2.44805	0.966311	1.95384	calcium-transporting ATPase (ATP6)	metal ion binding; nucleotide binding;calcium-transporting ATPase activity	response to drug;calcium ion transport	integral to membrane	catalytic activity; metal ion binding; nucleotide binding;ATP binding	metabolic process;cation transport	membrane	GO:0000166; GO:0046872;GO:0005388	GO:0042493;GO:0006816	GO:0016021	GO:0000166; GO:0003824; GO:0046872;GO:0005524	GO:0008152;GO:0006812	GO:0016020
PF3D7_0407800	379	PF3D7_0407800	conserved Plasmodium protein, unknown function		YMTSRHSSVKRSSVKSNKFDIDNKQKSDDNQ	S	379	+			3	1	0.0365355	46.88	26.889	46.88	-0.28079	7.27003	0.956549	0.975866	0.780884	-0.0285683	-0.0952625	-0.0559597	2.34593	0.964363	1.9512	unknown function;conserved Plasmodium protein			membrane						GO:0016020
PF3D7_1423300	769	PF3D7_1423300	serine/threonine protein phosphatase	PP7	NYHYKFYEENNERHNSERRKRSSVIKSVALF	S	769	+			3	1	0.000309442	120.63	106.88	120.63	0.3942	6.94887	-0.443169	-0.324873	-0.327589	-1.28378	-1.32644	-1.36487	2.65019	0.959822	1.94507	serine/threonine protein phosphatase 7 (PP7)	protein serine/threonine phosphatase activity;calcium ion binding	protein dephosphorylation	nucleus;cytoplasm	hydrolase activity; protein binding;calcium ion binding			GO:0004722;GO:0005509	GO:0006470	GO:0005634;GO:0005737	GO:0005515; GO:0016787;GO:0005509
PF3D7_0407800	688	PF3D7_0407800	conserved Plasmodium protein, unknown function		KTCDHVHDKNRNSNISNLYKRNTKICNLYND	S	688	+			3	0.999996	0.000922118	102.33	83.055	73.833	0.047164	7.85158	2.30119	2.25609	2.22029	1.2877	1.29998	1.32128	3.15262	0.956204	1.9402	unknown function;conserved Plasmodium protein			membrane						GO:0016020
PF3D7_0922100	753	PF3D7_0922100	ubiquitin-like protein, putative		ERNNQLIRNDSLRRNSRIVFNDENIEDGDYL	S	753	+	+		3	1	0.0243024	70.628	56.197	70.628	0.11382	8.39959	-1.2199	-1.29578	-1.12328	-2.09511	-2.17454	-2.23165	2.35366	0.954115	1.93739	putative;ubiquitin-like protein				protein binding						GO:0005515
PF3D7_0922100	748	PF3D7_0922100	ubiquitin-like protein, putative		PFNDIERNNQLIRNDSLRRNSRIVFNDENIE	S	748	+			3	1	0.0243024	70.628	56.197	70.628	0.11382	8.39959	-1.2199	-1.29578	-1.12328	-2.09511	-2.17454	-2.23165	2.35366	0.954115	1.93739	putative;ubiquitin-like protein				protein binding						GO:0005515
PF3D7_0525300	340	PF3D7_0525300	conserved Plasmodium protein, unknown function		NENLINAPLHTSKKRSLTIAQPQNNNKSINY	S	340	+	+		3	0.808753	0.000320753	129.54	108.22	129.54	-0.22249	7.69349	1.18225	1.14513	1.13844	0.255722	0.19804	0.196325	3.19204	0.938577	1.91664	unknown function;conserved Plasmodium protein
PF3D7_1340700	33	PF3D7_1340700	Rab GTPase 11b	RAB11b	ATVGKTHLLSRYIRGSLPSVAKATIGVEFAT	S	33	+	+		3	0.999979	0.000344946	130.47	98.214	104.09	-0.096079	7.44646	1.57443	1.57359	1.61409	0.622297	0.631067	0.693176	3.11527	0.938524	1.91657	ras-related protein Rab-11B (RAB11b)	GTPase activity;GTP binding	nucleocytoplasmic transport; regulation of vesicle-mediated transport; small GTPase mediated signal transduction;intracellular protein transport	membrane;intracellular	GTPase activity;GTP binding	intracellular protein transport; nucleocytoplasmic transport; protein transport; signal transduction; small GTPase mediated signal transduction;GTP catabolic process	membrane;intracellular	GO:0003924;GO:0005525	GO:0006913; GO:0007264; GO:0060627;GO:0006886	GO:0016020;GO:0005622	GO:0003924;GO:0005525	GO:0006886; GO:0006913; GO:0007165; GO:0007264; GO:0015031;GO:0006184	GO:0016020;GO:0005622
PF3D7_0915400	81	PF3D7_0915400	6-phosphofructokinase	PFK9	KLTSKKFLEEKESKNSFYLVDNENMKIKKLK	S	81	+	+		3	0.915779	0.00902353	47.082	37.133	47.082	-0.39256	7.27416	-2.5604	-2.54432	-2.53846	-3.48008	-3.53773	-3.4311	2.94582	0.935241	1.91221	6-phosphofructokinase (PFK9)	ATP binding; diphosphate-fructose-6-phosphate 1-phosphotransferase activity;6-phosphofructokinase activity	glycolysis;fructose 6-phosphate metabolic process	cytoplasm	ATP binding; catalytic activity; diphosphate-fructose-6-phosphate 1-phosphotransferase activity;6-phosphofructokinase activity	metabolic process;glycolysis	6-phosphofructokinase complex	GO:0005524; GO:0047334;GO:0003872	GO:0006096;GO:0006002	GO:0005737	GO:0003824; GO:0005524; GO:0047334;GO:0003872	GO:0008152;GO:0006096	GO:0005945
PF3D7_1304200.1;PF3D7_1304200.2	76;76	PF3D7_1304200.1	CorA-like Mg2 transporter protein, putative		DNGDCLSRKENSINSSTLMNREKSSINDEND	S	76	+			3	0.837654	0.000467451	102.65	88.664	102.65	-0.34187	7.74178	1.19593	1.08031	1.12657	0.192503	0.219637	0.198092	2.8605	0.930862	1.90641	putative;CorA-like Mg2+ transporter protein				metal ion transmembrane transporter activity	transmembrane transport;metal ion transport	membrane				GO:0046873	GO:0055085;GO:0030001	GO:0016020
PF3D7_1450000	325	PF3D7_1450000	serine/threonine protein kinase, putative		RGTLTSCEFKIFNSASYIKKLRLDKKKASYD	S	325	+			3	0.995334	0.0234517	50.088	37.08	50.088	-0.45364	6.84905	-0.744024	-0.76761	-0.798437	-1.56232	-1.80829	-1.73074	2.19963	0.930425	1.90584	putative;serine/threonine protein kinase	protein kinase activity;ATP binding	protein phosphorylation		protein kinase activity; protein tyrosine kinase activity;ATP binding	protein phosphorylation		GO:0004672;GO:0005524	GO:0006468		GO:0004672; GO:0004713;GO:0005524	GO:0006468
PF3D7_1105100	25	PF3D7_1105100	histone H2B	H2B	KKTGTGPDGKKKRKKSRYDSYGLYIFKVLKQ	S	25	+	+		3	0.974435	0.00120334	91.969	71.682	91.969	0.37762	7.99708	-0.0102062	-0.119471	0.0954056	-0.952816	-0.879148	-0.989101	2.24995	0.928932	1.90387	histone H2B (H2B)	protein heterodimerization activity;DNA binding	chromosome organization	nucleosome	protein heterodimerization activity;DNA binding	nucleosome assembly	nucleus;nucleosome	GO:0046982;GO:0003677	GO:0051276	GO:0000786	GO:0046982;GO:0003677	GO:0006334	GO:0005634;GO:0000786
PF3D7_0614300	425	PF3D7_0614300	organic anion transporter		TNDTNNLSSAKTSNISNLKNISSGKSIDDST	S	425	+			2	0.998001	0.0296023	92.409	51.01	73.655	0.27139	7.64533	2.15177	2.04348	2.04176	1.20631	1.13707	1.11608	2.61927	0.925847	1.8998	organic anion transporter		transmembrane transport	integral to membrane		transmembrane transport	integral to membrane		GO:0055085	GO:0016021		GO:0055085	GO:0016021
PF3D7_0506900	228	PF3D7_0506900	rhomboid protease ROM4	ROM4	EDEKRISIFSDLETSTNIDDISSKRNSQKLS	T	228	+			3	0.75965	2.5e-08	76.889	66.514	76.889	-0.25055	NaN	-2.15744	-2.25827	-2.12483	-2.97642	-3.05944	-3.26487	1.982	0.920061	1.8922	rhomboid protease ROM4 (ROM4)	serine-type endopeptidase activity;peptidase activity	signal peptide processing;proteolysis	integral to membrane	serine-type endopeptidase activity		integral to membrane	GO:0004252;GO:0008233	GO:0006465;GO:0006508	GO:0016021	GO:0004252		GO:0016021
PF3D7_1346400	1300	PF3D7_1346400	conserved Plasmodium protein, unknown function		RASMSNIDSGVQKRNSITDIIKGNKDNDNVV	S	1300	+	+		2	0.755753	0.0736869	72.29	28.394	72.29	0.14533	6.73247	0.0806084	-0.0570698	-0.0491276	-0.874803	-0.922335	-0.986635	2.44623	0.919395	1.89132	unknown function;conserved Plasmodium protein
PF3D7_0418600	1254	PF3D7_0418600	regulator of chromosome condensation, putative		NNYVNRFQFRGGESFSEENHIGKAGDRYRNK	S	1254	+			3	0.956065	8.84e-05	166.79	119.17	166.79	-0.099439	7.68558	1.37752	1.39556	1.36444	0.470915	0.461195	0.449346	3.8462	0.918692	1.8904	putative;regulator of chromosome condensation	guanyl-nucleotide exchange factor activity	cell cycle	nucleus;cytoplasm				GO:0005085	GO:0007049	GO:0005634;GO:0005737
PF3D7_1423700	470	PF3D7_1423700	conserved Plasmodium protein, unknown function		MEDNKNVYNNGTRKDSILNNMINHAGDKNKK	S	470	+	+		4	1	0.000469636	72.568	59.414	72.568	0.1866	7.25643	0.111349	0.0013504	-0.107676	-0.911161	-0.923201	-0.901478	2.31859	0.913621	1.88377	unknown function;conserved Plasmodium protein	ATP binding		cytoplasm				GO:0005524		GO:0005737
PF3D7_0705500	2296	PF3D7_0705500	inositol-phosphate phosphatase, putative		EMKMARSMDMYDRRGSYLNEIENKSRNINDN	S	2296	+	+		3	1	0.000374654	120.8	83.858	115.1	-0.14719	7.63033	0.724371	0.793018	0.716154	-0.173761	-0.191742	-0.136055	2.98436	0.911701	1.88126	putative;inositol-phosphate phosphatase	phosphoric ester hydrolase activity	phosphatidylinositol dephosphorylation		phosphoric ester hydrolase activity	phosphatidylinositol phosphorylation		GO:0042578	GO:0046856		GO:0042578	GO:0046854
PF3D7_0822900	989	PF3D7_0822900	conserved Plasmodium protein, unknown function		YQNSNEQYHQKQSSMTNSINSKSNIYNNSSS	T	989	+			2	0.964685	0.0160645	71.506	50.473	71.506	0.089693	7.53671	-0.284531	-0.453016	-0.251759	-1.25613	-1.21771	-1.2491	2.31746	0.911213	1.88063	unknown function;conserved Plasmodium protein			nucleus						GO:0005634
PF3D7_0822900	823	PF3D7_0822900	conserved Plasmodium protein, unknown function		ERVNIKNVTDHINIESISKNVECFDNNYYDI	S	823	+			3	0.994465	0.000371809	109.04	93.455	109.04	-0.21622	7.3726	0.19265	0.213867	0.163454	-0.629032	-0.751215	-0.779989	2.54802	0.910069	1.87914	unknown function;conserved Plasmodium protein			nucleus						GO:0005634
PF3D7_1435500	113	PF3D7_1435500	conserved Plasmodium protein, unknown function		NIHKKYNGSDIKNNDSFYKSNLSSPIKENRM	S	113	+			3	0.9997	0.00045003	85.355	34.291	83.404	-0.11757	7.82876	2.3854	2.26649	2.22322	1.38982	1.40404	1.36485	2.52092	0.905464	1.87315	unknown function;conserved Plasmodium protein	structural molecule activity	vesicle-mediated transport;intracellular protein transport	clathrin coat of trans-Golgi network vesicle;clathrin coat of coated pit				GO:0005198	GO:0016192;GO:0006886	GO:0030130;GO:0030132
PF3D7_0108700	1040	PF3D7_0108700	secreted ookinete protein, putative	PSOP24	RNVPKEVTQRKNTEASVNNNVEENYLRNKVT	S	1040	+			3	0.999997	2.96e-09	112.36	101.81	94.359	0.35594	7.88257	1.28554	1.34173	1.34877	0.446472	0.405197	0.422926	3.17447	0.900485	1.86669	putative (PSOP24);secreted ookinete protein			nucleus;membrane						GO:0005634;GO:0016020
PF3D7_1003600	191	PF3D7_1003600	membrane skeletal protein IMC1-related	ALV5	QRYSLDQNNIYQQANSFNQFNENAYNQNAFN	S	191	+			3	0.998882	1.02e-40	177.6	171.48	159.66	-0.45703	9.68297	2.43865	2.43072	2.58149	1.62183	1.61154	1.52733	2.39001	0.896718	1.86183	putative (IMC1c);inner membrane complex protein 1c		cytoskeleton organization	subpellicular network;inner membrane complex					GO:0007010	GO:0020038;GO:0070258
PF3D7_1004200	2130	PF3D7_1004200	conserved Plasmodium membrane protein, unknown function		LHYNYYKDVRVNRKNSNISPKWVLKYLDDDL	S	2130	+	+		3	0.966505	0.0287969	51.286	16.9	51.286	0.64024	6.98005	0.711353	0.674507	0.648912	-0.20009	-0.307531	-0.145042	2.49075	0.895812	1.86066	putative;WD repeat-containing protein		transport	membrane;cytoplasm	protein binding				GO:0006810	GO:0016020;GO:0005737	GO:0005515
PF3D7_1224300;E5RGH3;H0YEQ8;E5RH24;E5RJB9;B1ANR1;H0Y5F5;E7EQV3;B4DZW4;B1ANR0;B3KT93;Q6IQ30;P0CB38;P11940;Q13310	114;64;53;109;109;109;11;64;64;109;109;109;108;109;109	PF3D7_1224300	polyadenylate-binding protein, putative	PABP	RKSGTGNIFVKNLDKSIDNKALFDTFSMFGN	S	114	+			3	1	0.0112599	66.989	33.4	66.989	-0.29311	7.27517	1.37339	1.33184	1.20449	0.483736	0.389929	0.357233	2.30079	0.892939	1.85696	putative (PABP);polyadenylate-binding protein	poly(A) RNA binding;mRNA binding	RNA processing		nucleic acid binding;RNA binding			GO:0008143;GO:0003729	GO:0006396		GO:0003676;GO:0003723
PF3D7_1235300	98	PF3D7_1235300	CCR4-NOT transcription complex subunit 4, putative	NOT4	KKKNEKFIVKEKKELSVNDESFLIKNMEQNN	S	98	+			2	0.989902	0.00658867	96.673	74.135	96.673	0.35224	6.95699	-2.72885	-2.74014	-2.72956	-3.60945	-3.59486	-3.66344	3.2472	0.889736	1.85284	putative (NOT4);CCR4-NOT transcription complex subunit 4	zinc ion binding;nucleic acid binding			protein binding; zinc ion binding;nucleic acid binding			GO:0008270;GO:0003676			GO:0005515; GO:0008270;GO:0003676
PF3D7_1003600	186	PF3D7_1003600	membrane skeletal protein IMC1-related	ALV5	ESKGLQRYSLDQNNIYQQANSFNQFNENAYN	Y	186	+			3	0.922969	4.33e-32	127.41	120.41	127.41	0.23313	8.44872	-0.916647	-0.911863	-0.845728	-1.79396	-1.83797	-1.70896	2.60766	0.888884	1.85174	putative (IMC1c);inner membrane complex protein 1c		cytoskeleton organization	subpellicular network;inner membrane complex					GO:0007010	GO:0020038;GO:0070258
PF3D7_0506900	63	PF3D7_0506900	rhomboid protease ROM4	ROM4	FKKTKGENNEEKKKRSIFNNNNNNNNNNNTM	S	63	+	+		3	0.990776	0.00240216	52.451	39.933	43.841	-0.89609	7.55759	0.423628	0.448351	0.442059	-0.485806	-0.448389	-0.41227	3.19221	0.886834	1.84911	rhomboid protease ROM4 (ROM4)	serine-type endopeptidase activity;peptidase activity	signal peptide processing;proteolysis	integral to membrane	serine-type endopeptidase activity		integral to membrane	GO:0004252;GO:0008233	GO:0006465;GO:0006508	GO:0016021	GO:0004252		GO:0016021
PF3D7_1408700	872	PF3D7_1408700	conserved Plasmodium protein, unknown function		KKQKKYIKSKNDRKGSVVNKSKYNDKSSNNY	S	872	+	+		3	1	0.0377866	49.715	49.715	47.706	-0.07889	7.02239	0.168749	0.147936	-0.0533257	-0.833601	-0.78335	-0.779041	2.1737	0.88645	1.84862	unknown function;conserved Plasmodium protein			nucleus						GO:0005634
PF3D7_1346400	1474	PF3D7_1346400	conserved Plasmodium protein, unknown function		NNNSSHIRKNSFNIGSNAFGSLERFESAKVM	S	1474	+			3	0.709871	1.33e-06	126.02	108.48	126.02	-0.88784	7.47392	-0.677809	-0.68935	-0.606354	-1.39776	-1.64025	-1.57278	2.12251	0.879094	1.83922	unknown function;conserved Plasmodium protein
PF3D7_0823800	24	PF3D7_0823800	DnaJ protein, putative		SYENSDVNGAVSKRKSKGKDDINDIMNDLNK	S	24	+	+		4	1	0.0128615	44.788	32.87	44.788	-0.33167	6.76231	-1.23108	-1.27453	-1.45101	-2.01118	-2.34683	-2.22175	1.74559	0.874379	1.83322	putative;DnaJ protein	nucleic acid binding; nucleotide binding;DNA-directed DNA polymerase activity	cell redox homeostasis		heat shock protein binding	cell redox homeostasis		GO:0000166; GO:0003676;GO:0003887	GO:0045454		GO:0031072	GO:0045454
PF3D7_1445800	85	PF3D7_1445800	conserved Plasmodium membrane protein, unknown function		IWNNSPTNIINTKKVSNVEQNLQKDTKKYDL	S	85	+	+		3	1	0.0024188	80.746	45.205	80.746	0.73531	6.76236	-0.219431	-0.15902	-0.168697	-1.08441	-1.03014	-1.0477	3.09841	0.8717	1.82982	unknown function;conserved Plasmodium membrane protein			integral to membrane;apicoplast						GO:0016021;GO:0020011
PF3D7_0106300	489	PF3D7_0106300	calcium-transporting ATPase	ATP6	NIPLKEMKSNENTIISRGSKILEDKINKYCY	S	489	+			3	0.962856	0.000450857	116	94.085	83.245	-0.25534	8.27446	1.72383	1.59412	1.48507	0.776989	0.704777	0.712393	2.15997	0.86962	1.82718	calcium-transporting ATPase (ATP6)	metal ion binding; nucleotide binding;calcium-transporting ATPase activity	response to drug;calcium ion transport	integral to membrane	catalytic activity; metal ion binding; nucleotide binding;ATP binding	metabolic process;cation transport	membrane	GO:0000166; GO:0046872;GO:0005388	GO:0042493;GO:0006816	GO:0016021	GO:0000166; GO:0003824; GO:0046872;GO:0005524	GO:0008152;GO:0006812	GO:0016020
PF3D7_1110400	1337	PF3D7_1110400	asparagine-rich antigen		DNKSYISDDKRKHRDSYDKSFRNSHDRLSYK	S	1337	+	+		2	0.99999	0.00255523	93.096	55.751	82.008	-0.49195	8.95586	3.87419	3.74173	4.05905	2.91338	3.27616	2.87843	1.50713	0.869008	1.82641	asparagine-rich antigen	nucleic acid binding			nucleic acid binding			GO:0003676			GO:0003676
PF3D7_1023900	495	PF3D7_1023900	chromodomain-helicase-DNA-binding protein 1 homolog, putative	CHD1	NNNIGDSKLRKKRGESFNTKGIIGNNAESMI	S	495	+			3	0.999999	0.0227755	87.713	66.413	87.713	-0.15731	NaN	0.0432663	0.0219479	0.0811253	-0.735022	-0.879148	-0.846271	2.53722	0.868927	1.8263	putative (CHD1);chromodomain-helicase-DNA-binding protein 1 homolog	ATP binding			DNA binding; helicase activity; nucleic acid binding;ATP binding		nucleus	GO:0005524			GO:0003676; GO:0003677; GO:0004386;GO:0005524		GO:0005634
PF3D7_0112200	238	PF3D7_0112200	multidrug resistance-associated protein 1	MRP1	NPDAFYNTYRKFSSQTEIDEISRDFLSIGKN	T	238	+			4	0.973484	5.29e-05	132.14	119.5	76.31	-0.20771	7.60641	1.03349	1.05618	0.96204	0.211401	0.137073	0.109367	2.63648	0.864623	1.82086	multidrug resistance-associated protein 1 (MRP1)	ATPase activity; coupled to transmembrane movement of substances; glutathione binding;ATP binding	transmembrane transport; transport;response to drug	integral to plasma membrane;ATP-binding cassette (ABC) transporter complex	ATPase activity; nucleoside-triphosphatase activity; nucleotide binding;ATP binding	transport;transmembrane transport	integral to membrane	GO:0042626; GO:0043295;GO:0005524	GO:0006810; GO:0055085;GO:0042493	GO:0005887;GO:0043190	GO:0000166; GO:0016887; GO:0017111;GO:0005524	GO:0006810;GO:0055085	GO:0016021
PF3D7_0618000	476	PF3D7_0618000	conserved Plasmodium membrane protein, unknown function		PDKNEKKTYSFEKIKSFVSNNTYLKDKKSLI	S	476	+		+	3	0.979981	0.0251342	59.728	40.484	50.178	0.47034	7.74554	2.24713	2.17928	1.97777	1.34919	1.23551	1.23453	1.975	0.861649	1.81711	unknown function;conserved Plasmodium membrane protein
PF3D7_0104800	262	PF3D7_0104800	novel putative transporter 1	NPT1	NETTKHTNAEGRSRSSNNIYTNEEDEFHFKN	S	262	+	+		4	0.743084	2.82e-10	163.15	144.04	145.08	-0.11348	7.55034	0.175297	0.157558	0.378969	-0.58453	-0.633568	-0.651857	2.138	0.860593	1.81578	novel putative transporter 1 (NPT1)
PF3D7_0104800	259	PF3D7_0104800	novel putative transporter 1	NPT1	EKNNETTKHTNAEGRSRSSNNIYTNEEDEFH	S	259	+			4	0.666662	2.82e-10	163.15	144.04	121.58	-0.057975	7.55034	0.175297	0.157558	0.378969	-0.58453	-0.633568	-0.651857	2.138	0.860593	1.81578	novel putative transporter 1 (NPT1)
PF3D7_1212700	1029	PF3D7_1212700	eukaryotic translation initiation factor 3 subunit 10, putative		KKEESRRSERSHRKSSIDDDLTWRRGDKGGS	S	1029	+	+		3	0.993285	0.000110261	160.8	138.23	141.34	0.11327	8.29279	1.43368	1.3781	1.33125	0.488909	0.572727	0.500355	2.67621	0.860345	1.81547	putative (EIF3A);eukaryotic translation initiation factor 3 subunit A	translation initiation factor activity	translational initiation;regulation of translational initiation	eukaryotic translation initiation factor 3 complex	protein binding			GO:0003743	GO:0006413;GO:0006446	GO:0005852	GO:0005515
PF3D7_0407800	1611	PF3D7_0407800	conserved Plasmodium protein, unknown function		DNNKKYEYQKSKKISSTYLGIDKNNNNNNNN	S	1611	+			3	0.656852	0.0558796	40.278	25.134	40.278	-0.36926	7.19095	-3.8815	-4.00911	-3.94796	-4.68065	-4.75369	-4.98091	1.89705	0.858895	1.81365	unknown function;conserved Plasmodium protein			membrane						GO:0016020
PF3D7_1346400	1302	PF3D7_1346400	conserved Plasmodium protein, unknown function		SMSNIDSGVQKRNSITDIIKGNKDNDNVVEM	T	1302	+			2	0.615625	0.0555582	79.23	31.253	79.23	0.48717	6.72433	-0.116737	-0.0976639	-0.13154	-0.983988	-0.936962	-0.999472	3.2149	0.85816	1.81272	unknown function;conserved Plasmodium protein
PF3D7_0610400	29	PF3D7_0610400	histone H3	H3	GKAPRKQLASKAARKSAPISAGIKKPHRYRP	S	29	+	+	+	2	0.99997	0.00330119	113.61	67.78	103.44	0.11275	8.63034	2.33073	2.29269	2.3129	1.48843	1.43113	1.45029	3.25802	0.855488	1.80937	histone H3 (H3)	protein heterodimerization activity;DNA binding	chromosome organization;chromatin assembly or disassembly	nucleosome	protein heterodimerization activity;DNA binding	nucleosome assembly	nucleosome	GO:0046982;GO:0003677	GO:0051276;GO:0006333	GO:0000786	GO:0046982;GO:0003677	GO:0006334	GO:0000786
PF3D7_0724100	731	PF3D7_0724100	conserved Plasmodium protein, unknown function		DMDREREREINRNRESLRDIDRHRERERDIE	S	731	+	+		3	1	0.000981189	98.253	79.009	98.253	0.37976	7.19794	-0.484037	-0.50246	-0.290279	-1.30901	-1.3398	-1.1941	2.05248	0.855378	1.80923	unknown function;conserved Plasmodium protein	actin binding; calmodulin binding; motor activity;ATP binding		myosin complex;cytoplasm				GO:0003774; GO:0003779; GO:0005516;GO:0005524		GO:0016459;GO:0005737
PF3D7_1457900	329	PF3D7_1457900	conserved Plasmodium protein, unknown function		RKNYNETEKRKLRFGSFISSELKSKIYNYYD	S	329	+			2	0.85609	0.0323601	94.122	78.181	94.122	1.0233	NaN	-2.56428	-2.71251	-2.91114	-3.53932	-3.57092	-3.64189	1.83131	0.854731	1.80842	unknown function;conserved Plasmodium protein		DNA-dependent;transcription	cytoplasm					GO:0006351	GO:0005737
PF3D7_0407800	992	PF3D7_0407800	conserved Plasmodium protein, unknown function		KSISNHKSISNHKSISNHKGKNNHKSKDNHK	S	992	+			3	0.991679	0.0181197	62.466	27.774	62.466	-0.050482	7.12018	-0.466822	-0.65724	-0.556971	-1.20092	-1.49003	-1.54228	1.71709	0.85073	1.80341	unknown function;conserved Plasmodium protein			membrane						GO:0016020
PF3D7_0419500	335	PF3D7_0419500	conserved Plasmodium membrane protein, unknown function		EENVRKSSNVNDALDYYDNKLGLEKNPDIYS	Y	335	+			3	0.705467	0.000339721	84.759	68.444	84.759	-0.46444	7.13672	-0.185532	-0.131483	-0.137112	-0.876301	-1.09917	-1.02456	2.20029	0.848635	1.8008	unknown function;conserved Plasmodium membrane protein			membrane;integral to membrane						GO:0016020;GO:0016021
PF3D7_0420300	3255	PF3D7_0420300	transcription factor with AP2 domain(s)	ApiAP2	LNVAGNVKSGKKKKGSTNDDENINLIKQSLP	S	3255	+	+		3	0.803771	0.00281267	62.94	41.264	62.94	2.2625	7.20542	0.531418	0.628527	0.617535	-0.21957	-0.293737	-0.249979	2.70899	0.846922	1.79866	transcription factor with AP2 domain(s) (ApiAP2)	sequence-specific DNA binding transcription factor activity	DNA-dependent;regulation of transcription		sequence-specific DNA binding transcription factor activity			GO:0003700	GO:0006355		GO:0003700
PF3D7_1008000	340	PF3D7_1008000	inositol polyphosphate kinase, putative	IPK1	NKYILDKLLISLKNNSDANIHKKKNFYIEYE	S	340	+			3	1	0.0528198	42.843	32.534	42.843	0.48145	6.42692	-3.70492	-3.71216	-3.82008	-4.49542	-4.64779	-4.61461	2.30463	0.84022	1.79032	histone deacetylase 2 (HDA2)	4;5-trisphosphate 3-kinase activity;inositol-1	regulation of gene expression;inositol phosphate biosynthetic process	nucleus				GO:0008440	GO:0010468;GO:0032958	GO:0005634
PF3D7_0317700	589	PF3D7_0317700	CPSF (cleavage and polyadenylation specific factor), subunit A, putative		EYNIYSNNKNINKKNSFVNNILDKGCLLPKY	S	589	+	+		3	1	0.021203	50.158	28.609	50.158	-0.14333	6.97535	-0.703056	-0.747173	-0.741177	-1.50631	-1.62044	-1.57759	2.73382	0.837643	1.78713	putative; subunit A;CPSF (cleavage and polyadenylation specific factor)	nucleic acid binding	DNA repair	nucleus	nucleic acid binding		nucleus	GO:0003676	GO:0006281	GO:0005634	GO:0003676		GO:0005634
PF3D7_1026600	324	PF3D7_1026600	conserved Plasmodium protein, unknown function		KFNKSNNTNAVENRGSIKYNLIKERQEFMYE	S	324	+	+		3	0.993672	0.0326029	42.348	20.293	42.348	-0.0040042	6.87478	-1.02209	-1.04761	-0.867739	-1.87159	-1.69798	-1.85594	2.04873	0.829355	1.77689	unknown function;conserved Plasmodium protein	structural molecule activity	phosphate ion transport	extracellular region;cytoplasm				GO:0005198	GO:0006817	GO:0005576;GO:0005737
PF3D7_1312800	1753	PF3D7_1312800	conserved Plasmodium protein, unknown function		CYKKQSSSHRSQKSQSIIEDELKKHKFEDHV	S	1753	+			3	0.974165	0.00444304	71.781	53.819	58.079	0.25134	7.45481	1.13729	0.976736	0.813747	0.123875	0.137489	0.204822	1.86632	0.820529	1.76605	unknown function;conserved Plasmodium protein			nucleus						GO:0005634
PF3D7_1107300	1430	PF3D7_1107300	polyadenylate-binding protein-interacting protein 1, putative	PAIP1	NNNNNNKKKEKLSVSSIYEGSNNEKNQNVED	S	1430	+			3	0.717729	0.00164461	74.364	57.834	46.249	0.45939	7.28396	0.646692	0.70937	0.658346	-0.0880222	-0.114039	-0.231312	2.46143	0.815927	1.76043	putative (PAIP1);polyadenylate-binding protein-interacting protein 1	RNA binding			binding; protein binding; RNA binding;DNA binding			GO:0003723			GO:0003723; GO:0005488; GO:0005515;GO:0003677
PF3D7_1136900	1233	PF3D7_1136900	subtilisin-like protease 2	SUB2	QDFGQDFRQDFKLGSTPDLKQYSDIDLQNKI	T	1233	+			2	0.748213	0.0350815	98.055	52.053	98.055	-0.19621	7.48373	0.729746	0.519497	0.429537	-0.28817	-0.263241	-0.21657	1.9092	0.815587	1.76001	subtilisin-like protease 2 (SUB2)	serine-type peptidase activity;serine-type endopeptidase activity	proteolysis;protein maturation	merozoite dense granule; microneme;integral to membrane	serine-type endopeptidase activity	proteolysis		GO:0008236;GO:0004252	GO:0006508;GO:0051604	GO:0020009; GO:0020026;GO:0016021	GO:0004252	GO:0006508
PF3D7_0108300	1493	PF3D7_0108300	conserved Plasmodium protein, unknown function		DNNTTCAMNKNERRLTNNMKSGHNIIADNKD	T	1493	+	+		3	1	0.0387598	41.399	17.369	40.724	-0.0017749	7.8295	1.44982	1.47301	1.51858	0.71899	0.67164	0.607155	2.65941	0.81454	1.75874	unknown function;conserved Plasmodium protein			nucleus;membrane						GO:0005634;GO:0016020
PF3D7_1343800	2069	PF3D7_1343800	conserved Plasmodium protein, unknown function		LSLFKLKNDIFKYRQSAEKKYEDKNINVDQY	S	2069	+	+		3	0.999632	0.0290079	59.153	44.009	59.153	-0.4339	6.24768	-0.671314	-0.802071	-0.886026	-1.40779	-1.76591	-1.61167	1.66373	0.808653	1.75158	unknown function;conserved Plasmodium protein			integral to membrane; membrane;apicoplast						GO:0016020; GO:0016021;GO:0020011
PF3D7_0407800	1610	PF3D7_0407800	conserved Plasmodium protein, unknown function		TDNNKKYEYQKSKKISSTYLGIDKNNNNNNN	S	1610	+	+		3	0.696755	0.000607667	108.63	82.102	108.63	-0.0096916	7.38482	0.125967	0.233116	0.115822	-0.6084	-0.726875	-0.614422	2.35668	0.808201	1.75103	unknown function;conserved Plasmodium protein			membrane						GO:0016020
PF3D7_0407800	592	PF3D7_0407800	conserved Plasmodium protein, unknown function		NHLGDYNYKKDMVRNSYNNNNNNNIDVNRYN	S	592	+	+		3	0.9485	0.000130564	63.462	54.145	50.536	-0.1806	7.9743	1.15211	1.1656	1.2018	0.473612	0.321375	0.317234	2.35425	0.802428	1.74403	unknown function;conserved Plasmodium protein			membrane						GO:0016020
PF3D7_0618000	444	PF3D7_0618000	conserved Plasmodium membrane protein, unknown function		FQKEHMNDINYPKNISQITIKTNDDEKKKTC	S	444	+		+	2	1	0.0154459	115.41	59.21	80.69	0.11158	8.47654	2.53304	2.42152	2.41308	1.66119	1.65675	1.64681	2.62908	0.800962	1.74226	unknown function;conserved Plasmodium membrane protein
PF3D7_0918700	457	PF3D7_0918700	conserved Plasmodium protein, unknown function		NKKHSLNLNNHERKKSLPVEPLNNNNEKKQK	S	457	+	+		3	1	0.000811063	91.355	79.436	79.471	-0.28724	6.93609	-0.264792	-0.148071	-0.212994	-1.04199	-0.97043	-0.988646	2.5944	0.791737	1.73116	unknown function;conserved Plasmodium protein	nucleotide binding		membrane;cytoplasm				GO:0000166		GO:0016020;GO:0005737
PF3D7_0604500	675	PF3D7_0604500	conserved Plasmodium protein, unknown function		VHESYRLIEEKFKKDSIQNEYPNNLYMNKNN	S	675	+	+		4	0.688991	0.000152635	70.452	48.017	70.452	0.052219	6.67229	-1.27855	-1.195	-1.24422	-2.03484	-2.02396	-2.03008	3.01965	0.790366	1.72951	unknown function;conserved Plasmodium protein	nucleotide binding		cytoplasm	protein binding			GO:0000166		GO:0005737	GO:0005515
PF3D7_1209300	1226	PF3D7_1209300	zinc finger transcription factor, putative	KROX1	EKNITEGKEGEVQKISRKGSFSIEGRTCNIC	S	1226	+	+		3	1	0.00406772	82.85	68.405	82.85	0.12245	7.69014	1.46802	1.38516	1.32522	0.560288	0.608187	0.64217	2.43926	0.789249	1.72818	putative (KROX1);zinc finger transcription factor	metal ion binding;DNA binding	DNA-dependent;regulation of transcription	nucleus	zinc ion binding		intracellular	GO:0046872;GO:0003677	GO:0006355	GO:0005634	GO:0008270		GO:0005622
PF3D7_0104800	253	PF3D7_0104800	novel putative transporter 1	NPT1	ALDYYLEKNNETTKHTNAEGRSRSSNNIYTN	T	253	+	+		3	0.985973	0.00463512	96.447	85.802	57.936	-0.029495	7.03961	-0.684114	-0.795658	-0.698488	-1.43179	-1.53079	-1.5721	2.32206	0.785475	1.72366	novel putative transporter 1 (NPT1)
PF3D7_1107800	885	PF3D7_1107800	transcription factor with AP2 domain(s)	ApiAP2	NNNYSAVSSGAYHKKSCNYSDENILNKLNVS	S	885	+	+		3	0.938057	0.00278542	75.911	56.068	75.911	0.47641	7.10782	0.314304	0.376459	0.355543	-0.362415	-0.453575	-0.48616	2.55746	0.782819	1.72049	transcription factor with AP2 domain(s) (ApiAP2)	sequence-specific DNA binding transcription factor activity	DNA-dependent;regulation of transcription		sequence-specific DNA binding transcription factor activity			GO:0003700	GO:0006355		GO:0003700
PF3D7_1449400	147	PF3D7_1449400	DNA replication related protein, putative		DFDKEIYNIRVLGELSDDNILNNIREIENDN	S	147	+			3	1	6.1e-06	116	97.607	61.127	1.026	7.74321	0.159973	0.26009	0.0729809	-0.641029	-0.631159	-0.579447	2.27262	0.78156	1.71899	putative (MUS81);crossover junction endonuclease MUS81	nuclease activity;DNA binding		apicoplast	catalytic activity; nuclease activity;DNA binding	DNA metabolic process		GO:0004518;GO:0003677		GO:0020011	GO:0003824; GO:0004518;GO:0003677	GO:0006259
PF3D7_0704100	3362	PF3D7_0704100	conserved Plasmodium membrane protein, unknown function		KENKNIYIKTNRRNNSIHIKLNDTSNYLFIN	S	3362	+			3	1	0.00704803	76.228	47.079	76.228	-0.080128	7.57281	0.919828	0.877892	0.92223	0.13912	0.113687	0.124954	3.36801	0.780729	1.718	unknown function;conserved Plasmodium membrane protein	GTPase activity; translation initiation factor activity;GTP binding	translational initiation;translation	intracellular;cytoplasm				GO:0003743; GO:0003924;GO:0005525	GO:0006413;GO:0006412	GO:0005622;GO:0005737
PF3D7_1468100	2205	PF3D7_1468100	conserved Plasmodium protein, unknown function		NNDSEKTRQGSYVNTYMDGLKIKDEYYINNT	Y	2205	+			2	0.739322	0.0334991	68.277	56.569	68.277	0.13268	7.45315	-0.748524	-0.777824	-0.921091	-1.59465	-1.61203	-1.58241	2.32308	0.78055	1.71779	unknown function;conserved Plasmodium protein			nucleus;cytoplasm	ATP binding					GO:0005634;GO:0005737	GO:0005524
PF3D7_0914700	264	PF3D7_0914700	transporter, putative		DNIQINSERATGSSMTDKKNNNNNNNNNNNG	T	264	+			3	0.525979	0.0141746	51.445	37.288	51.445	-0.26832	7.86163	2.26807	2.08941	1.96006	1.27453	1.39994	1.32063	1.81845	0.774145	1.71018	putative;transporter		transmembrane transport	integral to membrane		transmembrane transport	integral to membrane		GO:0055085	GO:0016021		GO:0055085	GO:0016021
PF3D7_0614300	421	PF3D7_0614300	organic anion transporter		GNDNTNDTNNLSSAKTSNISNLKNISSGKSI	T	421	+			2	0.949994	0.016491	121.61	76.007	84.884	1.6711	7.67923	1.72424	1.61871	1.57586	0.882528	0.92016	0.825602	2.33741	0.763507	1.69761	organic anion transporter		transmembrane transport	integral to membrane		transmembrane transport	integral to membrane		GO:0055085	GO:0016021		GO:0055085	GO:0016021
PF3D7_1251200	352	PF3D7_1251200	coronin		TDIRPISFYVPRKNSSIFQEDLYPPIIMRDP	S	352	+			4	0.526337	0.00222592	46.862	37.829	46.862	-0.2317	6.93499	-0.672028	-0.577475	-0.551596	-1.27342	-1.31218	-1.50598	1.95896	0.763493	1.6976	coronin	actin filament binding	cytokinesis; microtubule-based process;cellular component movement	pellicle	protein binding			GO:0051015	GO:0000910; GO:0007017;GO:0006928	GO:0020039	GO:0005515
PF3D7_1366900	36	PF3D7_1366900	conserved Plasmodium protein, unknown function		NIKKEDDVTKKVSENTEDNDISLANNVSLGK	T	36	+			3	0.588009	0.00239086	58.272	41.347	58.272	0.43474	6.77986	-1.21584	-1.20036	-1.37346	-2.13515	-2.01185	-1.92062	1.92836	0.759321	1.69269	unknown function;conserved Plasmodium protein	GTPase activity; translation initiation factor activity;GTP binding	translational initiation	intracellular				GO:0003743; GO:0003924;GO:0005525	GO:0006413	GO:0005622
PF3D7_0108700	1037	PF3D7_0108700	secreted ookinete protein, putative	PSOP24	NTQRNVPKEVTQRKNTEASVNNNVEENYLRN	T	1037	+	+		3	0.999992	2.23e-07	94.359	87.566	94.359	0.35594	7.66381	-0.652782	-0.559875	-0.639277	-1.28694	-1.47115	-1.36808	2.19762	0.758078	1.69124	putative (PSOP24);secreted ookinete protein			nucleus;membrane						GO:0005634;GO:0016020
PF3D7_1136900	1232	PF3D7_1136900	subtilisin-like protease 2	SUB2	VQDFGQDFRQDFKLGSTPDLKQYSDIDLQNK	S	1232	+			2	0.5	0.0392767	80.896	46.203	80.896	0.097482	7.34228	0.487389	0.271343	0.206182	-0.478432	-0.432878	-0.397995	1.87801	0.758073	1.69123	subtilisin-like protease 2 (SUB2)	serine-type peptidase activity;serine-type endopeptidase activity	proteolysis;protein maturation	merozoite dense granule; microneme;integral to membrane	serine-type endopeptidase activity	proteolysis		GO:0008236;GO:0004252	GO:0006508;GO:0051604	GO:0020009; GO:0020026;GO:0016021	GO:0004252	GO:0006508
PF3D7_0618000	450	PF3D7_0618000	conserved Plasmodium membrane protein, unknown function		NDINYPKNISQITIKTNDDEKKKTCYPDKNE	T	450	+		+	3	0.99569	0.0448352	65.808	54.381	65.808	0.33868	7.37138	0.455927	0.392469	0.145119	-0.339283	-0.480621	-0.458172	1.73268	0.757197	1.6902	unknown function;conserved Plasmodium membrane protein
PF3D7_0614300	417	PF3D7_0614300	organic anion transporter		PLNKGNDNTNDTNNLSSAKTSNISNLKNISS	S	417	+			3	0.894833	4.7e-06	133.93	121.44	133.93	0.038935	7.63627	0.750301	0.699383	0.769503	-0.0222187	-0.00970268	-0.0100098	3.09723	0.753706	1.68612	organic anion transporter		transmembrane transport	integral to membrane		transmembrane transport	integral to membrane		GO:0055085	GO:0016021		GO:0055085	GO:0016021
PF3D7_0614300	304	PF3D7_0614300	organic anion transporter		KCLEEGMYRNNTIKSSKSIKDKSKSKQDDPH	S	304	+	+		3	0.932811	0.00506483	85.813	62.695	75.819	-0.58329	7.86845	2.46472	2.23676	2.08405	1.48052	1.50052	1.54696	1.6662	0.752509	1.68472	organic anion transporter		transmembrane transport	integral to membrane		transmembrane transport	integral to membrane		GO:0055085	GO:0016021		GO:0055085	GO:0016021
PF3D7_0407800	972	PF3D7_0407800	conserved Plasmodium protein, unknown function		NHKGINNHKSISNHKSISNHKSISNHKSISN	S	972	+			4	0.997764	0.0071903	68.576	51.012	68.576	-0.67681	7.05204	-0.393114	-0.209267	-0.361618	-1.00782	-1.08049	-1.1314	2.10347	0.751905	1.68402	unknown function;conserved Plasmodium protein			membrane						GO:0016020
PF3D7_0407800	974	PF3D7_0407800	conserved Plasmodium protein, unknown function		KGINNHKSISNHKSISNHKSISNHKSISNHK	S	974	+			4	0.999924	0.0071903	68.576	51.012	68.576	-0.67681	7.05204	-0.393114	-0.209267	-0.361618	-1.00782	-1.08049	-1.1314	2.10347	0.751905	1.68402	unknown function;conserved Plasmodium protein			membrane						GO:0016020
PF3D7_1366900	33	PF3D7_1366900	conserved Plasmodium protein, unknown function		EEENIKKEDDVTKKVSENTEDNDISLANNVS	S	33	+	+		3	0.717615	0.00827608	41.475	35.661	41.475	-0.12137	6.6373	-1.10582	-0.97584	-1.17359	-1.74411	-1.86291	-1.90108	2.00942	0.750949	1.6829	unknown function;conserved Plasmodium protein	GTPase activity; translation initiation factor activity;GTP binding	translational initiation	intracellular				GO:0003743; GO:0003924;GO:0005525	GO:0006413	GO:0005622
PF3D7_0522400	7110	PF3D7_0522400	conserved Plasmodium protein, unknown function		MNNMDNNENIIHQKRSDQHLFDEIIKNDNNN	S	7110	+	+		4	1	3.66e-07	88.239	73.901	83.992	0.19373	6.92579	-0.201944	-0.291649	-0.219004	-1.04071	-0.9424	-0.975361	2.54872	0.748624	1.68019	unknown function;conserved Plasmodium protein		protein transport;protein localization						GO:0015031;GO:0008104
PF3D7_1004200	2546	PF3D7_1004200	conserved Plasmodium membrane protein, unknown function		AEINIDQNDSKMRNTSLTEINLKNYLEDYLE	S	2546	+			3	0.711498	0.00694083	68.676	33.153	68.676	-0.40546	NaN	-2.90354	-2.87437	-3.2156	-3.96243	-3.48401	-3.78886	1.28388	0.747264	1.67861	putative;WD repeat-containing protein		transport	membrane;cytoplasm	protein binding				GO:0006810	GO:0016020;GO:0005737	GO:0005515
PF3D7_0613900	1580	PF3D7_0613900	myosin E, putative	myoE	QKKKKKKKRRKKKKKSVLNNVEDKNMFDNDV	S	1580	+	+		2	1	0.0219949	89.301	25.676	89.301	0.87077	6.83641	-2.78505	-2.81285	-2.96063	-3.5327	-3.58808	-3.67864	2.07285	0.746962	1.67825	putative (myoE);myosin E	actin binding; motor activity;ATP binding		myosin complex	motor activity;ATP binding		myosin complex	GO:0003774; GO:0003779;GO:0005524		GO:0016459	GO:0003774;GO:0005524		GO:0016459
PF3D7_1468100	2204	PF3D7_1468100	conserved Plasmodium protein, unknown function		KNNDSEKTRQGSYVNTYMDGLKIKDEYYINN	T	2204	+			3	0.578162	0.0025094	71.354	57.953	71.354	0.068577	7.55769	0.502708	0.60635	0.53787	-0.200312	-0.174149	-0.211174	2.72477	0.744188	1.67503	unknown function;conserved Plasmodium protein			nucleus;cytoplasm	ATP binding					GO:0005634;GO:0005737	GO:0005524
PF3D7_1365700	153	PF3D7_1365700	conserved Plasmodium membrane protein, unknown function		NLENRILIESEDFISSRRNSTRSKMVIAGKI	S	153	+			2	0.793877	0.00868684	91.307	68.294	91.307	0.039765	7.21352	-1.94814	-2.08765	-2.02264	-2.7647	-2.74001	-2.78333	2.49348	0.743206	1.67389	putative;SNARE associated Golgi protein			membrane; plasma membrane;integral to membrane						GO:0005886; GO:0016020;GO:0016021
PF3D7_0108700	814	PF3D7_0108700	secreted ookinete protein, putative	PSOP24	INMNNNYLSNKYKHNSAYDENNVQDFLQKSK	S	814	+			4	0.999769	1.11e-09	114.63	106.71	114.63	0.46387	7.25022	0.508848	0.447098	0.470875	-0.238241	-0.333391	-0.230015	2.59	0.742823	1.67345	putative (PSOP24);secreted ookinete protein			nucleus;membrane						GO:0005634;GO:0016020
PF3D7_0618000	447	PF3D7_0618000	conserved Plasmodium membrane protein, unknown function		EHMNDINYPKNISQITIKTNDDEKKKTCYPD	T	447	+		+	2	1	0.0447462	83.182	40.339	80.69	0.11158	8.04626	1.00604	0.860197	0.885761	0.159885	0.189888	0.177752	2.42094	0.741493	1.6719	unknown function;conserved Plasmodium membrane protein
PF3D7_1315500	32	PF3D7_1315500	conserved Plasmodium protein, unknown function		AYKLYNFNRDNTLSISQENDDCMPHSIILDN	S	32	+			3	0.847164	6.36e-14	109.25	98.268	109.25	0.12482	7.13833	-1.36158	-1.36784	-1.41555	-2.15435	-2.22035	-1.99207	2.05555	0.740599	1.67087	unknown function;conserved Plasmodium protein
PF3D7_1408700	2770	PF3D7_1408700	conserved Plasmodium protein, unknown function		KRNNIDIKINTNEKKSIDYVDNYNEKSGLGR	S	2770	+	+		2	0.979903	0.0186645	80.746	55.792	80.746	-1.0764	6.67727	-2.19248	-2.1496	-2.18422	-2.90534	-2.87992	-2.9582	2.89054	0.739055	1.66908	unknown function;conserved Plasmodium protein			nucleus						GO:0005634
PF3D7_0418600	1526	PF3D7_0418600	regulator of chromosome condensation, putative		NKKYNFLNSSNRKKYSDQISYNSKLFNLKKY	S	1526	+	+		3	0.654113	0.0231244	48.405	30.346	48.405	-0.73884	6.6235	-0.452925	-0.379957	-0.352676	-1.05499	-1.20459	-1.1304	2.29469	0.734807	1.66418	putative;regulator of chromosome condensation	guanyl-nucleotide exchange factor activity	cell cycle	nucleus;cytoplasm				GO:0005085	GO:0007049	GO:0005634;GO:0005737
PF3D7_1303500	1750	PF3D7_1303500	sodium/hydrogen exchanger, Na , H antiporter	NHE	FDKGRKHKRRSTRRNSIDHRNGFEYEFHILL	S	1750	+	+		2	1	0.0139939	76.17	38.621	76.17	2.1026	7.18794	-3.12381	-3.17724	-2.91111	-3.83528	-3.77338	-3.80609	1.89937	0.734195	1.66347	H+ antiporter (NHE); Na+;sodium/hydrogen exchanger	solute:hydrogen antiporter activity	sodium ion transport; transmembrane transport;response to drug	integral to membrane	solute:hydrogen antiporter activity	transmembrane transport;cation transport	integral to membrane	GO:0015299	GO:0006814; GO:0055085;GO:0042493	GO:0016021	GO:0015299	GO:0055085;GO:0006812	GO:0016021
PF3D7_1332200	7	PF3D7_1332200	conserved Plasmodium protein, unknown function		_________MKKKKKSGEDDVWDESLNDFME	S	7	+	+		4	0.994986	0.000251623	59.912	48.931	59.912	0.74235	6.92474	-3.32952	-3.46106	-3.43218	-4.05472	-4.1589	-4.19917	2.19359	0.730007	1.65865	unknown function;conserved Plasmodium protein	GTPase activity; translation initiation factor activity;GTP binding	translational initiation	intracellular;cytoplasm				GO:0003743; GO:0003924;GO:0005525	GO:0006413	GO:0005622;GO:0005737
PF3D7_0823200	283	PF3D7_0823200	RNA binding protein, putative		YGGMDSPNQMRYNTYSISR____________	S	283	+			2	0.897144	0.0165083	113.46	79.708	113.46	-0.16089	8.08586	1.61404	1.55364	1.63176	0.795685	0.995604	0.825991	2.08266	0.727392	1.65564	putative;RNA-binding protein	RNA binding	regulation of translation		protein binding;nucleic acid binding			GO:0003723	GO:0006417		GO:0005515;GO:0003676
PF3D7_1025900	1175	PF3D7_1025900	conserved Plasmodium protein, unknown function		NNFKDKNTCPHIRKESLSKYETKTKKENLNH	S	1175	+	+		4	0.976259	0.0281918	46.318	30.095	46.318	-0.085264	7.17537	0.036396	0.0152035	-0.0316582	-0.654789	-0.742777	-0.760895	2.55416	0.726134	1.6542	unknown function;conserved Plasmodium protein	actin binding; calmodulin binding; motor activity;ATP binding		membrane; myosin complex;cytoplasm				GO:0003774; GO:0003779; GO:0005516;GO:0005524		GO:0016020; GO:0016459;GO:0005737
PF3D7_1312900	306	PF3D7_1312900	eukaryotic translation initation factor 4 gamma, putative	EIF4G	FDENMNNSNTMHSRNSNVEEHLRNNSIDMNN	S	306	+	+		3	1	0.0122882	63.966	48.633	63.966	-0.21339	6.77802	-2.06979	-2.18215	-2.26465	-2.64548	-2.93057	-3.11487	1.40742	0.724777	1.65265	eukaryotic translation initation factor 4 gamma (EIF4G)	protein binding;RNA binding			binding; protein binding; RNA binding;DNA binding			GO:0005515;GO:0003723			GO:0003723; GO:0005488; GO:0005515;GO:0003677
PF3D7_0628100	2239	PF3D7_0628100	HECT-domain (ubiquitin-transferase), putative		IDLISKSQASQYHKKSIEEYNTSSKNKKCKE	S	2239	+	+		2	0.999942	0.00210054	127.02	84.682	127.02	0.10534	7.51404	0.798029	0.863562	0.856621	0.141514	0.15089	0.0535564	2.57735	0.724084	1.65185	putative;HECT-domain (ubiquitin-transferase)	ubiquitin-protein ligase activity			protein binding;acid-amino acid ligase activity	cellular protein modification process	intracellular	GO:0004842			GO:0005515;GO:0016881	GO:0006464	GO:0005622
PF3D7_0532400	310	PF3D7_0532400	Plasmodium exported protein (PHISTb), unknown function		VSKLPKKKKLRNRRKSNPNNEISLRTYGQST	S	310	+	+		4	1	1.9e-05	213.55	139.41	213.55	-0.0638	9.04127	4.01293	3.90677	4.01695	3.20031	3.37134	3.20263	2.06726	0.720791	1.64809	lysine-rich membrane-associated PHISTb protein (LyMP)	protein binding		host cell cytosol; host cell membrane; host cell periphery; infected host cell surface knob;Maurer's cleft				GO:0005515		GO:0020030; GO:0033644; GO:0044164; GO:0044538;GO:0020036
PF3D7_0604500	861	PF3D7_0604500	conserved Plasmodium protein, unknown function		KSVIEDDWSLIRKKSSITDNKKASDDLLWHK	S	861	+	+		4	0.995031	0.00434211	77.062	52.209	77.062	0.08485	6.83095	-0.682465	-0.759371	-0.867294	-1.44075	-1.55759	-1.47159	2.10777	0.720268	1.64749	unknown function;conserved Plasmodium protein	nucleotide binding		cytoplasm	protein binding			GO:0000166		GO:0005737	GO:0005515
PF3D7_0823800	6	PF3D7_0823800	DnaJ protein, putative		__________MGRKASNDSYENSDVNGAVSK	S	6	+	+		4	0.964964	8.91e-10	114.92	106.58	102.19	-0.20748	7.47686	1.31092	1.38908	1.16831	0.652559	0.532427	0.531635	1.9558	0.717227	1.64402	putative;DnaJ protein	nucleic acid binding; nucleotide binding;DNA-directed DNA polymerase activity	cell redox homeostasis		heat shock protein binding	cell redox homeostasis		GO:0000166; GO:0003676;GO:0003887	GO:0045454		GO:0031072	GO:0045454
PF3D7_0914700	262	PF3D7_0914700	transporter, putative		GQDNIQINSERATGSSMTDKKNNNNNNNNNN	S	262	+			2	0.779746	0.0322828	73.9	47.104	64.86	-0.099099	8.15546	2.85764	2.68608	2.60599	2.05533	1.96806	1.97849	1.92057	0.71594	1.64255	putative;transporter		transmembrane transport	integral to membrane		transmembrane transport	integral to membrane		GO:0055085	GO:0016021		GO:0055085	GO:0016021
PF3D7_1014900	244	PF3D7_1014900	conserved Plasmodium protein, unknown function		HDDVIDKEKKNFEKFSFSKGFQKDALEADDK	S	244	+	+		3	0.982625	0.0195097	58.04	41.369	58.04	-0.13368	6.90196	-0.870148	-0.851091	-0.866137	-1.69982	-1.5119	-1.52229	2.1397	0.715543	1.6421	unknown function;conserved Plasmodium protein	actin binding; calmodulin binding; motor activity;ATP binding		membrane; myosin complex;cytoplasm				GO:0003774; GO:0003779; GO:0005516;GO:0005524		GO:0016020; GO:0016459;GO:0005737
PF3D7_0418600	325	PF3D7_0418600	regulator of chromosome condensation, putative		IIDPINIMDTLKRRESFIRRESLIRRESINI	S	325	+	+		3	1	0.0376846	47.603	22.044	47.603	-0.46632	6.41494	-1.99983	-2.09011	-1.94512	-2.55904	-2.77066	-2.83936	1.76589	0.711334	1.63732	putative;regulator of chromosome condensation	guanyl-nucleotide exchange factor activity	cell cycle	nucleus;cytoplasm				GO:0005085	GO:0007049	GO:0005634;GO:0005737
PF3D7_1121100	446	PF3D7_1121100	conserved Plasmodium protein, unknown function		YDEMHRSFFIPEERESINMSKKKNNINVDHN	S	446	+	+		3	0.953864	0.0245725	40.968	26.366	40.968	0.037953	7.30083	-0.0651283	-0.0541287	0.0428276	-0.626436	-0.777226	-0.805204	2.07969	0.710812	1.63673	unknown function;conserved Plasmodium protein	actin binding; calmodulin binding; motor activity;ATP binding		cytoplasm; myosin complex;apicoplast				GO:0003774; GO:0003779; GO:0005516;GO:0005524		GO:0005737; GO:0016459;GO:0020011
PF3D7_0613300	488	PF3D7_0613300	rhoptry protein	ROP14	KEQQQQYRALIPKSSSKEINLFYKKQNILKS	S	488	+			3	0.894537	0.000972529	101.2	70.997	101.2	0.028263	7.54047	0.398142	0.415331	0.348698	-0.38442	-0.24785	-0.327629	2.40784	0.707357	1.63281	rhoptry protein ROP14 (ROP14)			rhoptry						GO:0020008
PF3D7_0726400	1341	PF3D7_0726400	conserved Plasmodium membrane protein, unknown function		EMLNPKVNENLISFLSYENKNKNTYELYDIE	S	1341	+			3	0.987675	0.000349482	87.676	68.357	69.361	0.40438	7.65964	0.632662	0.571386	0.446257	-0.110071	-0.215271	-0.126469	2.08613	0.700705	1.6253	unknown function;conserved Plasmodium membrane protein			cytoplasm						GO:0005737
PF3D7_1142100	2656	PF3D7_1142100	conserved Plasmodium protein, unknown function		NNLDNDINAQPKTNYSFNDNMQKNIYQKKNS	S	2656	+			2	0.996564	0.00492784	65.895	50.523	65.043	-0.60188	7.69352	1.69333	1.76946	1.74891	1.01204	1.01873	1.07916	2.70427	0.700586	1.62517	unknown function;conserved Plasmodium protein		protein folding	cytoplasm	heat shock protein binding				GO:0006457	GO:0005737	GO:0031072
PF3D7_0606000	248	PF3D7_0606000	conserved Plasmodium protein, unknown function		NYFLFNNNKDGLRRSSLFNLKSKSCHNFSLP	S	248	+	+		3	0.836956	0.00199026	115.57	86.616	115.57	-0.32332	7.84639	1.06962	0.967823	1.06775	0.308056	0.294416	0.420416	2.25125	0.694101	1.61788	unknown function;conserved Plasmodium protein
PF3D7_1365700	152	PF3D7_1365700	conserved Plasmodium membrane protein, unknown function		KNLENRILIESEDFISSRRNSTRSKMVIAGK	S	152	+			2	0.818186	0.00410973	107.74	79.453	107.74	0.60409	7.15515	-3.2258	-3.11708	-3.01686	-3.78738	-3.84311	-3.79128	2.08176	0.687345	1.61032	putative;SNARE associated Golgi protein			membrane; plasma membrane;integral to membrane						GO:0005886; GO:0016020;GO:0016021
PF3D7_0914400	168	PF3D7_0914400	conserved Plasmodium protein, unknown function		INKIVNSDTHNIINGSFNSPYIGNVPLGEKN	S	168	+			3	0.99811	1.29e-30	167.61	145.03	167.61	0.076761	8.44934	0.537775	0.591721	0.642734	-0.052206	-0.0929203	-0.134132	2.50239	0.68383	1.6064	unknown function;conserved Plasmodium protein	transmembrane transporter activity;nucleotide binding		integral to membrane;cytoplasm				GO:0022857;GO:0000166		GO:0016021;GO:0005737
PF3D7_0525800	155	PF3D7_0525800	membrane skeletal protein IMC1-related		VVEKVIPVLKTSKRESIMEVPEVNCPHIDIS	S	155	+	+		4	1	3.21e-14	116.24	102.87	116.24	-0.091793	8.34282	1.18758	1.20656	1.20614	0.552916	0.502375	0.50964	3.20394	0.67845	1.60042	putative (IMC1g);inner membrane complex protein 1g			inner membrane complex						GO:0070258
PF3D7_0914700	3	PF3D7_0914700	transporter, putative		_____________MASDVSKENISQLKYEGQ	S	3	+			3	0.999909	0.000278096	130.95	104.18	112.82	0.0037641	8.59938	2.84307	2.78994	2.7204	2.12377	2.10698	2.0884	2.52908	0.67809	1.60002	putative;transporter		transmembrane transport	integral to membrane		transmembrane transport	integral to membrane		GO:0055085	GO:0016021		GO:0055085	GO:0016021
PF3D7_1004200	2548	PF3D7_1004200	conserved Plasmodium membrane protein, unknown function		INIDQNDSKMRNTSLTEINLKNYLEDYLEYI	T	2548	+			2	0.689235	0.00250704	125.03	83.349	125.03	-0.15571	7.05388	-0.501903	-0.48361	-0.452078	-1.26925	-1.13939	-1.06302	2.08404	0.678022	1.59995	putative;WD repeat-containing protein		transport	membrane;cytoplasm	protein binding				GO:0006810	GO:0016020;GO:0005737	GO:0005515
C9J8S3;P51149;PF3D7_0903200;C9IZZ0;C9J592;B4DPH9	72;72;72;72;72;72	C9J8S3;PF3D7_0903200	Ras-related protein Rab-7a	RAB7A	ITMQIWDTAGQERFQSLGVAFYRGADCCVLV;VTMQIWDTAGQERFQSLGVAFYRGADCCVLV	S	72	+			2	0.999122	0.0531294	68.277	48.636	68.277	0.34136	6.77592	-3.93979	-3.89465	-3.88415	-4.6326	-4.42287	-4.68941	1.83241	0.675431	1.59707	ras-related protein RAB7 (RAB7)	GTPase activity; protein binding;GTP binding	nucleocytoplasmic transport; regulation of vesicle-mediated transport; small GTPase mediated signal transduction;intracellular protein transport	membrane; vacuole;intracellular	GTPase activity;GTP binding	intracellular protein transport; nucleocytoplasmic transport; protein transport; signal transduction; small GTPase mediated signal transduction;GTP catabolic process	membrane;intracellular	GO:0003924; GO:0005515;GO:0005525	GO:0006913; GO:0007264; GO:0060627;GO:0006886	GO:0005773; GO:0016020;GO:0005622	GO:0003924;GO:0005525	GO:0006886; GO:0006913; GO:0007165; GO:0007264; GO:0015031;GO:0006184	GO:0016020;GO:0005622
PF3D7_0724100	43	PF3D7_0724100	conserved Plasmodium protein, unknown function		NFENEKYIKKERRKNSENGFVNLREWTVKVQ	S	43	+	+		3	1	0.0473761	42.317	29.686	42.317	0.4882	6.81387	-0.973885	-0.833363	-1.04363	-1.58015	-1.64096	-1.6508	2.02838	0.673676	1.59513	unknown function;conserved Plasmodium protein	actin binding; calmodulin binding; motor activity;ATP binding		myosin complex;cytoplasm				GO:0003774; GO:0003779; GO:0005516;GO:0005524		GO:0016459;GO:0005737
PF3D7_1473700	6	PF3D7_1473700	conserved Plasmodium protein, unknown function		__________MSRKLSNVITSNKGNSMELFV	S	6	+	+		3	0.998795	0.0142376	58.32	42.182	58.32	-0.023195	7.00445	-0.670532	-0.893043	-0.859922	-1.53927	-1.52657	-1.37511	1.78619	0.672484	1.59381	putative (NUP116);nucleoporin NUP116/NSP116	structural molecule activity;nucleocytoplasmic transporter activity	protein import into nucleus	nuclear inner membrane; nuclear pore central transport channel;lamin filament				GO:0005198;GO:0005487	GO:0006606	GO:0005637; GO:0044613;GO:0005638
PF3D7_1416100	418	PF3D7_1416100	root hair defective 3 GTP-binding protein (RHD3) homolog, putative		LSNMYKICTIEKNTFSFSRDSNLKTVKDNNK	S	418	+			2	0.950977	0.0632201	87.485	57.343	87.485	0.25553	7.0327	0.387383	0.35198	0.438353	-0.262903	-0.313768	-0.2628	2.69445	0.672396	1.59372	putative (SEY1);protein SEY1	GTPase activity;GTP binding		membrane				GO:0003924;GO:0005525		GO:0016020
PF3D7_0505700	752	PF3D7_0505700	conserved Plasmodium membrane protein, unknown function		RMNNYERVNSFDRKGSYDYNRNGYDEKGSYE	S	752	+	+		3	0.998777	0.00403181	90.614	52.619	90.614	-0.12107	8.69388	2.96493	2.84328	2.78684	2.16907	2.23076	2.19948	2.16213	0.665245	1.58584	unknown function;conserved Plasmodium membrane protein	actin binding; calmodulin binding; motor activity;ATP binding		myosin complex;cytoplasm				GO:0003774; GO:0003779; GO:0005516;GO:0005524		GO:0016459;GO:0005737
PF3D7_0822900	628	PF3D7_0822900	conserved Plasmodium protein, unknown function		NSYDTNSFQYNKSYSSTTNEEQEKDKREYGF	S	628	+			4	0.901249	2.59e-14	239.55	216.98	239.55	-0.22762	7.50515	0.190811	0.219593	0.00334168	-0.55843	-0.447329	-0.576214	1.86102	0.665239	1.58583	unknown function;conserved Plasmodium protein			nucleus						GO:0005634
PF3D7_0112200	235	PF3D7_0112200	multidrug resistance-associated protein 1	MRP1	HLQNPDAFYNTYRKFSSQTEIDEISRDFLSI	S	235	+	+		3	0.986853	0.000467131	132.14	119.5	55.437	-0.084206	7.1634	0.301992	0.385399	0.301828	-0.240791	-0.400354	-0.352528	2.1663	0.660964	1.58114	multidrug resistance-associated protein 1 (MRP1)	ATPase activity; coupled to transmembrane movement of substances; glutathione binding;ATP binding	transmembrane transport; transport;response to drug	integral to plasma membrane;ATP-binding cassette (ABC) transporter complex	ATPase activity; nucleoside-triphosphatase activity; nucleotide binding;ATP binding	transport;transmembrane transport	integral to membrane	GO:0042626; GO:0043295;GO:0005524	GO:0006810; GO:0055085;GO:0042493	GO:0005887;GO:0043190	GO:0000166; GO:0016887; GO:0017111;GO:0005524	GO:0006810;GO:0055085	GO:0016021
PF3D7_0407800	664	PF3D7_0407800	conserved Plasmodium protein, unknown function		DKILYDYKLNQHKYPSYFQKNINDKTCDHVH	S	664	+			2	0.998515	0.0651274	85.67	50.225	85.67	-0.0061136	7.23732	-0.390182	-0.478779	-0.294165	-1.04259	-0.98737	-1.11435	2.02329	0.660393	1.58051	unknown function;conserved Plasmodium protein			membrane						GO:0016020
PF3D7_1351700	1074	PF3D7_1351700	alveolin, putative	ALV6	KSFQNKKYSNSTIVDSEKAMNYTYGNFLSPT	S	1074	+			3	0.988598	0.00132142	88.338	52.796	88.338	-0.20259	7.3098	1.03648	1.06894	0.994009	0.423578	0.364799	0.334618	2.57746	0.658812	1.57878	putative (IMC1f);inner membrane complex protein 1f	transferase activity		inner membrane complex				GO:0016740		GO:0070258
PF3D7_1203400	750	PF3D7_1203400	transporter, putative		KQKNLSQEENKNSNMSLLLSSMENKNITSMD	S	750	+			3	0.889275	1.25e-05	63.869	46.486	63.869	-0.4422	7.30597	-1.81373	-1.815	-1.87994	-2.36835	-2.55018	-2.56486	1.99292	0.658242	1.57816	putative;transporter
PF3D7_0414600	84	PF3D7_0414600	conserved protein, unknown function		MNPKVIRNARRRPTYSPTARKINIQSDDEEE	S	84	+			3	0.972831	0.00163921	110.98	76.204	105.25	0.27245	6.92404	-0.288019	-0.128679	-0.235575	-0.747375	-0.941345	-0.937902	1.84623	0.658117	1.57802	unknown function;conserved protein			nucleus						GO:0005634
PF3D7_1351700	1025	PF3D7_1351700	alveolin, putative	ALV6	NNNNINKNYEENRKSSYGTSIHNTPNILPNR	S	1025	+	+		4	0.726289	1.65e-10	157.53	142.63	157.53	-0.050674	6.86744	-1.52719	-1.52066	-1.43561	-1.99431	-2.22839	-2.22664	1.80355	0.655291	1.57493	putative (IMC1f);inner membrane complex protein 1f	transferase activity		inner membrane complex				GO:0016740		GO:0070258
PF3D7_1473700	10	PF3D7_1473700	conserved Plasmodium protein, unknown function		______MSRKLSNVITSNKGNSMELFVNVLN	T	10	+			3	0.618604	0.00896096	93.348	64.277	93.348	-0.29511	7.00484	-0.688719	-0.649887	-0.653719	-1.42779	-1.23795	-1.28626	2.10416	0.653224	1.57268	putative (NUP116);nucleoporin NUP116/NSP116	structural molecule activity;nucleocytoplasmic transporter activity	protein import into nucleus	nuclear inner membrane; nuclear pore central transport channel;lamin filament				GO:0005198;GO:0005487	GO:0006606	GO:0005637; GO:0044613;GO:0005638
PF3D7_1225700	341	PF3D7_1225700	conserved Plasmodium protein, unknown function		DNNNNNYYIRNKNSVSSVDINKEKRKKTLNT	S	341	+			4	0.716137	0.00819472	51.611	42.137	51.611	0.36127	6.71186	-0.313848	-0.385759	-0.607842	-1.12789	-0.992001	-1.12747	1.64186	0.64664	1.56552	unknown function;conserved Plasmodium protein		regulation of lipid kinase activity	membrane;PAS complex	binding				GO:0043550	GO:0016020;GO:0070772	GO:0005488
PF3D7_0705500	688	PF3D7_0705500	inositol-phosphate phosphatase, putative		NPRMQENSEKKNSYSSLFKNEDVRNDEKKNN	S	688	+			3	0.51084	0.00326697	85.973	63.287	85.973	0.13126	7.03403	-0.0148048	-0.0643845	0.0158024	-0.627993	-0.691599	-0.66312	2.66691	0.639775	1.55809	putative;inositol-phosphate phosphatase	phosphoric ester hydrolase activity	phosphatidylinositol dephosphorylation		phosphoric ester hydrolase activity	phosphatidylinositol phosphorylation		GO:0042578	GO:0046856		GO:0042578	GO:0046854
PF3D7_1312800	1367	PF3D7_1312800	conserved Plasmodium protein, unknown function		ISLQDSGGLVNSKRNSFNDSFSLFRSECNKR	S	1367	+	+		3	1	9.43e-08	222.25	171.79	222.25	-0.21584	7.87553	-0.869329	-0.73134	-0.775192	-1.42934	-1.46849	-1.39158	2.28042	0.637846	1.556	unknown function;conserved Plasmodium protein			nucleus						GO:0005634
PF3D7_0109000	167	PF3D7_0109000	photosensitized INA-labeled protein 1, PhIL1, putative		QSIPIKSSPNVFKRRSKGEANSEWSNAFVTR	S	167	+	+		2	0.999915	5.55e-07	171.38	154.03	118.37	0.09102	9.13236	2.76965	2.76688	2.76107	2.15017	2.12846	2.11225	3.50252	0.635578	1.55356	putative (PHIL1);photosensitized INA-labeled protein PHIL1			inner membrane complex						GO:0070258
PF3D7_0606000	247	PF3D7_0606000	conserved Plasmodium protein, unknown function		NNYFLFNNNKDGLRRSSLFNLKSKSCHNFSL	S	247	+	+		2	0.979865	0.00261121	107.11	84.427	80.688	-0.44387	7.43439	-0.107605	-0.130842	-0.0215645	-0.741747	-0.715647	-0.70636	2.52168	0.634581	1.55249	unknown function;conserved Plasmodium protein
PF3D7_1225700	339	PF3D7_1225700	conserved Plasmodium protein, unknown function		PIDNNNNNYYIRNKNSVSSVDINKEKRKKTL	S	339	+	+		3	0.996139	0.00130653	90.561	72.974	90.561	0.16041	7.1817	0.875561	0.790812	0.769445	0.219542	0.157341	0.156666	2.4351	0.63409	1.55196	unknown function;conserved Plasmodium protein		regulation of lipid kinase activity	membrane;PAS complex	binding				GO:0043550	GO:0016020;GO:0070772	GO:0005488
PF3D7_0503300	214	PF3D7_0503300	Ser/Arg-rich splicing factor, putative		KRRYDKYYRSTSRRASRHEKRNENYKSKYNH	S	214	+	+		3	1	0.0211193	92.201	62.785	52.725	0.57894	8.23317	0.558321	0.531612	0.624296	-0.0136185	-0.0574741	-0.109869	2.41809	0.63173	1.54942	serine/arginine-rich splicing factor 12 (SRSF12)	nucleic acid binding	RNA splicing	spliceosomal complex;nucleus	nucleic acid binding			GO:0003676	GO:0008380	GO:0005681;GO:0005634	GO:0003676
PF3D7_0522400	7170	PF3D7_0522400	conserved Plasmodium protein, unknown function		KYSLESHKKNNSVFLYNDIIKQIQKDEMLDQ	Y	7170	+			2	0.635451	0.0180889	78.324	61.551	78.324	1.5491	6.96565	-1.9792	-2.1204	-2.195	-2.68712	-2.75154	-2.74982	1.959	0.631296	1.54896	unknown function;conserved Plasmodium protein		protein transport;protein localization						GO:0015031;GO:0008104
PF3D7_1142100	312	PF3D7_1142100	conserved Plasmodium protein, unknown function		KRKVQEKYLQQPTVRTSSTIEKSNTSPHYLS	T	312	+			2	0.840017	0.0232685	122.44	42.55	122.44	0.16701	6.81481	0.22892	0.0810585	0.290659	-0.423788	-0.447889	-0.410982	2.00179	0.627766	1.54517	unknown function;conserved Plasmodium protein		protein folding	cytoplasm	heat shock protein binding				GO:0006457	GO:0005737	GO:0031072
PF3D7_1413700	1035	PF3D7_1413700	conserved Plasmodium protein, unknown function		KEKKIYNERKVSHENSMENQRYEDDKMGRKY	S	1035	+			3	0.999637	0.00129207	88.338	79.741	74.611	0.038231	7.90853	-6.67572e-05	0.0348606	0.133017	-0.546677	-0.610701	-0.55623	2.30032	0.627139	1.5445	unknown function;conserved Plasmodium protein
PF3D7_0709000	33	PF3D7_0709000	chloroquine resistance transporter	CRT	ERYRELDNLVQEGNGSRLGGGSCLGKCAHVF	S	33	+			3	1	4.68e-06	184.83	156.4	141.6	0.074745	8.48087	2.32592	2.26546	2.36802	1.6912	1.67954	1.70828	2.61558	0.626795	1.54413	chloroquine resistance transporter (CRT)	drug transmembrane transporter activity	glutathione transport; response to drug;drug transmembrane transport	food vacuole; membrane;endoplasmic reticulum			membrane	GO:0015238	GO:0034635; GO:0042493;GO:0006855	GO:0016020; GO:0020020;GO:0005783			GO:0016020
PF3D7_0618000	374	PF3D7_0618000	conserved Plasmodium membrane protein, unknown function		VMNLINKYNNIKKKNSEQNTIYNNSSITNTI	S	374	+	+		4	0.998788	9.36e-15	188.07	176.57	188.07	-0.058337	8.46959	2.29109	2.27988	2.18894	1.79198	1.55899	1.54051	1.72078	0.622814	1.53988	unknown function;conserved Plasmodium membrane protein
PF3D7_0308300	48	PF3D7_0308300	conserved Plasmodium protein, unknown function		SLCGIEDVLHNRDRSSLIDKEKINTLMELYK	S	48	+	+		4	0.99229	0.00412241	74.587	39.626	74.587	-0.47197	7.65369	1.86931	1.78402	1.69918	1.17868	1.09193	1.21833	2.01245	0.621185	1.53814	unknown function;conserved Plasmodium protein	ATP binding						GO:0005524
PF3D7_0824400	292	PF3D7_0824400	nucleoside transporter 2	NT2	RDDSYKYYESITEKKSQNISYPININSIIYE	S	292	+	+		3	0.952528	2.13e-07	90.836	81.456	90.836	-0.11106	7.55865	0.852795	0.588436	0.797268	0.151831	0.131659	0.0925293	1.76601	0.620827	1.53776	nucleoside transporter 2 (NT2)	nucleoside transmembrane transporter activity	nucleoside transport	membrane;endoplasmic reticulum				GO:0005337	GO:0015858	GO:0016020;GO:0005783
PF3D7_1447900	988	PF3D7_1447900	multidrug resistance protein 2 (heavy metal transport family)	MDR2	QEFSDASNHIKQSKTSNDHNNNINVHKKNEQ	S	988	+	+		4	0.5	0.00316858	90.706	74.765	58.98	-1.16	7.18724	0.391409	0.337114	0.527645	-0.11833	-0.162079	-0.321976	1.74815	0.619518	1.53636	multidrug resistance protein 2 (MDR2)	ATPase activity; coupled to transmembrane movement of substances; metal ion binding; metal ion transmembrane transporter activity;ATP binding	transmembrane transport;drug transmembrane transport	vacuole;integral to membrane	ATPase activity; nucleoside-triphosphatase activity; nucleotide binding;ATP binding	transport;transmembrane transport	integral to membrane	GO:0042626; GO:0046872; GO:0046873;GO:0005524	GO:0055085;GO:0006855	GO:0005773;GO:0016021	GO:0000166; GO:0016887; GO:0017111;GO:0005524	GO:0006810;GO:0055085	GO:0016021
PF3D7_1447900	987	PF3D7_1447900	multidrug resistance protein 2 (heavy metal transport family)	MDR2	SQEFSDASNHIKQSKTSNDHNNNINVHKKNE	T	987	+			4	0.5	0.00316858	90.706	74.765	58.98	-1.16	7.18724	0.391409	0.337114	0.527645	-0.11833	-0.162079	-0.321976	1.74815	0.619518	1.53636	multidrug resistance protein 2 (MDR2)	ATPase activity; coupled to transmembrane movement of substances; metal ion binding; metal ion transmembrane transporter activity;ATP binding	transmembrane transport;drug transmembrane transport	vacuole;integral to membrane	ATPase activity; nucleoside-triphosphatase activity; nucleotide binding;ATP binding	transport;transmembrane transport	integral to membrane	GO:0042626; GO:0046872; GO:0046873;GO:0005524	GO:0055085;GO:0006855	GO:0005773;GO:0016021	GO:0000166; GO:0016887; GO:0017111;GO:0005524	GO:0006810;GO:0055085	GO:0016021
PF3D7_1436200	875	PF3D7_1436200	conserved Plasmodium protein, unknown function		NNNVEKENDQYDEKRSIQYNGNSYDKSYSYY	S	875	+	+		3	0.994682	0.0135602	57.794	45.747	57.794	-0.17632	7.05019	0.18075	0.258474	0.243773	-0.334917	-0.400778	-0.439123	2.41188	0.619272	1.5361	unknown function;conserved Plasmodium protein
PF3D7_0813000	69	PF3D7_0813000	conserved Plasmodium protein, unknown function		KCSYRSKHKKKIGEDSISYYDVQKLEKKFGD	S	69	+			3	0.941075	0.000370847	85.362	62.737	49.188	-0.29801	7.38847	0.998949	0.99737	0.996775	0.464495	0.361673	0.330521	2.36199	0.612135	1.52852	unknown function;conserved Plasmodium protein			cytoplasm						GO:0005737
PF3D7_0108700	869	PF3D7_0108700	secreted ookinete protein, putative	PSOP24	NNKKDDNYFKKMMRDSDLSNYNGRKSMYLNE	S	869	+	+		3	0.965015	0.0254457	44.221	35.655	44.221	-0.16899	7.34922	-1.10064	-1.13385	-0.870235	-1.73096	-1.60158	-1.60185	1.64461	0.60989	1.52614	putative (PSOP24);secreted ookinete protein			nucleus;membrane						GO:0005634;GO:0016020
PF3D7_0917000	1350	PF3D7_0917000	conserved Plasmodium protein, unknown function		LFQDLTDMQNIQKKNSYETKEVKKRGRKKKK	S	1350	+	+		3	0.998476	0.0369952	50.353	37.723	50.353	-0.16647	6.85268	-0.524168	-0.537195	-0.702057	-1.2208	-1.25837	-1.11385	1.86744	0.609866	1.52612	unknown function;conserved Plasmodium protein	ATP binding			binding			GO:0005524			GO:0005488
PF3D7_0415300	778	PF3D7_0415300	cdc2-related protein kinase 3	CRK3	FGLARFHSDINASNMTNRVITLWYRPPELLL	T	778	+			2	0.995884	0.00229327	72.583	62.835	58.754	-1.0125	8.08711	1.47761	1.58672	1.66045	1.0492	0.90552	0.941021	1.90739	0.609678	1.52592	cdc2-related protein kinase 3 (CRK3)	histone deacetylase activity; protein kinase activity;ATP binding	protein phosphorylation		protein kinase activity; protein tyrosine kinase activity;ATP binding	protein phosphorylation		GO:0004407; GO:0004672;GO:0005524	GO:0006468		GO:0004672; GO:0004713;GO:0005524	GO:0006468
PF3D7_1013200	512	PF3D7_1013200	conserved Plasmodium protein, unknown function		SFYYDRNKKKKRRRRSSTGIFGTKKRLLGDK	S	512	+	+		2	0.85993	0.0306721	80.318	52.114	80.318	0.34277	6.8905	0.0463428	-0.107265	-0.00741386	-0.684019	-0.592802	-0.619083	2.13338	0.609189	1.5254	unknown function;conserved Plasmodium protein	structural molecule activity	phosphate ion transport	extracellular region;cytoplasm				GO:0005198	GO:0006817	GO:0005576;GO:0005737
PF3D7_1138400	1453	PF3D7_1138400	guanylyl cyclase	GCalpha	NNNNSNNYTNEKINRSFNKRHSAVSFKQMSK	S	1453	+			3	1	0.0663463	41.502	9.0317	41.502	-0.69352	6.45858	-0.679239	-0.667412	-0.599978	-1.13409	-1.34792	-1.28952	1.90604	0.608302	1.52446	guanylyl cyclase (GCalpha)	guanylate cyclase activity; magnesium ion binding; phospholipid-translocating ATPase activity;ATP binding	intracellular signal transduction; phospholipid transport; signal transduction;cGMP biosynthetic process	integral to plasma membrane	nucleotide binding; phosphorus-oxygen lyase activity;metal ion binding	intracellular signal transduction;cyclic nucleotide biosynthetic process		GO:0000287; GO:0004012; GO:0004383;GO:0005524	GO:0007165; GO:0015914; GO:0035556;GO:0006182	GO:0005887	GO:0000166; GO:0016849;GO:0046872	GO:0035556;GO:0009190
PF3D7_0704100	2685	PF3D7_0704100	conserved Plasmodium membrane protein, unknown function		MAYTNMENKKYKESETYIQNKDIYDKIETKQ	T	2685	+			3	0.830629	0.0373318	86.944	64.51	86.944	0.44202	6.94822	-0.12096	-0.0675831	-0.173204	-0.727217	-0.689312	-0.769428	2.40461	0.60807	1.52422	unknown function;conserved Plasmodium membrane protein	GTPase activity; translation initiation factor activity;GTP binding	translational initiation;translation	intracellular;cytoplasm				GO:0003743; GO:0003924;GO:0005525	GO:0006413;GO:0006412	GO:0005622;GO:0005737
PF3D7_0317300	2172	PF3D7_0317300	conserved Plasmodium protein, unknown function		NATNREDNKNKERNLSQEIYKYINENIDLTS	S	2172	+			2	0.98627	0.0351451	85.813	14.871	72.531	0.86608	7.12349	0.924545	0.871149	0.804497	0.251175	0.269375	0.267626	2.47106	0.604005	1.51993	unknown function;conserved Plasmodium protein	actin binding; calmodulin binding; motor activity;ATP binding		myosin complex;cytoplasm				GO:0003774; GO:0003779; GO:0005516;GO:0005524		GO:0016459;GO:0005737
PF3D7_0418600	1606	PF3D7_0418600	regulator of chromosome condensation, putative		SALRRKKSMSGVHTYSDRASHQILNFKLSKT	S	1606	+			3	0.984135	0.0391687	42.317	31.672	42.317	0.24788	6.87357	-2.24528	-2.06098	-1.97974	-2.63522	-2.88724	-2.57079	1.39642	0.602417	1.51826	putative;regulator of chromosome condensation	guanyl-nucleotide exchange factor activity	cell cycle	nucleus;cytoplasm				GO:0005085	GO:0007049	GO:0005634;GO:0005737
PF3D7_1304200.1;PF3D7_1304200.2	72;72	PF3D7_1304200.1	CorA-like Mg2 transporter protein, putative		KKVHDNGDCLSRKENSINSSTLMNREKSSIN	S	72	+		+	3	0.561835	0.016543	48.216	33.054	48.216	0.032224	7.22559	-2.74884	-2.77963	-2.71634	-3.2966	-3.4567	-3.29087	2.04506	0.599786	1.51549	putative;CorA-like Mg2+ transporter protein				metal ion transmembrane transporter activity	transmembrane transport;metal ion transport	membrane				GO:0046873	GO:0055085;GO:0030001	GO:0016020
PF3D7_0611600	169	PF3D7_0611600	conserved Plasmodium protein, unknown function		KNTIYDIYEKTLKKLSIQEENVVEKNEEHLY	S	169	+	+		3	1	0.0024301	76.82	59.608	50.077	0.5276	6.87176	0.183783	0.278845	0.270969	-0.268616	-0.398485	-0.393572	2.12174	0.59809	1.51371	unknown function;conserved Plasmodium protein
PF3D7_0715900	510	PF3D7_0715900	zinc transporter, putative		PALACHIVASKTYSHSVLNDATLLCQNKYKI	S	510	+			3	0.986626	6.51e-10	185.46	167.04	185.46	0.61945	7.71681	1.1043	1.12599	1.25316	0.568499	0.566936	0.558909	2.21959	0.596367	1.5119	putative;zinc transporter	zinc ion transmembrane transporter activity	zinc ion transport;transmembrane transport	integral to plasma membrane	cation transmembrane transporter activity	transmembrane transport;cation transport	integral to membrane	GO:0005385	GO:0006829;GO:0055085	GO:0005887	GO:0008324	GO:0055085;GO:0006812	GO:0016021
PF3D7_1312800	1384	PF3D7_1312800	conserved Plasmodium protein, unknown function		NDSFSLFRSECNKRISDISLSSLKIKTRDIN	S	1384	+	+		2	0.990175	0.0283532	47.548	27.109	47.548	-0.59125	6.59139	-2.53788	-2.49545	-2.53057	-3.11111	-3.14351	-3.0956	2.98138	0.595442	1.51094	unknown function;conserved Plasmodium protein			nucleus						GO:0005634
PF3D7_0613900	1009	PF3D7_0613900	myosin E, putative	myoE	VDNKYDRDDNVHRKSSTNMSYDDNQNMEGGL	S	1009	+	+		3	0.71219	8.16e-06	76.959	66.03	63.906	0.010645	7.52069	-1.65103	-1.74147	-1.76917	-2.1939	-2.36803	-2.38439	1.86001	0.594885	1.51035	putative (myoE);myosin E	actin binding; motor activity;ATP binding		myosin complex	motor activity;ATP binding		myosin complex	GO:0003774; GO:0003779;GO:0005524		GO:0016459	GO:0003774;GO:0005524		GO:0016459
PF3D7_1468100	765	PF3D7_1468100	conserved Plasmodium protein, unknown function		SAATRNFNIQCQHKNSFSDEEEELMKVIKKN	S	765	+	+		4	1	7.25e-08	85.849	79.725	85.849	0.0050606	7.42009	0.292826	0.332445	0.183495	-0.298403	-0.312406	-0.36351	2.17673	0.594362	1.5098	unknown function;conserved Plasmodium protein			nucleus;cytoplasm	ATP binding					GO:0005634;GO:0005737	GO:0005524
PF3D7_1014900	1520	PF3D7_1014900	conserved Plasmodium protein, unknown function		RNNMRKATPFEGKRYSISYNRMMTPNLYTGF	S	1520	+	+		2	0.999832	0.00197711	133.75	112.72	108.1	0.74553	7.3149	0.497463	0.526598	0.481297	-0.0647488	-0.117506	-0.0936069	2.93695	0.59374	1.50915	unknown function;conserved Plasmodium protein	actin binding; calmodulin binding; motor activity;ATP binding		membrane; myosin complex;cytoplasm				GO:0003774; GO:0003779; GO:0005516;GO:0005524		GO:0016020; GO:0016459;GO:0005737
PF3D7_0924500	666	PF3D7_0924500	conserved Plasmodium membrane protein, unknown function		RLNKKFFNGYAKSRNSLEFKLKKSKQRNKNI	S	666	+	+		3	0.99909	0.00442182	91.123	44.168	66.056	0.81284	7.29815	0.365376	0.303274	0.230145	-0.274582	-0.316328	-0.281435	2.3164	0.59038	1.50564	unknown function;conserved Plasmodium membrane protein			extracellular region						GO:0005576
PF3D7_0603400	608	PF3D7_0603400	trophozoite exported protein 1	TEX1	YNNGNYRFRNNYKKDSLNEDDVKKNPLKVCH	S	608	+	+		3	1	0.0191584	53.924	36.258	53.924	0.26891	6.89658	-0.0559444	-0.0364571	-0.20071	-0.753107	-0.666204	-0.63982	1.96085	0.588673	1.50386	trophozoite exported protein 1 (TEX1)	zinc ion binding		Maurer's cleft	zinc ion binding;protein binding			GO:0008270		GO:0020036	GO:0008270;GO:0005515
PF3D7_1455300	19	PF3D7_1455300	conserved Plasmodium protein, unknown function		CRNSSRKYKLSAGDSTFGKPTVRGSVTNDNL	T	19	+			3	0.688833	1.18e-06	147.53	113.97	147.53	-0.086615	8.48545	2.39537	2.38197	2.30916	1.78601	1.81264	1.75243	2.51756	0.578477	1.49327	unknown function;conserved Plasmodium protein	flap endonuclease activity; single-stranded DNA specific 5'-3' exodeoxyribonuclease activity;DNA binding	mismatch repair; response to DNA damage stimulus;DNA recombination	nucleus				GO:0045145; GO:0048256;GO:0003677	GO:0006298; GO:0006974;GO:0006310	GO:0005634
PF3D7_0705500	2246	PF3D7_0705500	inositol-phosphate phosphatase, putative		EDDYYINSNKGNIRGSYVIEELYNRKYNDMN	S	2246	+	+		3	1	4.08e-06	144.17	129.18	144.17	0.068805	6.96318	-0.678595	-0.795034	-0.668772	-1.30272	-1.28921	-1.2811	2.29909	0.576874	1.49161	putative;inositol-phosphate phosphatase	phosphoric ester hydrolase activity	phosphatidylinositol dephosphorylation		phosphoric ester hydrolase activity	phosphatidylinositol phosphorylation		GO:0042578	GO:0046856		GO:0042578	GO:0046854
PF3D7_0904900	1979	PF3D7_0904900	Cu2 -transporting ATPase, putative	CUP	LFIDQLLKNKSGNHLSVSFNDNKNAKMPALV	S	1979	+			3	0.915511	0.0057684	62.055	35.613	62.055	-0.31605	6.96572	-0.47699	-0.570047	-0.454351	-1.07194	-1.19839	-0.959955	1.75497	0.576299	1.49102	copper-transporting ATPase (CuTP)	nucleotide binding;copper ion binding	metabolic process;copper ion transport	host cell plasma membrane; integral to membrane; plasma membrane;cytoplasmic vesicle	catalytic activity; metal ion binding; nucleotide binding;ATP binding	metabolic process; metal ion transport;cation transport	membrane	GO:0000166;GO:0005507	GO:0008152;GO:0006825	GO:0005886; GO:0016021; GO:0020002;GO:0031410	GO:0000166; GO:0003824; GO:0046872;GO:0005524	GO:0008152; GO:0030001;GO:0006812	GO:0016020
PF3D7_0607600	48	PF3D7_0607600	conserved Plasmodium protein, unknown function		NNNTNYFDTREKRNDSLNNTNDNSLYRSKVS	S	48	+			2	0.99769	8.33e-05	208.82	177.92	208.82	-0.45591	7.44854	0.308792	0.245226	0.256168	-0.300941	-0.353401	-0.25157	2.42063	0.572033	1.48662	putative (SAS6);spindle assembly abnormal protein 6		mitotic spindle organization	centriole					GO:0007052	GO:0005814
PF3D7_1438400	687	PF3D7_1438400	metacaspase-like protein	MCA2	KSVAKNTQKLSAQKNSLVNDKHHTYHEKLIT	S	687	+	+		3	0.997915	0.00400192	71.685	52.863	46.892	0.025611	7.0798	0.875023	0.737543	0.787657	0.198996	0.24107	0.246735	2.25224	0.571141	1.4857	metacaspase-like protein (MCA2)			membrane						GO:0016020
PF3D7_1344700	96	PF3D7_1344700	conserved Plasmodium protein, unknown function		YFIYDENEKRNISKYSVDNFNEREEDQRGIY	S	96	+	+		4	0.958738	2.12e-06	84.025	71.127	84.025	0.057746	7.14672	0.494387	0.527565	0.578676	-0.0546455	0.0193214	-0.0691395	2.3812	0.568364	1.48284	unknown function;conserved Plasmodium protein			cytoplasm						GO:0005737
PF3D7_1225700	342	PF3D7_1225700	conserved Plasmodium protein, unknown function		NNNNNYYIRNKNSVSSVDINKEKRKKTLNTI	S	342	+			4	0.944174	0.0016489	85.493	58.961	68.639	0.23444	7.36412	1.69223	1.67844	1.53888	1.0799	1.11871	1.00827	1.97767	0.567558	1.48201	unknown function;conserved Plasmodium protein		regulation of lipid kinase activity	membrane;PAS complex	binding				GO:0043550	GO:0016020;GO:0070772	GO:0005488
PF3D7_0407800	1701	PF3D7_0407800	conserved Plasmodium protein, unknown function		SKINTYNNNSYRRKSTNEMYVNADDSYFYQT	T	1701	+	+		4	0.999998	1.43e-11	106.88	84.442	106.88	0.046757	8.0599	1.88791	1.92123	1.83155	1.36965	1.30072	1.27919	2.3499	0.56371	1.47807	unknown function;conserved Plasmodium protein			membrane						GO:0016020
B3KPM8;Q8N5C6	107;107	B3KPM8	S1 RNA-binding domain-containing protein 1	SRBD1	AIADTALEDRKNKLDTVQTLKTAKTKQKCAA	T	107	+			2	1	0.0576498	47.302	15.998	47.302	0.45747	NaN	-3.2927	-3.39243	-3.40014	-3.86022	-4.01006	-3.90344	2.0048	0.562817	1.47715
B3KPM8;Q8N5C6	110;110	B3KPM8	S1 RNA-binding domain-containing protein 1	SRBD1	DTALEDRKNKLDTVQTLKTAKTKQKCAAQPH	T	110	+			2	1	0.0576498	47.302	15.998	47.302	0.45747	NaN	-3.2927	-3.39243	-3.40014	-3.86022	-4.01006	-3.90344	2.0048	0.562817	1.47715
PF3D7_1364200	514	PF3D7_1364200	conserved Plasmodium protein, unknown function		TRERNLLSEKKKKTYSLDTSGKINTLTKNDN	S	514	+			2	0.712061	0.0194246	91.961	71.184	73.435	2.0411	7.17155	0.644691	0.65523	0.527645	0.027544	0.0557995	0.0569267	2.25726	0.562432	1.47676	unknown function;conserved Plasmodium protein			nucleus;membrane						GO:0005634;GO:0016020
PF3D7_0822900	569	PF3D7_0822900	conserved Plasmodium protein, unknown function		LETYKKNSSINDEEPYHYTNFVKHYVTKVGI	Y	569	+			3	0.996335	7.23e-06	86.539	77.518	86.539	0.39569	7.40466	-1.02455	-1.01946	-0.974957	-1.53662	-1.54513	-1.62227	2.50527	0.561686	1.47599	unknown function;conserved Plasmodium protein			nucleus						GO:0005634
PF3D7_0714200	444	PF3D7_0714200	conserved Plasmodium protein, unknown function		NNNNNNNNRRKTYTSSVHLNRASNNTFLPTS	S	444	+			3	0.805523	0.0129992	60.045	48.945	60.045	-1.2403	6.76707	-1.51437	-1.46426	-1.5896	-2.10434	-1.96948	-2.17909	1.80258	0.561565	1.47587	unknown function;conserved Plasmodium protein	ATP binding						GO:0005524
PF3D7_1110400	435	PF3D7_1110400	asparagine-rich antigen		QSGTEQRKKLILKKRSVPLDQKSYVVNPNIF	S	435	+	+		2	1	0.0480361	99.257	49.542	99.257	-0.2383	7.35292	1.23945	1.18084	1.15067	0.639589	0.611452	0.640722	2.61057	0.559733	1.474	asparagine-rich antigen	nucleic acid binding			nucleic acid binding			GO:0003676			GO:0003676
PF3D7_0618000	479	PF3D7_0618000	conserved Plasmodium membrane protein, unknown function		NEKKTYSFEKIKSFVSNNTYLKDKKSLILEK	S	479	+		+	3	0.991574	0.000167998	171.62	143.54	51.798	1.0443	8.83216	4.78782	4.74165	4.76664	4.21211	4.18749	4.21749	3.07583	0.559676	1.47394	unknown function;conserved Plasmodium membrane protein
PF3D7_1023900	320	PF3D7_1023900	chromodomain-helicase-DNA-binding protein 1 homolog, putative	CHD1	SLLNKTGGGSLDNNNTSHQPMKSLQSTINLN	T	320	+			3	0.76618	3.79e-05	77.871	62.942	77.871	0.15063	6.8861	-1.25223	-1.16304	-1.12179	-1.80605	-1.57465	-1.83523	1.59476	0.559627	1.47389	putative (CHD1);chromodomain-helicase-DNA-binding protein 1 homolog	ATP binding			DNA binding; helicase activity; nucleic acid binding;ATP binding		nucleus	GO:0005524			GO:0003676; GO:0003677; GO:0004386;GO:0005524		GO:0005634
PF3D7_1138700	880	PF3D7_1138700	conserved Plasmodium protein, unknown function		KKENNVLSEKITKLNSIYNENIIKLKDSSQI	S	880	+			2	0.99	0.0487298	64.52	41.663	64.52	-0.96989	7.02102	-2.26259	-2.34334	-2.31246	-2.78008	-2.8768	-2.94013	2.06686	0.559534	1.47379	unknown function;conserved Plasmodium protein	actin binding; calmodulin binding; motor activity;ATP binding		myosin complex;cytoplasm				GO:0003774; GO:0003779; GO:0005516;GO:0005524		GO:0016459;GO:0005737
PF3D7_0204700	4	PF3D7_0204700	hexose transporter	HT	____________MTKSSKDICSENEGKKNGK	S	4	+			4	0.521886	6.5e-05	141.07	124.48	141.07	-0.11641	7.31652	-0.148443	-0.235378	-0.328692	-0.680784	-0.871182	-0.836039	1.71914	0.558497	1.47273	hexose transporter (HT)	glucose transmembrane transporter activity; hexose transmembrane transporter activity;fructose transmembrane transporter activity	response to drug; transmembrane transport;high-affinity hexose transport	membrane;integral to plasma membrane	transmembrane transporter activity;substrate-specific transmembrane transporter activity	transmembrane transport	membrane;integral to membrane	GO:0005355; GO:0015149;GO:0005353	GO:0042493; GO:0055085;GO:0008646	GO:0016020;GO:0005887	GO:0022857;GO:0022891	GO:0055085	GO:0016020;GO:0016021
PF3D7_1241200	1305	PF3D7_1241200	conserved Plasmodium protein, unknown function		DTNNIKKEREREKRKSVENFLNKKKFLKSYM	S	1305	+	+		2	1	0.00125354	129.82	83.089	124.42	0.056401	8.05104	2.37415	2.30602	2.37057	1.83552	1.77239	1.7736	2.52682	0.55641	1.47061	unknown function;conserved Plasmodium protein			nucleus;cytoplasm						GO:0005634;GO:0005737
PF3D7_0723800	343	PF3D7_0723800	conserved Plasmodium protein, unknown function		IEENIEVVNNNNKKLSIDLLDEELDNLKKKY	S	343	+	+		3	1	2.43e-06	150.13	137.33	150.13	-0.05688	7.94282	0.49686	0.524818	0.414635	-0.0948219	-0.0124207	-0.10833	2.1867	0.550629	1.46472	unknown function;conserved Plasmodium protein	structural molecule activity	phosphate ion transport	extracellular region;cytoplasm				GO:0005198	GO:0006817	GO:0005576;GO:0005737
PF3D7_0305500	3702	PF3D7_0305500	conserved Plasmodium protein, unknown function		ENNSVKIIDVDERKRSVHFYPQHLDGNTLKK	S	3702	+	+		4	0.951198	0.000355618	71.148	61.578	71.148	-0.83633	7.51204	0.846966	0.884893	0.886421	0.403801	0.217947	0.345934	1.98518	0.5502	1.46429	unknown function;conserved Plasmodium protein		protein transport		binding				GO:0015031		GO:0005488
PF3D7_0617200	178	PF3D7_0617200	conserved Plasmodium protein, unknown function		KYDDETIVPLKSKMDSIREKINKLRNEKKME	S	178	+			3	1	0.0380092	47.187	25.194	47.187	0.6766	7.03439	-3.25726	-3.30619	-3.29924	-3.72228	-3.96524	-3.81877	1.77066	0.547871	1.46193	unknown function;conserved Plasmodium protein	actin binding; calmodulin binding; motor activity;ATP binding		myosin complex;cytoplasm				GO:0003774; GO:0003779; GO:0005516;GO:0005524		GO:0016459;GO:0005737
PF3D7_0219200	45	PF3D7_0219200	40S ribosomal protein S30, putative		LTGRAKKRQLYNRRFSDNGGRKKGPNSKA__	S	45	+	+		3	1	0.00186042	132.32	101.75	63.164	1.1643	8.31093	2.10307	2.10317	2.23892	1.61073	1.63116	1.56771	2.09835	0.545187	1.45921	40S ribosomal protein S30	structural constituent of ribosome	translation	intracellular; ribosome;cytosolic small ribosomal subunit	structural constituent of ribosome	translation	ribosome;intracellular	GO:0003735	GO:0006412	GO:0005622; GO:0005840;GO:0022627	GO:0003735	GO:0006412	GO:0005840;GO:0005622
PF3D7_0314700	380	PF3D7_0314700	zinc finger protein, putative		TTKIKESSNVNEKRNSEEINLPGTENSKEDM	S	380	+	+		4	0.999649	0.00555688	42.468	30.576	42.468	0.14893	7.04104	-0.893957	-1.22242	-0.961681	-1.41378	-1.49286	-1.80194	1.13873	0.543507	1.45751	putative;zinc finger protein	zinc ion binding			zinc ion binding;protein binding			GO:0008270			GO:0008270;GO:0005515
PF3D7_0522400	4577	PF3D7_0522400	conserved Plasmodium protein, unknown function		KYEESDCCDNSYNKKSLIILDNNTTSKFSNN	S	4577	+	+		2	0.995792	0.0333975	68.481	51.269	68.481	-1.5403	6.56516	-2.73988	-2.65128	-2.68518	-3.23756	-3.23981	-3.22694	2.63683	0.542655	1.45665	unknown function;conserved Plasmodium protein		protein transport;protein localization						GO:0015031;GO:0008104
Q9H3Z4	12	Q9H3Z4	DnaJ homolog subfamily C member 5	DNAJC5	____MADQRQRSLSTSGESLYHVLGLDKNAT	S	12	+			3	0.748134	2.12e-09	128.2	110.77	128.2	0.69552	7.74976	-1.32282	-1.3178	-1.22835	-1.74889	-1.81074	-1.93688	1.87535	0.542512	1.45651
PF3D7_1251200	536	PF3D7_1251200	coronin		ENYKENNDSSIQSIRSNSKSIEKNDDDNNNN	S	536	+			3	0.62372	0.0168678	63.473	36.045	63.473	-0.045593	7.30083	-0.136061	-0.299206	-0.349936	-0.837454	-0.783901	-0.78816	1.82771	0.541438	1.45542	coronin	actin filament binding	cytokinesis; microtubule-based process;cellular component movement	pellicle	protein binding			GO:0051015	GO:0000910; GO:0007017;GO:0006928	GO:0020039	GO:0005515
PF3D7_0618000	378	PF3D7_0618000	conserved Plasmodium membrane protein, unknown function		INKYNNIKKKNSEQNTIYNNSSITNTIKTSE	T	378	+			3	0.535234	9.38e-15	158.94	140.11	57.802	-0.22375	8.26017	0.427523	0.386877	0.410454	-0.0967712	-0.139795	-0.15917	2.78597	0.540197	1.45417	unknown function;conserved Plasmodium membrane protein
PF3D7_1315500	30	PF3D7_1315500	conserved Plasmodium protein, unknown function		EDAYKLYNFNRDNTLSISQENDDCMPHSIIL	S	30	+			4	0.841725	6.66e-06	64.701	57.066	48.18	0.19959	7.50159	-0.190371	-0.341692	-0.294285	-0.807667	-0.816458	-0.819603	2.16474	0.539127	1.45309	unknown function;conserved Plasmodium protein
PF3D7_1138400	1329	PF3D7_1138400	guanylyl cyclase	GCalpha	RMKRSQTCSNNRKIFSNQRTLYDYRNMNNNL	S	1329	+			3	1	0.00894388	81.972	17.26	81.972	-0.3178	7.0721	0.00261307	-0.0604877	0.00183106	-0.601467	-0.511635	-0.559282	2.41986	0.53878	1.45274	guanylyl cyclase (GCalpha)	guanylate cyclase activity; magnesium ion binding; phospholipid-translocating ATPase activity;ATP binding	intracellular signal transduction; phospholipid transport; signal transduction;cGMP biosynthetic process	integral to plasma membrane	nucleotide binding; phosphorus-oxygen lyase activity;metal ion binding	intracellular signal transduction;cyclic nucleotide biosynthetic process		GO:0000287; GO:0004012; GO:0004383;GO:0005524	GO:0007165; GO:0015914; GO:0035556;GO:0006182	GO:0005887	GO:0000166; GO:0016849;GO:0046872	GO:0035556;GO:0009190
PF3D7_1312800	1387	PF3D7_1312800	conserved Plasmodium protein, unknown function		FSLFRSECNKRISDISLSSLKIKTRDINNEE	S	1387	+			2	0.950008	0.00782193	99.844	49.49	99.844	0.068584	7.08906	-1.59729	-1.59597	-1.61188	-2.15538	-2.1206	-2.14499	3.3416	0.538612	1.45257	unknown function;conserved Plasmodium protein			nucleus						GO:0005634
PF3D7_0611600	81	PF3D7_0611600	conserved Plasmodium protein, unknown function		TKEYEKNNIKNVRSLSNNKNNTTYLKKQNIE	S	81	+			4	0.999258	5.74e-05	160.64	130.59	83.758	-0.052247	8.63269	3.0123	2.88798	2.92147	2.37217	2.47808	2.36296	2.02651	0.536179	1.45013	unknown function;conserved Plasmodium protein
PF3D7_0822900	987	PF3D7_0822900	conserved Plasmodium protein, unknown function		PEYQNSNEQYHQKQSSMTNSINSKSNIYNNS	S	987	+			2	0.981034	0.00165301	98.974	74.121	98.974	0.033499	8.95167	4.25162	4.23397	4.29974	3.72569	3.71203	3.74045	2.8022	0.535721	1.44967	unknown function;conserved Plasmodium protein			nucleus						GO:0005634
PF3D7_0104800	267	PF3D7_0104800	novel putative transporter 1	NPT1	HTNAEGRSRSSNNIYTNEEDEFHFKNNASGM	T	267	+			2	0.903046	0.00618517	68.283	63.051	68.283	-1.9734	7.90673	0.884111	0.931994	0.91474	0.525141	0.275997	0.32733	1.69306	0.534126	1.44806	novel putative transporter 1 (NPT1)
PF3D7_0517400	566	PF3D7_0517400	FACT complex subunit SPT16, putative	FACT-L	GISASILNNAASVIVSDRLRRRNKNSLAHNN	S	566	+			3	0.999953	9.22e-24	198.48	179.55	198.48	-0.66429	8.25411	1.78283	1.95037	1.89632	1.41888	1.30995	1.29872	1.87219	0.533986	1.44792	putative (FACT-L);FACT complex subunit SPT16		DNA-dependent;transcription	nucleus		cellular process			GO:0006351	GO:0005634		GO:0009987
PF3D7_0107500	1014	PF3D7_0107500	lipid/sterol:H symporter		EINNNSNNTNKFNNNSTELATKDTQQFINGH	S	1014	+			2	0.792062	0.00254182	141.59	115.96	95.854	0.26767	7.78071	0.641888	0.58691	0.555082	0.0924435	0.0327454	0.0668125	2.4778	0.530626	1.44456	lipid/sterol:H+ symporter	hedgehog receptor activity		membrane;integral to membrane	hedgehog receptor activity		membrane;integral to membrane	GO:0008158		GO:0016020;GO:0016021	GO:0008158		GO:0016020;GO:0016021
PF3D7_0611600	434	PF3D7_0611600	conserved Plasmodium protein, unknown function		NHSLNDQTYKIKKKKSYDKQYTQKLYTRSDI	S	434	+	+		3	0.998425	0.00216059	102.57	75.908	102.57	0.018153	8.0216	1.52811	1.38354	1.33198	0.884064	0.904665	0.867056	1.90365	0.529281	1.44321	unknown function;conserved Plasmodium protein
PF3D7_1237200	1370	PF3D7_1237200	conserved Plasmodium protein, unknown function		KDNVDDDERIHNHRNSLDDDERIHNYRNSLD	S	1370	+	+		4	1	0.000194311	179.74	163.57	179.74	-0.025548	8.00441	0.4571	0.461336	0.669559	0.00194359	0.0157528	-0.0159588	1.75885	0.528753	1.44268	unknown function;conserved Plasmodium protein			nucleus;membrane	binding					GO:0005634;GO:0016020	GO:0005488
PF3D7_0603400	326	PF3D7_0603400	trophozoite exported protein 1	TEX1	EEQEEKENMLNNKKRSLECNPNEAKKICFSL	S	326	+	+		3	1	0.00113832	137.84	108.29	85.909	-0.17198	7.87462	1.84724	1.87235	1.7749	1.40799	1.24669	1.26812	1.91362	0.5239	1.43784	trophozoite exported protein 1 (TEX1)	zinc ion binding		Maurer's cleft	zinc ion binding;protein binding			GO:0008270		GO:0020036	GO:0008270;GO:0005515
PF3D7_1446500	2499	PF3D7_1446500	conserved Plasmodium protein, unknown function		NNNYNNNNNRNLKRISEHLNSNCIINTKNDK	S	2499	+	+		3	0.99998	0.0007255	72.916	54.901	72.916	-1.0673	6.96231	-0.418343	-0.405331	-0.334158	-0.920759	-0.862679	-0.945068	2.33311	0.523558	1.4375	unknown function;conserved Plasmodium protein			extracellular region						GO:0005576
PF3D7_0517300	253	PF3D7_0517300	pre-mRNA-splicing factor	SR1	SSSRSRSRSMDRRRDTYDKKRSYSRSLSYQE	T	253	+	+		3	0.999983	0.0122276	87.895	41.505	87.895	-0.071104	8.31836	2.59428	2.44944	2.5549	1.98095	2.01474	2.03982	2.10432	0.521039	1.43499	serine/arginine-rich splicing factor 1 (SR1)	RNA binding	mRNA processing; regulation of nuclear mRNA splicing; via spliceosome;RNA splicing	nucleus; spliceosomal complex;cytoplasm	nucleic acid binding			GO:0003723	GO:0006397; GO:0048024;GO:0008380	GO:0005634; GO:0005681;GO:0005737	GO:0003676
PF3D7_0922100	1039	PF3D7_0922100	ubiquitin-like protein, putative		ANRNNYYPLPYDIRNSANRTNLQQEFEDYYK	S	1039	+	+		3	0.999855	0.000181989	76.526	58.564	72.968	-0.60658	7.59502	1.00076	1.04134	1.08566	0.507561	0.503504	0.555998	2.48735	0.520233	1.43419	putative;ubiquitin-like protein				protein binding						GO:0005515
PF3D7_0807600	283	PF3D7_0807600	conserved Plasmodium protein, unknown function		DNEIYSHGNDGFKKESIHDTINSLKNLMFNN	S	283	+	+		3	0.949336	0.00160967	83.964	54.749	83.964	-0.20236	7.33814	0.899674	0.969294	0.949963	0.430147	0.433332	0.407103	2.72876	0.516116	1.4301	unknown function;conserved Plasmodium protein	nucleotide binding		cytoplasm				GO:0000166		GO:0005737
PF3D7_1433400	2676	PF3D7_1433400	conserved Plasmodium membrane protein, unknown function		CLSLDERKVSNACLESGQQKEFNHINISNNN	S	2676	+			3	0.980996	0.000250457	130.27	116.4	130.27	0.44377	7.27175	0.112715	0.187706	0.0668888	-0.276093	-0.398184	-0.505911	1.68675	0.515832	1.42982	unknown function;conserved Plasmodium membrane protein	zinc ion binding		membrane;cytoplasm	zinc ion binding;protein binding			GO:0008270		GO:0016020;GO:0005737	GO:0008270;GO:0005515
PF3D7_0515700	415	PF3D7_0515700	glideosome-associated protein 40, putative	GAP40	VHKGTSHMDSSSNQTSHGVISADEGRGEHSR	S	415	+			4	0.60422	2.36e-22	156.2	148.02	144.43	0.081092	7.46105	-2.53907	-2.38089	-2.04579	-2.90538	-2.80821	-2.79374	1.12324	0.513857	1.42786	putative (GAP40);glideosome-associated protein 40			inner membrane complex						GO:0070258
PF3D7_0507700	127	PF3D7_0507700	nuclear protein localization protein 4, putative	NPL4	VHKNQMDSLCIQKKESIVNNNMNKMYDHKNT	S	127	+	+		3	1	0.0434161	43.03	26.848	43.03	0.021242	6.97769	-3.40219	-3.52678	-3.39936	-3.87768	-3.98646	-4.0031	1.90824	0.512967	1.42698	putative (NPL4);nuclear protein localization protein 4	ATPase activity	regulation of cell cycle process;ER-associated protein catabolic process	endoplasmic reticulum	protein binding			GO:0016887	GO:0010564;GO:0030433	GO:0005783	GO:0005515
PF3D7_1036900	689	PF3D7_1036900	conserved Plasmodium protein, unknown function		SQKENMNNNQSSNKKSVTDAGVIDSQSVNKL	S	689	+	+		2	0.709667	0.00176837	77.505	64.405	77.505	-2.1501	6.79246	-1.634	-1.68234	-1.76245	-2.16736	-2.27206	-2.17455	2.01898	0.511726	1.42575	unknown function;conserved Plasmodium protein	actin binding; calmodulin binding; motor activity;ATP binding		myosin complex;cytoplasm				GO:0003774; GO:0003779; GO:0005516;GO:0005524		GO:0016459;GO:0005737
PF3D7_0504000	281	PF3D7_0504000	cation transporting P-ATPase (ATPase3)		YYYSNIYKKNSYYNNSFHKKSISNQYSNKRL	S	281	+			4	0.999979	0.00202274	79.875	70.387	79.875	-0.13726	6.5156	-1.65665	-1.53466	-1.81239	-2.17915	-2.21867	-2.13719	1.58708	0.510438	1.42448	cation transporting P-ATPase (ATPase3)	cation transmembrane transporter activity; coupled to transmembrane movement of ions; metal ion binding; nucleotide binding; phosphorylative mechanism;ATPase activity	cation transport	intracellular membrane-bounded organelle;integral to membrane	metal ion binding; nucleotide binding;ATP binding	cation transport	membrane	GO:0000166; GO:0008324; GO:0046872;GO:0015662	GO:0006812	GO:0043231;GO:0016021	GO:0000166; GO:0046872;GO:0005524	GO:0006812	GO:0016020
PF3D7_1455300	30	PF3D7_1455300	conserved Plasmodium protein, unknown function		AGDSTFGKPTVRGSVTNDNLSDDGEIEFEGW	T	30	+			3	0.953261	2.31e-10	90.559	83.461	90.559	-1.6608	7.32224	-2.86907	-2.70933	-2.70761	-3.1752	-3.42576	-3.20992	1.47957	0.508289	1.42236	unknown function;conserved Plasmodium protein	flap endonuclease activity; single-stranded DNA specific 5'-3' exodeoxyribonuclease activity;DNA binding	mismatch repair; response to DNA damage stimulus;DNA recombination	nucleus				GO:0045145; GO:0048256;GO:0003677	GO:0006298; GO:0006974;GO:0006310	GO:0005634
PF3D7_1308400	1649	PF3D7_1308400	conserved Plasmodium protein, unknown function		DGKINKNKEQVIKRESISNNNKYDKKKDEEN	S	1649	+	+		4	0.999899	0.00139429	83.54	63.871	83.54	-0.17432	7.41472	-0.077528	0.217043	0.0998764	-0.532516	-0.312235	-0.435318	1.38028	0.506487	1.42059	unknown function;conserved Plasmodium protein
PF3D7_0504800	744	PF3D7_0504800	conserved Plasmodium protein, unknown function		NSKFRNYTQLNKRKSSNIIEKSVIIYDSHYI	S	744	+	+		3	0.892024	0.0122754	67.999	34.911	67.999	0.13289	6.90644	0.144285	0.231089	0.0686588	-0.348234	-0.372568	-0.347244	2.05453	0.504026	1.41817	unknown function;conserved Plasmodium protein	structural molecule activity	phosphate ion transport	extracellular region;cytoplasm	transferase activity			GO:0005198	GO:0006817	GO:0005576;GO:0005737	GO:0016740
PF3D7_0822900	1017	PF3D7_0822900	conserved Plasmodium protein, unknown function		SSSHKLLNTEKKKNTSNDSEQINNNLSFPNS	S	1017	+			3	0.762477	4.58e-11	102.78	83.534	102.78	-0.60261	7.59296	0.705524	0.701208	0.690098	0.192671	0.176519	0.219259	3.15682	0.502794	1.41695	unknown function;conserved Plasmodium protein			nucleus						GO:0005634
PF3D7_0517300	123	PF3D7_0517300	pre-mRNA-splicing factor	SR1	RGRYVVEVTGLPISGSWQDLKDHLREAGECG	S	123	+			4	0.992004	2.97e-21	141.36	129.98	141.36	0.27181	7.60072	-3.82637	-3.81462	-3.70745	-4.18185	-4.19085	-4.47622	1.39285	0.500163	1.41437	serine/arginine-rich splicing factor 1 (SR1)	RNA binding	mRNA processing; regulation of nuclear mRNA splicing; via spliceosome;RNA splicing	nucleus; spliceosomal complex;cytoplasm	nucleic acid binding			GO:0003723	GO:0006397; GO:0048024;GO:0008380	GO:0005634; GO:0005681;GO:0005737	GO:0003676
PF3D7_1364200	246	PF3D7_1364200	conserved Plasmodium protein, unknown function		GMSHRGSNALNQHEDYVNVMNKVNNYVLNNN	Y	246	+			3	0.629937	0.000330136	66.289	55.343	66.289	0.33868	6.97385	-0.592829	-0.475464	-0.592081	-1.02754	-1.1029	-1.01866	2.04799	0.496243	1.41054	unknown function;conserved Plasmodium protein			nucleus;membrane						GO:0005634;GO:0016020
PF3D7_0824400	318	PF3D7_0824400	nucleoside transporter 2	NT2	SIIYESKTENTESKYSLTKNDSNSVGIKSSS	S	318	+	+		3	0.945409	9.15e-08	119.46	99.704	101.05	0.19691	8.01586	2.69243	2.69852	2.55498	2.14508	2.17577	2.15	2.03026	0.491697	1.4061	nucleoside transporter 2 (NT2)	nucleoside transmembrane transporter activity	nucleoside transport	membrane;endoplasmic reticulum				GO:0005337	GO:0015858	GO:0016020;GO:0005783
PF3D7_0215400	283	PF3D7_0215400	conserved Plasmodium protein, unknown function		VDINQTKDYKEKKRVSDASDIYARTDSVNSN	S	283	+	+		3	0.999993	0.000949828	101.71	89.505	75.143	0.028668	7.64239	2.03838	2.09014	2.09837	1.59441	1.56428	1.5956	2.72267	0.490867	1.40529	unknown function;conserved Plasmodium protein			membrane	protein binding					GO:0016020	GO:0005515
PF3D7_0215400	286	PF3D7_0215400	conserved Plasmodium protein, unknown function		NQTKDYKEKKRVSDASDIYARTDSVNSNLIK	S	286	+			2	0.999995	0.000949828	101.71	89.505	95.822	0.042396	7.64239	2.03838	2.09014	2.09837	1.59441	1.56428	1.5956	2.72267	0.490867	1.40529	unknown function;conserved Plasmodium protein			membrane	protein binding					GO:0016020	GO:0005515
PF3D7_1468100	2200	PF3D7_1468100	conserved Plasmodium protein, unknown function		STDSKNNDSEKTRQGSYVNTYMDGLKIKDEY	S	2200	+			3	0.821369	0.00857718	56.121	44.202	56.121	0.24203	7.00411	-0.678451	-0.579622	-0.6796	-1.17696	-1.07595	-1.15347	2.07777	0.489571	1.40403	unknown function;conserved Plasmodium protein			nucleus;cytoplasm	ATP binding					GO:0005634;GO:0005737	GO:0005524
PF3D7_0104300	2273	PF3D7_0104300	ubiquitin carboxyl-terminal hydrolase 1, putative	UBP1	LYQEKNNIHNQDNRLSFTYMKKMSLSNSSIN	S	2273	+	+		4	0.842444	0.00668186	53.3	43.054	41.905	-0.045643	7.00368	-0.937042	-0.71738	-0.93409	-1.38455	-1.31581	-1.35317	1.63793	0.488341	1.40283	putative (UBP1);ubiquitin carboxyl-terminal hydrolase 1	ubiquitin thiolesterase activity	ubiquitin-dependent protein catabolic process	proteasome complex	ubiquitin thiolesterase activity	ubiquitin-dependent protein catabolic process		GO:0004221	GO:0006511	GO:0000502	GO:0004221	GO:0006511
PF3D7_0308300	47	PF3D7_0308300	conserved Plasmodium protein, unknown function		VSLCGIEDVLHNRDRSSLIDKEKINTLMELY	S	47	+			3	0.774098	0.00249205	83.856	50.112	83.856	-0.087116	7.34877	0.870215	0.753655	0.767038	0.270956	0.326597	0.32942	2.14633	0.487978	1.40248	unknown function;conserved Plasmodium protein	ATP binding						GO:0005524
PF3D7_0607600	52	PF3D7_0607600	conserved Plasmodium protein, unknown function		NYFDTREKRNDSLNNTNDNSLYRSKVSLKSE	T	52	+			2	0.72949	0.00359432	87.088	74.648	87.088	-0.46221	7.09534	-2.11364	-2.12292	-2.13468	-2.59364	-2.57934	-2.65977	2.56372	0.487169	1.40169	putative (SAS6);spindle assembly abnormal protein 6		mitotic spindle organization	centriole					GO:0007052	GO:0005814
PF3D7_0827000	1020	PF3D7_0827000	ATP-dependent RNA helicase DBP10, putative	DBP10	NNINNNDNVNNIKNISFDDVLRIINEKKMKN	S	1020	+			2	1	0.0670654	69.864	45.011	69.864	0.93876	6.75673	-4.33272	-4.19904	-4.11824	-4.79949	-4.64802	-4.6593	1.59125	0.485606	1.40017	putative (DBP10);ATP-dependent RNA helicase DBP10	ATP-dependent helicase activity; nucleic acid binding;ATP binding		apicoplast	ATP-dependent helicase activity; helicase activity; nucleic acid binding;ATP binding			GO:0003676; GO:0008026;GO:0005524		GO:0020011	GO:0003676; GO:0004386; GO:0008026;GO:0005524
PF3D7_0108700	674	PF3D7_0108700	secreted ookinete protein, putative	PSOP24	DEDTSNKMDKLKNFASINEYPYVDIKKFKDN	S	674	+			2	0.907227	0.0279587	61.477	44.337	61.477	-0.64507	7.14968	-1.96098	-1.91389	-1.99181	-2.4305	-2.46763	-2.41763	2.50197	0.483023	1.39767	putative (PSOP24);secreted ookinete protein			nucleus;membrane						GO:0005634;GO:0016020
PF3D7_1433400	2670	PF3D7_1433400	conserved Plasmodium membrane protein, unknown function		NNNNNDCLSLDERKVSNACLESGQQKEFNHI	S	2670	+	+		4	0.999971	0.00049516	101.78	82.528	79.393	0.32967	7.40456	1.29596	1.2913	1.26495	0.846369	0.727871	0.830738	2.20222	0.482409	1.39707	unknown function;conserved Plasmodium membrane protein	zinc ion binding		membrane;cytoplasm	zinc ion binding;protein binding			GO:0008270		GO:0016020;GO:0005737	GO:0008270;GO:0005515
PF3D7_0922100	780	PF3D7_0922100	ubiquitin-like protein, putative		GDYLSSENSVSANMRSIQMTSNNRRNSAIRR	S	780	+			2	0.883744	0.0537888	67.214	50.098	67.214	-0.54226	7.42159	-2.79131	-2.84413	-2.68753	-3.14636	-3.24357	-3.37382	1.57067	0.480257	1.39499	putative;ubiquitin-like protein				protein binding						GO:0005515
PF3D7_0316900	397	PF3D7_0316900	RING zinc finger protein, putative		HTNRYKNNKVFLQNDSKILNHTSVDENIRIP	S	397	+			2	1	0.0403156	79.659	57.631	79.659	0.36504	6.54127	-0.755299	-0.599915	-0.602495	-1.16583	-1.1406	-1.09071	1.87589	0.47981	1.39456	putative;E3 ubiquitin-protein ligase	zinc ion binding;ubiquitin-protein ligase activity		apicoplast	zinc ion binding;protein binding			GO:0008270;GO:0004842		GO:0020011	GO:0008270;GO:0005515
PF3D7_1021800	1076	PF3D7_1021800	conserved Plasmodium protein, unknown function		LLDVSRNTNRTPRRKSVEVILVEKKLKKKKQ	S	1076	+	+		2	1	0.00800621	120.57	82.579	120.57	-0.11155	6.83872	-3.42367	-3.52912	-3.41157	-3.94829	-3.90442	-3.94654	2.16005	0.4783	1.3931	schizont egress antigen-1 (SEA1)			host cell membrane; symbiont-containing vacuole membrane;Maurer's cleft						GO:0020005; GO:0033644;GO:0020036
PF3D7_0518700;PF3D7_1412200;PF3D7_1445400	1888;354;404	PF3D7_0518700;PF3D7_1445400	mRNA-binding protein PUF1	PUF1	DDVKRELKKRKKKKYSNESKVYDSLKRDETN;DNYMRKNPKKITKKYSNESKLI_________	S	404	+	+		3	0.982837	0.0364524	50.791	17.601	50.791	-0.15932	7.58025	-0.385269	-0.33754	-0.460114	-0.881418	-0.816458	-0.915398	2.03737	0.476784	1.39164	unknown function;conserved Plasmodium protein;mRNA-binding protein PUF1 (PUF1);protein serine/threonine kinase-1 (CLK1)	protein serine/threonine/tyrosine kinase activity;ATP binding;RNA binding	regulation of cell differentiation; regulation of translation;protein phosphorylation;regulation of RNA stability	nucleus	binding; protein kinase activity; protein tyrosine kinase activity;ATP binding;RNA binding	protein phosphorylation		GO:0004712;GO:0003723;GO:0005524	GO:0006417; GO:0045595;GO:0006468;GO:0043487	GO:0005634	GO:0004672; GO:0004713; GO:0005488;GO:0003723;GO:0005524	GO:0006468
PF3D7_1002400.1;PF3D7_1002400.2	182;180	PF3D7_1002400.1	RNA binding protein, putative		YDRRPRNDYRNYDRRSIDNKYYRRNDYYKRN	S	182	+	+		3	0.999997	0.00173446	121.68	38.598	121.68	0.091936	8.51132	1.60948	1.514	1.46837	1.09357	1.07205	0.995962	1.94817	0.476758	1.39161	putative;RNA-binding protein				nucleic acid binding						GO:0003676
PF3D7_0404300	99	PF3D7_0404300	conserved Plasmodium protein, unknown function		KNKMKKKKNGKDRKNSFAEETKKTIQKKSNV	S	99	+	+		4	0.999988	0.000779198	102.52	77.072	102.52	-0.47715	7.33266	1.33727	1.22306	1.04928	0.768534	0.729361	0.682079	1.49467	0.476548	1.39141	unknown function;conserved Plasmodium protein	hydrolase activity	intracellular transport	integral to membrane; membrane;apicoplast		intracellular transport		GO:0016787	GO:0046907	GO:0016020; GO:0016021;GO:0020011		GO:0046907
PF3D7_1138800	1589	PF3D7_1138800	conserved Plasmodium protein, unknown function		MDDVRKHESYLNGKKSIPLDIDEYNNKGVSK	S	1589	+	+		2	0.999869	0.020606	75.764	52.308	75.764	0.85108	6.7946	-2.56278	-2.55707	-2.5784	-2.97887	-3.06031	-3.07679	2.37089	0.472574	1.38758	putative;WD repeat-containing protein			nucleus;membrane	protein binding					GO:0005634;GO:0016020	GO:0005515
PF3D7_1023900	314	PF3D7_1023900	chromodomain-helicase-DNA-binding protein 1 homolog, putative	CHD1	NNNKTMSLLNKTGGGSLDNNNTSHQPMKSLQ	S	314	+			3	0.735013	0.00320035	48.053	32.209	48.053	0.031591	7.12284	-1.14929	-1.25896	-1.16689	-1.60935	-1.48337	-1.89756	1.18277	0.471715	1.38676	putative (CHD1);chromodomain-helicase-DNA-binding protein 1 homolog	ATP binding			DNA binding; helicase activity; nucleic acid binding;ATP binding		nucleus	GO:0005524			GO:0003676; GO:0003677; GO:0004386;GO:0005524		GO:0005634
PF3D7_0407800	1700	PF3D7_0407800	conserved Plasmodium protein, unknown function		SSKINTYNNNSYRRKSTNEMYVNADDSYFYQ	S	1700	+	+		4	0.999998	1.46e-14	130.43	112.96	106.88	0.046757	7.99251	1.95574	2.00054	1.91831	1.52988	1.48006	1.4514	2.31166	0.471081	1.38615	unknown function;conserved Plasmodium protein			membrane						GO:0016020
PF3D7_1113000	41	PF3D7_1113000	conserved Plasmodium protein, unknown function		YSYGGFVNVHKFLSKSSMSIIKEIKIENNLS	S	41	+			2	0.917973	0.026015	45.28	18.988	45.28	-2.7788	8.59407	2.2338	2.13473	2.13028	1.73848	1.64653	1.70348	2.08041	0.470107	1.38521	unknown function;conserved Plasmodium protein
PF3D7_1113000	44	PF3D7_1113000	conserved Plasmodium protein, unknown function		GGFVNVHKFLSKSSMSIIKEIKIENNLSSVI	S	44	+			2	0.949472	0.026015	45.28	18.988	45.28	-2.7788	8.59407	2.2338	2.13473	2.13028	1.73848	1.64653	1.70348	2.08041	0.470107	1.38521	unknown function;conserved Plasmodium protein
PF3D7_1409800	35	PF3D7_1409800	RNA binding protein Bruno, putative	HoBo	YNNENSESPYGEARMSEQCSYQMNSPYNPAP	S	35	+	+		4	0.998447	1.15e-05	65.248	60.039	65.248	-0.95088	7.25938	-0.615595	-0.661144	-0.619419	-1.06109	-1.13819	-1.10055	2.49224	0.46789	1.38309	putative (CELF2);CUGBP Elav-like family member 2	RNA binding			protein binding;nucleic acid binding			GO:0003723			GO:0005515;GO:0003676
PF3D7_1209500.2;PF3D7_1209500.1	436;498	PF3D7_1209500.2	cGMP-specific phosphodiesterase	PDE1	RKNTNINNAYFTKYFSIDNTIPTSPIEDILN	S	436	+			3	0.655924	8.03e-06	75.539	69.423	75.539	-1.3479	6.89885	-2.18141	-1.91063	-2.06445	-2.48013	-2.65829	-2.40955	1.30088	0.463826	1.37919	cGMP-specific phosphodiesterase (PDE1)					signal transduction						GO:0007165
PF3D7_0707700	463	PF3D7_0707700	ubiquitin-protein ligase e3, putative		HKNSNDSYTRNERRNSLNNYNFRKPSLNPNN	S	463	+	+		3	1	5.79e-05	177.77	157.39	177.77	0.09373	7.8001	-0.280561	-0.165407	-0.0735264	-0.60767	-0.665115	-0.635878	1.75599	0.463056	1.37846	putative;E3 ubiquitin-protein ligase	ubiquitin-protein ligase activity	protein ubiquitination		ubiquitin-protein ligase activity;protein binding	protein ubiquitination	ubiquitin ligase complex	GO:0004842	GO:0016567		GO:0004842;GO:0005515	GO:0016567	GO:0000151
PF3D7_1457000	403	PF3D7_1457000	signal peptide peptidase	SPP	KKDKEEIPKIQETPVSNAKKRITNK______	S	403	+			2	0.963157	0.0217325	83.204	53.46	83.204	0.16765	6.74175	-1.21688	-1.15291	-1.03231	-1.63494	-1.57669	-1.57457	1.81706	0.461365	1.37684	signal peptide peptidase (SPP)	peptidase activity; protein homodimerization activity;aspartic-type endopeptidase activity	signal peptide processing	integral to membrane; microneme;endoplasmic reticulum	aspartic-type endopeptidase activity		integral to membrane	GO:0008233; GO:0042803;GO:0004190	GO:0006465	GO:0016021; GO:0020009;GO:0005783	GO:0004190		GO:0016021
PF3D7_1326300	162	PF3D7_1326300	RNA binding protein, putative		SGRDDKYDRRKKRRHSNLNRNLTSSHERSRS	S	162	+	+		3	1	0.00922711	87.258	63.408	60.342	-0.36005	7.80659	-1.6365	-1.61402	-1.44329	-1.9176	-2.04915	-2.11098	1.50531	0.461307	1.37679	putative;RNA-binding protein	nucleotide binding;nucleic acid binding		nucleus	nucleic acid binding			GO:0000166;GO:0003676		GO:0005634	GO:0003676
PF3D7_1340900	361	PF3D7_1340900	sodium-dependent phosphate transporter	PiT	SQQDDSKTNGTQKTGSVEAHHVVHIKDNGSE	S	361	+		+	4	0.958925	0.000116687	149.3	132.92	134.81	0.096296	7.70145	0.603565	0.502117	0.622774	0.0691223	0.168936	0.114992	1.98057	0.458469	1.37408	sodium-dependent phosphate transporter (PiT)	inorganic phosphate transmembrane transporter activity	phosphate ion transport	membrane;integral to plasma membrane	inorganic phosphate transmembrane transporter activity	phosphate ion transport	membrane	GO:0005315	GO:0006817	GO:0016020;GO:0005887	GO:0005315	GO:0006817	GO:0016020
PF3D7_0202500	100	PF3D7_0202500	early transcribed membrane protein 2	ETRAMP2	PGAKKNDNKAVNPSISSTMYRA_________	S	100	+			2	0.652167	0.0257339	50.827	39.662	50.827	0.12067	7.29376	-0.324837	-0.381655	-0.263077	-0.845623	-0.750523	-0.747221	1.98335	0.457933	1.37357	early transcribed membrane protein 2 (ETRAMP2)			symbiont-containing vacuole membrane						GO:0020005
PF3D7_1230800	248	PF3D7_1230800	conserved Plasmodium protein, unknown function		ESYNDIQKDYHKNSYSNINISKKKRNHNIFS	S	248	+			4	0.994114	3.1e-05	153.72	135.14	153.72	0.38637	7.44926	-0.598638	-0.425049	-0.366707	-0.94994	-0.812679	-0.975088	1.45866	0.449104	1.36519	unknown function;conserved Plasmodium protein		via spliceosome;regulation of nuclear mRNA splicing	nucleus					GO:0048024	GO:0005634
PF3D7_0530300	160	PF3D7_0530300	conserved Plasmodium membrane protein, unknown function		NSVCKNALHIVKKVRSNSINKLKKEKKGIKK	S	160	+			3	0.99702	0.00442182	91.123	41.657	91.123	0.24239	7.78318	0.903454	0.839674	0.874331	0.442488	0.453836	0.376488	2.34151	0.448215	1.36435	unknown function;conserved Plasmodium membrane protein
PF3D7_0930800	191	PF3D7_0930800	conserved Plasmodium membrane protein, unknown function		NKKMSTVKVVKERSNSLLHFKKKNISNTLRD	S	191	+			3	0.985061	0.00592787	78.488	57.116	63.624	-0.14181	7.41923	-0.0401382	-0.0670643	-0.0426788	-0.474827	-0.464004	-0.553591	2.36456	0.447514	1.36369	unknown function;conserved Plasmodium membrane protein	ribulose-bisphosphate carboxylase activity;magnesium ion binding	carbon fixation	cytoplasm				GO:0016984;GO:0000287	GO:0015977	GO:0005737
PF3D7_1142100	15	PF3D7_1142100	conserved Plasmodium protein, unknown function		_MNDKKNSINKSGRHSFNRNLKKKNIYKDNN	S	15	+	+		2	0.99999	0.00952371	88.948	68.612	88.948	-0.023418	8.27976	-1.23634	-1.26748	-1.08074	-1.58904	-1.61763	-1.72039	1.62468	0.447502	1.36368	unknown function;conserved Plasmodium protein		protein folding	cytoplasm	heat shock protein binding				GO:0006457	GO:0005737	GO:0031072
PF3D7_0606000	530	PF3D7_0606000	conserved Plasmodium protein, unknown function		NDLYINKKGDRNNSIYDNICDSFKRQESVSK	Y	530	+			3	0.659926	0.00191495	82.651	42.176	82.651	-0.12057	6.84893	-0.493824	-0.529779	-0.526768	-0.969164	-0.98592	-0.930683	2.69624	0.445132	1.36144	unknown function;conserved Plasmodium protein
PF3D7_0611600	339	PF3D7_0611600	conserved Plasmodium protein, unknown function		AFDDYYIDEEHFRQRSITIMQDKKKKKKNDR	S	339	+		+	3	0.996774	0.0181924	52.891	39.491	52.891	-0.2633	7.28997	0.106998	-0.00314713	0.0523682	-0.430176	-0.326382	-0.421803	1.97717	0.44486	1.36118	unknown function;conserved Plasmodium protein
PF3D7_1364200	237	PF3D7_1364200	conserved Plasmodium protein, unknown function		YEKDGAKNYGMSHRGSNALNQHEDYVNVMNK	S	237	+	+		3	0.999439	4.79e-06	82.885	71.939	82.885	0.13422	7.19036	-0.510794	-0.42318	-0.42005	-0.919849	-0.866423	-0.893669	2.24438	0.441973	1.35846	unknown function;conserved Plasmodium protein			nucleus;membrane						GO:0005634;GO:0016020
PF3D7_0305500	3706	PF3D7_0305500	conserved Plasmodium protein, unknown function		VKIIDVDERKRSVHFYPQHLDGNTLKKNLYY	Y	3706	+			3	0.835348	0.0340276	74.789	62.584	74.789	-0.1609	7.29188	0.161055	0.273762	0.314564	-0.193874	-0.215166	-0.163755	1.92875	0.440725	1.35729	unknown function;conserved Plasmodium protein		protein transport		binding				GO:0015031		GO:0005488
PF3D7_0104800	261	PF3D7_0104800	novel putative transporter 1	NPT1	NNETTKHTNAEGRSRSSNNIYTNEEDEFHFK	S	261	+			3	0.917497	5.45e-18	235.76	216	153.88	-0.42646	8.96531	3.85594	3.90647	3.97348	3.46418	3.49922	3.45068	2.15655	0.440607	1.35718	novel putative transporter 1 (NPT1)
PF3D7_0618600	8	PF3D7_0618600	rhomboid protease ROM10	ROM10	________MSFRTRASNNFNNDYSHDSNLLI	S	8	+	+		4	0.5	7.64e-15	202.33	188.67	183.49	0.034726	7.44905	0.127277	0.169638	0.261391	-0.190422	-0.292057	-0.276628	1.88441	0.439138	1.35579	rhomboid protease ROM10 (ROM10)	serine-type endopeptidase activity;peptidase activity	signal peptide processing;proteolysis	integral to membrane	serine-type endopeptidase activity		integral to membrane	GO:0004252;GO:0008233	GO:0006465;GO:0006508	GO:0016021	GO:0004252		GO:0016021
PF3D7_0618600	5	PF3D7_0618600	rhomboid protease ROM10	ROM10	___________MSFRTRASNNFNNDYSHDSN	T	5	+			4	0.5	7.64e-15	202.33	188.67	183.49	0.034726	7.44905	0.127277	0.169638	0.261391	-0.190422	-0.292057	-0.276628	1.88441	0.439138	1.35579	rhomboid protease ROM10 (ROM10)	serine-type endopeptidase activity;peptidase activity	signal peptide processing;proteolysis	integral to membrane	serine-type endopeptidase activity		integral to membrane	GO:0004252;GO:0008233	GO:0006465;GO:0006508	GO:0016021	GO:0004252		GO:0016021
PF3D7_1228800	2962	PF3D7_1228800	conserved Plasmodium protein, unknown function		KNSTLGIQVKKEKNKSEERDGRKGKRKGKKK	S	2962	+			3	1	0.00176601	102.97	83.7	102.97	0.75474	7.95058	0.0368309	-0.108719	-0.0703964	-0.410078	-0.545595	-0.499189	1.75228	0.437526	1.35428	putative;WD repeat-containing protein	nucleotide binding		intracellular; membrane;cytoplasm	protein binding			GO:0000166		GO:0005622; GO:0016020;GO:0005737	GO:0005515
PF3D7_1208900	1303	PF3D7_1208900	conserved Plasmodium protein, unknown function		VFDTYNFDSTPRQRVSDEHLNEHIEKINNMY	S	1303	+	+		4	1	0.00103719	74.732	62.352	74.732	0.049754	6.93273	-1.64612	-1.73395	-1.39975	-1.89351	-2.04586	-2.15271	1.13663	0.437417	1.35418	putative;protein phosphatase	phosphoprotein phosphatase activity;magnesium ion binding			catalytic activity			GO:0004721;GO:0000287			GO:0003824
PF3D7_1447900	269	PF3D7_1447900	multidrug resistance protein 2 (heavy metal transport family)	MDR2	NMDYNDIHNFQKKKKSSNFAYLNFFHKESKD	S	269	+	+		3	0.805457	0.000179197	150.35	124.89	150.35	-0.16427	8.37267	0.861923	0.844639	0.969887	0.432318	0.508976	0.424711	1.93415	0.436815	1.35361	multidrug resistance protein 2 (MDR2)	ATPase activity; coupled to transmembrane movement of substances; metal ion binding; metal ion transmembrane transporter activity;ATP binding	transmembrane transport;drug transmembrane transport	vacuole;integral to membrane	ATPase activity; nucleoside-triphosphatase activity; nucleotide binding;ATP binding	transport;transmembrane transport	integral to membrane	GO:0042626; GO:0046872; GO:0046873;GO:0005524	GO:0055085;GO:0006855	GO:0005773;GO:0016021	GO:0000166; GO:0016887; GO:0017111;GO:0005524	GO:0006810;GO:0055085	GO:0016021
PF3D7_1473200	386	PF3D7_1473200	DnaJ protein, putative		PKNEDKKKSKRKKQDSLEELIVAIRNNEERR	S	386	+			3	1	0.000874279	88.781	74.972	88.781	-0.44346	7.1934	-3.52908	-3.50943	-3.57928	-3.85036	-4.1138	-3.96304	1.50437	0.436472	1.35329	putative;DnaJ protein				heat shock protein binding						GO:0031072
PF3D7_1344300	1123	PF3D7_1344300	conserved protein, unknown function		NELETYHSLPNVNMNSNNILNKFNDHKKYSN	S	1123	+			4	0.999727	3.12e-06	78.272	69.955	78.272	-0.32298	7.1066	-1.1291	-1.15151	-1.24156	-1.53245	-1.75635	-1.53705	1.47618	0.434558	1.3515	unknown function;conserved protein	zinc ion binding;ligase activity		integral to membrane	zinc ion binding;protein binding			GO:0008270;GO:0016874		GO:0016021	GO:0008270;GO:0005515
PF3D7_1422800	351	PF3D7_1422800	actin-related protein, putative	ARP4a	TRIINDDSKCEEKKNSIQNITNLNEQNNIHI	S	351	+	+		4	0.989966	1.95e-07	74.876	66.296	74.876	-0.1894	7.07151	-1.24638	-1.05003	-1.06523	-1.51877	-1.52092	-1.62497	1.57669	0.434341	1.35129	putative (ARP4a);actin-related protein	structural constituent of cytoskeleton	chromatin remodeling; cytoskeleton organization; DNA-dependent; endocytosis; exocytosis; regulation of transcription;DNA repair	actin filament; NuA4 histone acetyltransferase complex;Ino80 complex				GO:0005200	GO:0006338; GO:0006355; GO:0006887; GO:0006897; GO:0007010;GO:0006281	GO:0005884; GO:0035267;GO:0031011
PF3D7_1209300	1232	PF3D7_1209300	zinc finger transcription factor, putative	KROX1	GKEGEVQKISRKGSFSIEGRTCNICKMVFAN	S	1232	+			3	0.677393	0.00262733	91.082	55.587	82.505	0.079821	8.40049	1.58108	1.44069	1.3674	1.03055	1.07734	0.979914	1.61646	0.433784	1.35077	putative (KROX1);zinc finger transcription factor	metal ion binding;DNA binding	DNA-dependent;regulation of transcription	nucleus	zinc ion binding		intracellular	GO:0046872;GO:0003677	GO:0006355	GO:0005634	GO:0008270		GO:0005622
PF3D7_1125800	20	PF3D7_1125800	kelch protein, putative		NTTQPEIILSEEKKASLTTQSTSNNTNDGNI	S	20	+	+		4	0.726865	1.13e-08	84.529	75.132	84.529	0.083353	7.76066	-0.725796	-0.758078	-0.709701	-1.2804	-1.10241	-1.10888	1.7285	0.432702	1.34976	putative;kelch protein
PF3D7_1331000	174	PF3D7_1331000	protein kinase, putative		HKDSDEQKVGHHRRLSNYDRANNKINSNNKI	S	174	+	+		3	0.999521	0.0543006	43.272	15.176	43.272	0.30244	6.11611	-1.61594	-1.43395	-1.28028	-1.80283	-2.07232	-1.75112	1.0467	0.432036	1.34914	putative;protein kinase	protein kinase activity;ATP binding	protein phosphorylation		protein kinase activity;ATP binding	protein phosphorylation		GO:0004672;GO:0005524	GO:0006468		GO:0004672;GO:0005524	GO:0006468
PF3D7_0506900	222	PF3D7_0506900	rhomboid protease ROM4	ROM4	TQSSKREDEKRISIFSDLETSTNIDDISSKR	S	222	+			3	0.992256	4.38e-15	152.34	131.03	76.889	-0.25055	7.98963	0.0443497	0.0246906	0.0274887	-0.350006	-0.431766	-0.409086	2.46698	0.429129	1.34642	rhomboid protease ROM4 (ROM4)	serine-type endopeptidase activity;peptidase activity	signal peptide processing;proteolysis	integral to membrane	serine-type endopeptidase activity		integral to membrane	GO:0004252;GO:0008233	GO:0006465;GO:0006508	GO:0016021	GO:0004252		GO:0016021
PF3D7_0407800	1851	PF3D7_0407800	conserved Plasmodium protein, unknown function		EVNYNALQQNNKYLSSNSRLYSKNDKLGNHS	S	1851	+			2	0.997932	0.0306034	131.41	83.373	131.41	-0.076521	8.81295	4.01113	3.97682	4.10891	3.57717	3.63527	3.59916	2.00245	0.428419	1.34576	unknown function;conserved Plasmodium protein			membrane						GO:0016020
PF3D7_0815800	910	PF3D7_0815800	vacuolar sorting protein VPS9, putative		LDDGSYEEQSCARKRSLENIIKQLPTDNNNN	S	910	+	+		2	1	0.00184273	100.38	68.217	87.568	-0.0030127	7.71095	1.66344	1.57672	1.59321	1.1951	1.217	1.15267	2.2295	0.422864	1.34059	putative (VPS9);vacuolar protein sorting-associated protein 9
P11171;H3BLV6;Q59F12;E9PEX0;C9JTS2;E9PEW9;Q1WWM3;Q4VB86;Q4VB87;Q29RX4;B7Z5L2;B7Z627	709;672;672;549;695;655;587;467;460;566;43;43	P11171;Q1WWM3	Protein 4.1	EPB41	ESVPEPRPSEWDKRLSTHSPFRTLNINGQIP	S	587	+	+		3	0.984758	0.00190099	142.04	119.47	99.539	0.065558	7.70808	-0.494202	-0.395659	-0.247694	-0.80817	-0.755917	-0.84131	1.51263	0.422614	1.34035
PF3D7_0823800	9	PF3D7_0823800	DnaJ protein, putative		_______MGRKASNDSYENSDVNGAVSKRKS	S	9	+			2	0.962498	1.43e-09	110.83	100.29	78.758	0.17008	7.99625	1.88464	1.88434	1.81555	1.46025	1.44885	1.40773	2.36116	0.422567	1.34031	putative;DnaJ protein	nucleic acid binding; nucleotide binding;DNA-directed DNA polymerase activity	cell redox homeostasis		heat shock protein binding	cell redox homeostasis		GO:0000166; GO:0003676;GO:0003887	GO:0045454		GO:0031072	GO:0045454
PF3D7_0519700	77	PF3D7_0519700	conserved Plasmodium protein, unknown function		NLSMMNRKFTKRGGNSFFSKNKRKLANKFQD	S	77	+			3	0.999779	0.00483322	77.597	48.28	75.739	-0.22465	7.27642	0.346304	0.276138	0.311106	-0.110538	-0.13723	-0.0855675	2.45229	0.422295	1.34006	unknown function;conserved Plasmodium protein
PF3D7_0724100	361	PF3D7_0724100	conserved Plasmodium protein, unknown function		NNSSLPDNKKTNKSNSYVNPTQKKDKINNSN	S	361	+			3	0.812913	0.00928662	63.185	48.042	63.185	0.11932	6.88066	-0.507931	-0.422455	-0.414833	-0.908186	-0.863342	-0.836203	2.12887	0.420837	1.3387	unknown function;conserved Plasmodium protein	actin binding; calmodulin binding; motor activity;ATP binding		myosin complex;cytoplasm				GO:0003774; GO:0003779; GO:0005516;GO:0005524		GO:0016459;GO:0005737
PF3D7_0308900	70	PF3D7_0308900	splicing factor 3B subunit 1, putative	SF3B1	NDDDENNNNNNKGRLSFNNEYSKKKEKENIN	S	70	+	+		3	0.999995	0.000440004	119.58	94.392	68.972	0.035661	7.50107	0.65889	0.59461	0.616867	0.158123	0.272595	0.177425	2.04787	0.420741	1.33862	putative (SF3B1);splicing factor 3B subunit 1				binding						GO:0005488
PF3D7_0420300	2060	PF3D7_0420300	transcription factor with AP2 domain(s)	ApiAP2	TNYTTTAAHRELKTSSLNLSRLKEKTGVSQG	S	2060	+			2	0.935124	0.0139107	118.23	87.73	94.66	0.36014	7.89773	1.18516	1.18348	1.21188	0.758783	0.8227	0.737034	2.3781	0.420668	1.33855	transcription factor with AP2 domain(s) (ApiAP2)	sequence-specific DNA binding transcription factor activity	DNA-dependent;regulation of transcription		sequence-specific DNA binding transcription factor activity			GO:0003700	GO:0006355		GO:0003700
PF3D7_0924400	904	PF3D7_0924400	conserved Plasmodium protein, unknown function		SINNDINSFERRNSFYMNKVDQNGVTGKCSV	Y	904	+			3	0.586031	0.0797472	52.786	36.436	52.786	2.2397	NaN	-2.70851	-2.75624	-2.75853	-3.10333	-3.19726	-3.18155	2.20467	0.419621	1.33758	unknown function;conserved Plasmodium protein		DNA-dependent;transcription	nucleus;cytoplasm					GO:0006351	GO:0005634;GO:0005737
PF3D7_0423600	1041	PF3D7_0423600	conserved Plasmodium protein, unknown function		NNNDNGVKKNDPAIISPRSSFLFFVEYDKND	S	1041	+			2	1	0.00729265	85.402	56.825	85.402	0.022318	7.31216	0.966511	0.948809	0.94561	0.541323	0.52479	0.545114	3.33023	0.416567	1.33475	unknown function;conserved Plasmodium protein			cytoplasm						GO:0005737
PF3D7_0303200	264	PF3D7_0303200	HAD superfamily protein, putative		WSWGRLPHLKTHDAVSDNNNSINSSVNKKRH	S	264	+			3	0.999925	8.4e-10	126.26	104.59	126.26	0.3393	7.87471	0.785351	0.746839	0.771362	0.274212	0.393238	0.394157	2.00664	0.413982	1.33236	putative;HAD superfamily protein
PF3D7_0530300	192	PF3D7_0530300	conserved Plasmodium membrane protein, unknown function		NEVMNNYMRNRFSHMSFEEYKKYCSFLKRTH	S	192	+			4	0.791155	0.0300221	43.761	34.439	43.761	0.081429	6.89634	-1.85428	-1.91576	-2.03021	-2.54679	-2.21654	-2.26582	1.15102	0.409634	1.32835	unknown function;conserved Plasmodium membrane protein
PF3D7_1107800	1521	PF3D7_1107800	transcription factor with AP2 domain(s)	ApiAP2	AYFQIANNKRLFTSFSVSKYGYNEARKLSIL	S	1521	+			2	0.800899	0.0623654	71.085	47.712	71.085	-0.54104	7.00608	-2.40092	-2.55696	-2.56916	-2.86857	-2.97942	-2.8979	1.62759	0.406283	1.32527	transcription factor with AP2 domain(s) (ApiAP2)	sequence-specific DNA binding transcription factor activity	DNA-dependent;regulation of transcription		sequence-specific DNA binding transcription factor activity			GO:0003700	GO:0006355		GO:0003700
PF3D7_0202500	102	PF3D7_0202500	early transcribed membrane protein 2	ETRAMP2	AKKNDNKAVNPSISSTMYRA___________	T	102	+			2	0.792198	0.0684423	49.632	36.213	49.632	0.34524	7.38122	-2.41308	-2.42197	-2.39836	-2.79772	-2.80411	-2.84684	2.76124	0.405085	1.32417	early transcribed membrane protein 2 (ETRAMP2)			symbiont-containing vacuole membrane						GO:0020005
PF3D7_1239900	215	PF3D7_1239900	vesicle fusion and protein sorting subunit 16, putative	VPS16	LNIKNYITNTFEKKESTTQNLNSKNNVLIES	S	215	+	+		3	0.946814	0.00366736	74.789	58.016	74.789	0.47309	6.73909	-0.397877	-0.473215	-0.480471	-0.828733	-0.894533	-0.841724	2.17594	0.404476	1.32361	putative (VPS16);vacuolar protein sorting-associated protein 16		vacuole organization;intracellular protein transport	cytoplasm		intracellular protein transport	cytoplasm		GO:0007033;GO:0006886	GO:0005737		GO:0006886	GO:0005737
PF3D7_0208100.2;PF3D7_0208100.1	1319;1319	PF3D7_0208100.2	conserved Plasmodium protein, unknown function		FDVKDNDMIKYEKRQSKNFVEEEFINGNRKM	S	1319	+	+		4	1	0.000686964	63.998	53.353	63.998	-0.30977	7.03989	-2.06494	-2.09214	-2.10855	-2.56383	-2.49072	-2.42243	1.95747	0.403783	1.32297	unknown function;conserved Plasmodium protein;unspecified product				protein binding						GO:0005515
PF3D7_1036900	1454	PF3D7_1036900	conserved Plasmodium protein, unknown function		TQSLKQNLHTHNKNNSMSTNQQTIQNKHTGQ	S	1454	+			3	0.793966	0.000277659	87.388	67.181	87.388	0.018246	7.16853	0.360823	0.401991	0.417196	0.0321045	-0.0589962	0.000804901	2.21351	0.402032	1.32137	unknown function;conserved Plasmodium protein	actin binding; calmodulin binding; motor activity;ATP binding		myosin complex;cytoplasm				GO:0003774; GO:0003779; GO:0005516;GO:0005524		GO:0016459;GO:0005737
PF3D7_0706500	652	PF3D7_0706500	conserved Plasmodium protein, unknown function		LNDLKCINLPKKESASDIDTIKINNEEADNN	S	652	+			3	0.847452	0.000372596	120.92	97.246	101.04	-0.0079927	7.77547	2.37354	2.23686	2.1782	1.8615	1.87029	1.86938	1.68273	0.395809	1.31568	unknown function;conserved Plasmodium protein	GTPase activity; translation initiation factor activity;GTP binding	translation	intracellular;cytoplasm				GO:0003743; GO:0003924;GO:0005525	GO:0006412	GO:0005622;GO:0005737
PF3D7_0423600	1157	PF3D7_0423600	conserved Plasmodium protein, unknown function		KENVKNKDNSNNRNMSVNQNILHNKTKDIKF	S	1157	+			3	1	0.0132495	52.862	35.196	52.862	0.0070421	7.07386	0.164089	0.154009	0.19927	-0.201746	-0.223894	-0.243202	2.67477	0.395404	1.31531	unknown function;conserved Plasmodium protein			cytoplasm						GO:0005737
PF3D7_1029400	114	PF3D7_1029400	conserved Plasmodium protein, unknown function		TDTFLRRKRSFIFNDYKYNEFMNAFKQQELK	Y	114	+			2	0.955501	0.0290145	97.798	60.454	97.798	-0.60996	7.04766	-2.58699	-2.64587	-2.59981	-2.96367	-2.95312	-3.09738	1.80728	0.393831	1.31388	unknown function;conserved Plasmodium protein			membrane;integral to membrane			membrane			GO:0016020;GO:0016021			GO:0016020
PF3D7_1203400	740	PF3D7_1203400	transporter, putative		HADISQISSYKQKNLSQEENKNSNMSLLLSS	S	740	+			4	0.999943	4.44e-21	129.72	112.62	86.89	-0.41578	7.67672	0.178104	0.249504	0.217857	-0.108364	-0.125513	-0.297085	1.59547	0.392143	1.31234	putative;transporter
PF3D7_1455300	583	PF3D7_1455300	conserved Plasmodium protein, unknown function		VQNVRRNSYINPHSHSMHECPKKVQIIARPM	S	583				4	0.918138	0.0184519	67.227	59.444	67.227	0.22601	6.8925	-2.31368	-2.31294	-2.09911	-2.69363	-2.51062	-2.69209	1.2744	0.390202	1.31058	unknown function;conserved Plasmodium protein	flap endonuclease activity; single-stranded DNA specific 5'-3' exodeoxyribonuclease activity;DNA binding	mismatch repair; response to DNA damage stimulus;DNA recombination	nucleus				GO:0045145; GO:0048256;GO:0003677	GO:0006298; GO:0006974;GO:0006310	GO:0005634
PF3D7_0303100	1197	PF3D7_0303100	conserved Plasmodium protein, unknown function		DSAENNSNKKSITNDTMDDHNKNMNDHNNTN	T	1197	+			3	0.879643	0.0369598	42.976	33.321	42.976	0.082771	6.89875	-1.13478	-1.07585	-1.11099	-1.57914	-1.45026	-1.4609	1.88883	0.389559	1.30999	unknown function;conserved Plasmodium protein		rRNA processing	nucleus					GO:0006364	GO:0005634
PF3D7_0506900	205	PF3D7_0506900	rhomboid protease ROM4	ROM4	ISIFSNNEKKKNSIYSDTQSSKREDEKRISI	S	205	+			2	0.599656	0.0750771	60.631	39.571	60.631	0.30337	7.33696	-0.704004	-0.636339	-0.71883	-1.12643	-1.02186	-1.07947	1.99485	0.389527	1.30996	rhomboid protease ROM4 (ROM4)	serine-type endopeptidase activity;peptidase activity	signal peptide processing;proteolysis	integral to membrane	serine-type endopeptidase activity		integral to membrane	GO:0004252;GO:0008233	GO:0006465;GO:0006508	GO:0016021	GO:0004252		GO:0016021
PF3D7_1332000	29	PF3D7_1332000	syntaxin, Qa-SNARE family	SYN5	IEKLSNDNINIRKNRSIVQDTQVGELASKIT	S	29	+			3	0.999852	3.58e-05	121.44	103.54	100.97	0.31803	7.53278	0.285069	0.407085	0.420555	-0.0537987	-0.0154667	0.0135479	1.8407	0.389476	1.30992	Qa-SNARE family (SYN5);syntaxin	SNAP receptor activity	regulation of vesicle fusion; vesicle-mediated transport;intracellular protein transport	cis-Golgi network; endoplasmic reticulum; membrane;SNARE complex	protein binding	vesicle-mediated transport	membrane	GO:0005484	GO:0016192; GO:0031338;GO:0006886	GO:0005783; GO:0005801; GO:0016020;GO:0031201	GO:0005515	GO:0016192	GO:0016020
PF3D7_1205500	410	PF3D7_1205500	zinc finger protein, putative		YNDSGERYNLSNNNSSLILKNDKKKNNNNNN	S	410	+			3	0.610375	0.00372109	96.247	82.012	67.326	-0.22469	7.31035	-0.70204	-0.626869	-0.573803	-0.976793	-0.989729	-1.10451	1.71202	0.389441	1.30989	putative;zinc finger protein	zinc ion binding		cytoplasm	zinc ion binding;protein binding			GO:0008270		GO:0005737	GO:0008270;GO:0005515
PF3D7_0525800	281	PF3D7_0525800	membrane skeletal protein IMC1-related		FSSISIYKSKDSGFPSIRIAKTPQMFQRNLY	S	281	+			2	1	0.00111996	121.8	81.294	121.8	-0.033057	8.67673	2.78218	2.68671	2.75963	2.349	2.35989	2.35515	2.25732	0.388161	1.30872	putative (IMC1g);inner membrane complex protein 1g			inner membrane complex						GO:0070258
PF3D7_1346400	2149	PF3D7_1346400	conserved Plasmodium protein, unknown function		NTNFDCDMKSNYDKNSIGRNTYNSNNIPYIE	S	2149	+	+		3	0.999993	0.00335614	81.789	64.537	81.789	-0.18805	7.14709	0.185553	0.165115	0.257271	-0.217728	-0.116564	-0.220161	1.89569	0.387464	1.30809	unknown function;conserved Plasmodium protein
PF3D7_1022400	86	PF3D7_1022400	pre-mRNA splicing factor, putative		RDGYKFDGFRLRVEHSGENRSFGKYRKKDDG	S	86				3	1	0.00325353	82.437	67.537	82.437	0.6221	7.4118	-0.152761	0.00632477	0.264849	-0.39183	-0.218885	-0.432083	0.969514	0.38707	1.30774	serine/arginine-rich splicing factor 4 (SRSF4)	nucleic acid binding	RNA splicing; via transesterification reactions;RNA splicing	nucleus	nucleic acid binding			GO:0003676	GO:0000375;GO:0008380	GO:0005634	GO:0003676
H0YBS0;B3KX39;P16157;E7EVX7	156;150;834;834	H0YBS0;P16157	Ankyrin-1	ANK1	DEGEELISFKAERRDSRDVDEEKELLDFVPK;IMGEELISFKAERRDSRDVDEEKELLDFVPK	S	834	+	+		3	1	0.0009537	99.069	78.336	99.069	1.2982	7.86842	1.25882	1.23371	1.29582	0.906561	0.807816	0.913626	2.00765	0.386781	1.30747
PF3D7_1351700	1219	PF3D7_1351700	alveolin, putative	ALV6	NNSNNSNYFYNGRNSSINNAFAYKQYYDSNK	S	1219	+			2	0.996652	0.000821091	166.05	140.81	151.3	0.7974	8.0839	2.71786	2.68594	2.7466	2.34391	2.32382	2.32512	2.6315	0.385848	1.30663	putative (IMC1f);inner membrane complex protein 1f	transferase activity		inner membrane complex				GO:0016740		GO:0070258
PF3D7_1122500	61	PF3D7_1122500	conserved Plasmodium protein, unknown function		NLSFINNENIYNKKLSNQLKTNDNHNNSNVN	S	61		+		3	1	0.0327762	53.756	15.453	53.756	0.14168	6.77937	-0.960339	-0.902592	-0.923311	-1.18982	-1.48452	-1.26595	1.2964	0.384684	1.30557	unknown function;conserved Plasmodium protein	DNA binding;ATP binding		nucleus				GO:0003677;GO:0005524		GO:0005634
PF3D7_1107800	1571	PF3D7_1107800	transcription factor with AP2 domain(s)	ApiAP2	GKKGKKKANSVVAATSTSSNLIKNNNNNHHH	S	1571	+			2	0.695056	1.02e-05	129.38	101.7	129.38	-1.0722	6.99558	-2.53917	-2.49125	-2.52812	-2.91035	-2.91112	-2.88835	2.74504	0.383759	1.30474	transcription factor with AP2 domain(s) (ApiAP2)	sequence-specific DNA binding transcription factor activity	DNA-dependent;regulation of transcription		sequence-specific DNA binding transcription factor activity			GO:0003700	GO:0006355		GO:0003700
PF3D7_0407800	556	PF3D7_0407800	conserved Plasmodium protein, unknown function		EQNYENMFDQRNSNNSNLTNDRKDIFYNRMN	S	556				3	0.998009	0.000839026	97.183	72.33	97.183	0.040575	7.56794	0.178263	0.0902481	0.105785	-0.371511	-0.246874	-0.155521	1.51808	0.382734	1.30381	unknown function;conserved Plasmodium protein			membrane						GO:0016020
PF3D7_0610400	33	PF3D7_0610400	histone H3	H3	RKQLASKAARKSAPISAGIKKPHRYRPGTVA	S	33	+		+	2	0.99976	0.00205239	88.561	64.531	78.505	0.30093	8.65287	2.1094	2.08824	2.05427	1.67529	1.77105	1.65891	2.00067	0.382222	1.30335	histone H3 (H3)	protein heterodimerization activity;DNA binding	chromosome organization;chromatin assembly or disassembly	nucleosome	protein heterodimerization activity;DNA binding	nucleosome assembly	nucleosome	GO:0046982;GO:0003677	GO:0051276;GO:0006333	GO:0000786	GO:0046982;GO:0003677	GO:0006334	GO:0000786
PF3D7_1414500	448	PF3D7_1414500	atypical protein kinase, ABC-1 family, putative	ABCk2	DSRYNIDKMRAPNNFSNPFHKSFSFVDYSLN	S	448				3	1	0.0107796	60.196	34.184	60.196	0.11924	7.43299	-1.05525	-1.05282	-0.969402	-1.49518	-1.29839	-1.42359	1.56428	0.379897	1.30125	ABC-1 family; putative (ABCk2);atypical protein kinase
PF3D7_1344100	217	PF3D7_1344100	krox-like protein. putative		DDDINDDNSLDKKRNSFDLVYSDSNVNTINK	S	217		+		3	0.947792	0.0148294	42.347	25.817	42.347	-0.28947	6.80764	-1.37741	-1.28019	-1.20723	-1.76859	-1.64711	-1.578	1.43268	0.376286	1.298	putative;krox-like protein			mitochondrion						GO:0005739
PF3D7_0416400	315	PF3D7_0416400	histone acetyltransferase, putative	HAT1	SESRKSSIVRRNTSDSLSKSKEDIEDNTKKV	S	315	+			3	0.980719	0.00709969	111.33	49.063	81.789	-0.26156	7.50469	1.58534	1.53332	1.59654	1.16115	1.23793	1.19276	2.20847	0.374453	1.29635	putative (HAT1);histone acetyltransferase	histone acetyltransferase activity	chromatin silencing at telomere; histone acetylation; response to DNA damage stimulus;DNA repair	nucleus;cytoplasm	histone acetyltransferase activity	chromatin modification		GO:0004402	GO:0006348; GO:0006974; GO:0016573;GO:0006281	GO:0005634;GO:0005737	GO:0004402	GO:0016568
PF3D7_0727800	1611	PF3D7_0727800	cation transporting ATPase, putative		YGDGRVKSVYDNLRASYSEARNIINNNSNNL	S	1611	+	+		3	0.983988	0.000296338	91.401	75.852	91.401	0.28966	6.5864	-0.94451	-0.86314	-0.894623	-1.24721	-1.27663	-1.29833	2.25534	0.373302	1.29531	putative;cation transporting ATPase	metal ion binding; nucleotide binding;ATPase activity	cation transport	integral to membrane;apicoplast	nucleotide binding;metal ion binding			GO:0000166; GO:0046872;GO:0016887	GO:0006812	GO:0016021;GO:0020011	GO:0000166;GO:0046872
PF3D7_0606000	528	PF3D7_0606000	conserved Plasmodium protein, unknown function		NMNDLYINKKGDRNNSIYDNICDSFKRQESV	S	528				3	0.986315	0.0021532	91.518	71.727	66.152	-0.48313	7.54294	-0.182688	-0.220428	-0.374723	-0.717714	-0.6061	-0.573196	1.4384	0.373057	1.29509	unknown function;conserved Plasmodium protein
PF3D7_1460600	95	PF3D7_1460600	inner membrane complex protein, putative		RVIKFNDINCILHRNSCETLLESEQNLLKSP	S	95		+		4	0.990921	8.82e-15	96.598	86.343	96.598	2.4899	7.36762	-2.87394	-2.8651	-2.90784	-3.17755	-3.28878	-3.29919	1.9243	0.372876	1.29493	inner membrane complex sub-compartment protein 3 (ISP3)			inner membrane complex;cell periphery						GO:0070258;GO:0071944
PF3D7_0528400	56	PF3D7_0528400	cell cycle regulator with zn-finger domain, putative		NKQKKGRKEENIKYSSDKSIINVTKGMKDNF	S	56				3	0.859187	0.000338513	128.64	95.375	96.208	-0.018039	7.53353	1.34569	1.18972	1.19735	0.902767	0.86636	0.846477	1.70047	0.372385	1.29449	palmitoyltransferase (DHHC7)	zinc ion binding;palmitoyltransferase activity	protein palmitoylation;entry into host cell	rhoptry	zinc ion binding			GO:0008270;GO:0016409	GO:0018345;GO:0030260	GO:0020008	GO:0008270
PF3D7_0824400	374	PF3D7_0824400	nucleoside transporter 2	NT2	KFNDILLNENKTLSLTHSKKEDNIDDENKNH	T	374				3	0.73141	0.0102644	115.23	69.324	65.157	-0.10824	7.88009	0.252527	0.107332	0.218193	-0.153179	-0.128458	-0.254259	1.62369	0.371316	1.29353	nucleoside transporter 2 (NT2)	nucleoside transmembrane transporter activity	nucleoside transport	membrane;endoplasmic reticulum				GO:0005337	GO:0015858	GO:0016020;GO:0005783
PF3D7_1344100	223	PF3D7_1344100	krox-like protein. putative		DNSLDKKRNSFDLVYSDSNVNTINKNNKKER	S	223	+			3	0.713863	0.0148294	43.955	27.425	43.955	0.076156	7.15942	-0.113396	-0.0854988	-0.0659428	-0.482584	-0.45245	-0.443188	2.62075	0.371128	1.29336	putative;krox-like protein			mitochondrion						GO:0005739
PF3D7_1004400	218	PF3D7_1004400	RNA binding protein, putative		TNRGRNDEKMHMRRHSREEKEGRKAYQGYYE	S	218		+		3	1	0.00737122	88.495	54.243	55.461	0.038667	8.12753	0.145174	0.0749683	0.182291	-0.211714	-0.211084	-0.28334	1.94806	0.369524	1.29193	putative;RNA-binding protein	nucleic acid binding			nucleic acid binding			GO:0003676			GO:0003676
PF3D7_1203400	920	PF3D7_1203400	transporter, putative		NKKKNKNKNKKKKKNSSDDYMKDLSFDELLE	S	920		+		4	0.554047	0.000103283	61.241	54.876	61.241	-0.18625	7.84156	-0.536955	-0.443939	-0.485451	-0.882391	-0.783194	-0.906305	1.81178	0.368515	1.29102	putative;transporter
PF3D7_1344100	222	PF3D7_1344100	krox-like protein. putative		DDNSLDKKRNSFDLVYSDSNVNTINKNNKKE	Y	222				3	0.561419	0.0373985	43.955	27.425	43.955	0.076156	6.90382	-0.890307	-0.913979	-0.937265	-1.24391	-1.28107	-1.3199	2.3115	0.36778	1.29037	putative;krox-like protein			mitochondrion						GO:0005739
PF3D7_0822900	629	PF3D7_0822900	conserved Plasmodium protein, unknown function		SYDTNSFQYNKSYSSTTNEEQEKDKREYGFN	T	629				3	0.862043	4.02e-06	131.45	114.24	99.092	0.45842	8.2749	0.760735	0.658936	0.50495	0.28335	0.241184	0.30636	1.38108	0.364575	1.2875	unknown function;conserved Plasmodium protein			nucleus						GO:0005634
PF3D7_1225700	84	PF3D7_1225700	conserved Plasmodium protein, unknown function		KNNEDAGDFNITKKFSDMEVNKISNNLLKAD	S	84		+		3	1	0.0199243	55.314	30.539	52.247	-0.15006	7.58636	-0.480976	-0.38101	-0.41074	-0.763414	-0.810272	-0.78816	2.09919	0.36304	1.28613	unknown function;conserved Plasmodium protein		regulation of lipid kinase activity	membrane;PAS complex	binding				GO:0043550	GO:0016020;GO:0070772	GO:0005488
PF3D7_0522400	4911	PF3D7_0522400	conserved Plasmodium protein, unknown function		KKIKTTIQKFFTRKLSQTLLLSNKKKEKKKQ	S	4911		+		3	0.698959	0.000910869	100.19	82.453	100.19	0.063479	6.73893	-0.920872	-0.906715	-0.865869	-1.34329	-1.25465	-1.1835	1.74903	0.362663	1.2858	unknown function;conserved Plasmodium protein		protein transport;protein localization						GO:0015031;GO:0008104
PF3D7_0801800	199	PF3D7_0801800	mannose-6-phosphate isomerase, putative		NTKNKYMNKKKFSTKSEDIINKNNNTTKGST	S	199				4	0.607623	0.0098887	44.341	32.148	44.341	-0.24858	7.13143	-0.326574	-0.467859	-0.366959	-0.616177	-0.80715	-0.822288	1.35561	0.361408	1.28468	putative;mannose-6-phosphate isomerase	zinc ion binding;mannose-6-phosphate isomerase activity	GDP-mannose biosynthetic process		zinc ion binding;mannose-6-phosphate isomerase activity	carbohydrate metabolic process		GO:0008270;GO:0004476	GO:0009298		GO:0008270;GO:0004476	GO:0005975
PF3D7_0423000	87	PF3D7_0423000	conserved Plasmodium protein, unknown function		KNENNEISIIRTRRRTIDNTPRENIYLTSKI	T	87		+		3	0.999845	0.0383669	50.354	28.117	50.354	0.77831	6.46213	-3.06505	-3.03194	-2.53195	-3.29335	-3.09161	-3.32168	0.710528	0.359231	1.28274	unknown function;conserved Plasmodium protein			membrane						GO:0016020
PF3D7_1104200	1055	PF3D7_1104200	chromatin remodeling protein	SNF2L	HKDTKEEELLKMGTHSDVNSNDKDYKRSSFM	S	1055				4	0.993524	0.000112992	86.573	71.785	86.573	-0.17868	7.80948	1.08851	0.962391	0.882402	0.65777	0.593054	0.613371	1.52541	0.35637	1.2802	chromatin remodeling protein (SNF2L)	ATP-dependent helicase activity; DNA binding; DNA-dependent ATPase activity;ATP binding	chromatin remodeling; DNA-dependent; regulation of transcription;ATP-dependent chromatin remodeling	NURF complex	DNA binding; helicase activity; nucleic acid binding;ATP binding			GO:0003677; GO:0008026; GO:0008094;GO:0005524	GO:0006338; GO:0006355;GO:0043044	GO:0016589	GO:0003676; GO:0003677; GO:0004386;GO:0005524
PF3D7_0617800	127	PF3D7_0617800	histone H2A	H2A	IHNVLLPKKSQLKAGTANQDY__________	T	127				2	0.876084	0.050913	83.278	64.838	80.986	-0.22952	8.90979	1.31168	1.27734	1.2435	0.929443	0.960796	0.879629	2.12762	0.354219	1.27829	histone H2A (H2A)	protein heterodimerization activity;DNA binding	chromosome organization	nucleus;nucleosome	protein heterodimerization activity;DNA binding	nucleosome assembly	nucleus;nucleosome	GO:0046982;GO:0003677	GO:0051276	GO:0005634;GO:0000786	GO:0046982;GO:0003677	GO:0006334	GO:0005634;GO:0000786
PF3D7_1427300	8	PF3D7_1427300	conserved Plasmodium protein, unknown function		________MLKRDSLSNLHSKETRRFSIHNK	S	8				3	0.912215	0.00988587	71.03	48.709	71.03	0.29062	NaN	-5.16059	-5.18918	-5.06364	-5.50513	-5.41424	-5.55635	1.61336	0.354103	1.27819	unknown function;conserved Plasmodium protein	actin binding; calmodulin binding;ATP binding		myosin complex;cytoplasm				GO:0003779; GO:0005516;GO:0005524		GO:0016459;GO:0005737
PF3D7_0802600	1572	PF3D7_0802600	adenylyl cyclase beta	ACbeta	KKNINDFLDDHMRAQSIDHVDKNIISQIHND	S	1572			+	2	1	0.000874253	129.76	94.084	98.942	-0.32462	8.05843	2.05708	1.96472	2.02854	1.65355	1.67224	1.66701	2.20825	0.352511	1.27678	adenylyl cyclase beta (ACbeta)	adenylate cyclase activity; guanylate cyclase activity; protein kinase activity; receptor activity;ATP binding	intracellular signal transduction; protein phosphorylation; response to pH;cGMP biosynthetic process	cytoplasm	phosphorus-oxygen lyase activity	intracellular signal transduction;cyclic nucleotide biosynthetic process		GO:0004016; GO:0004383; GO:0004672; GO:0004872;GO:0005524	GO:0006468; GO:0009268; GO:0035556;GO:0006182	GO:0005737	GO:0016849	GO:0035556;GO:0009190
PF3D7_0822900	627	PF3D7_0822900	conserved Plasmodium protein, unknown function		KNSYDTNSFQYNKSYSSTTNEEQEKDKREYG	S	627				4	0.962425	5.14e-06	194.67	177.46	194.67	-0.19547	7.95313	1.26633	1.14611	1.10724	0.830669	0.777813	0.854193	1.66069	0.352332	1.27662	unknown function;conserved Plasmodium protein			nucleus						GO:0005634
PF3D7_1427300	19	PF3D7_1427300	conserved Plasmodium protein, unknown function		RDSLSNLHSKETRRFSIHNKDIFKYDYPEYL	S	19		+		3	1	0.0111164	76.572	19.54	76.572	0.11999	7.3323	0.20426	0.250336	0.249737	-0.163837	-0.0916042	-0.0926724	2.18905	0.350815	1.27528	unknown function;conserved Plasmodium protein	actin binding; calmodulin binding;ATP binding		myosin complex;cytoplasm				GO:0003779; GO:0005516;GO:0005524		GO:0016459;GO:0005737
PF3D7_0319500	271	PF3D7_0319500	RNA binding protein, putative		RKSDHRDKHRRRENHSRHREKEKDKKSHKRR	S	271				3	1	0.0192607	63.216	57.03	63.216	0.55836	7.30503	-4.27299	-4.32435	-4.16197	-4.60361	-4.63979	-4.566	1.66318	0.350032	1.27459	putative;RNA-binding protein	RNA binding			nucleic acid binding			GO:0003723			GO:0003676
PF3D7_0420300	1849	PF3D7_0420300	transcription factor with AP2 domain(s)	ApiAP2	GGKGKFHNVGEKRSVSNTNFGRNNRYYDQMI	S	1849				2	0.952237	0.0106847	115.04	93.949	115.04	0.28584	7.60117	-0.273142	-0.15917	-0.00471687	-0.523661	-0.409555	-0.553726	1.22626	0.349971	1.27454	transcription factor with AP2 domain(s) (ApiAP2)	sequence-specific DNA binding transcription factor activity	DNA-dependent;regulation of transcription		sequence-specific DNA binding transcription factor activity			GO:0003700	GO:0006355		GO:0003700
PF3D7_1455300	575	PF3D7_1455300	conserved Plasmodium protein, unknown function		ASRNKVTHVQNVRRNSYINPHSHSMHECPKK	S	575		+		5	0.999949	1.06e-07	102.66	91.4	102.66	-0.017361	8.00307	0.438417	0.54929	0.638758	0.216654	0.17182	0.194836	1.5538	0.347719	1.27255	unknown function;conserved Plasmodium protein	flap endonuclease activity; single-stranded DNA specific 5'-3' exodeoxyribonuclease activity;DNA binding	mismatch repair; response to DNA damage stimulus;DNA recombination	nucleus				GO:0045145; GO:0048256;GO:0003677	GO:0006298; GO:0006974;GO:0006310	GO:0005634
PF3D7_0303000	185	PF3D7_0303000	N-ethylmaleimide sensitive fusion protein	NSF	NNSNNNNNNRNSSGFSGYFNKWSPGFNNADN	S	185				2	0.622329	0.0525792	63.292	51.245	63.292	1.0849	6.74847	-2.65665	-2.81313	-2.74312	-3.09954	-3.08858	-3.06772	1.76419	0.347646	1.27248	N-ethylmaleimide-sensitive fusion protein (NSF)	ATPase activity;ATP binding	ER to Golgi vesicle-mediated transport	host cell cytoplasm;food vacuole	nucleoside-triphosphatase activity; nucleotide binding;ATP binding			GO:0016887;GO:0005524	GO:0006888	GO:0030430;GO:0020020	GO:0000166; GO:0017111;GO:0005524
PF3D7_0112200	1120	PF3D7_0112200	multidrug resistance-associated protein 1	MRP1	VKPLYKDTHEEFNKSSSMPFVKSSSNMINNP	S	1120		+		4	0.731664	2.94e-05	89.468	74.588	89.468	-0.11218	7.279	0.509634	0.533415	0.456964	0.124271	0.233972	0.101059	1.7516	0.346903	1.27183	multidrug resistance-associated protein 1 (MRP1)	ATPase activity; coupled to transmembrane movement of substances; glutathione binding;ATP binding	transmembrane transport; transport;response to drug	integral to plasma membrane;ATP-binding cassette (ABC) transporter complex	ATPase activity; nucleoside-triphosphatase activity; nucleotide binding;ATP binding	transport;transmembrane transport	integral to membrane	GO:0042626; GO:0043295;GO:0005524	GO:0006810; GO:0055085;GO:0042493	GO:0005887;GO:0043190	GO:0000166; GO:0016887; GO:0017111;GO:0005524	GO:0006810;GO:0055085	GO:0016021
PF3D7_0508700	86	PF3D7_0508700	Pre-mRNA-processing ATP-dependent RNA helicase prp5, putative	PRP5	KKKKKRDSKKYSVDDSYNKTKNKIYNDHKTD	S	86				3	0.639004	0.00102987	99.404	81.214	99.404	0.40164	7.14532	0.0108452	-0.0348453	-0.171719	-0.467444	-0.384871	-0.384043	1.52346	0.346879	1.27181	putative (PRP5);pre-mRNA-processing ATP-dependent RNA helicase PRP5	ATP-dependent RNA helicase activity; nucleic acid binding;ATP binding			ATP-dependent helicase activity; helicase activity; nucleic acid binding;ATP binding			GO:0003676; GO:0004004;GO:0005524			GO:0003676; GO:0004386; GO:0008026;GO:0005524
PF3D7_1438400	58	PF3D7_1438400	metacaspase-like protein	MCA2	KGRILVKESENDRNESIQKKQMLSSMDNRKT	S	58				4	0.999978	0.000213242	130.27	111.44	130.27	-0.21847	7.66001	0.878845	0.686649	0.622267	0.392111	0.397514	0.357988	1.3267	0.346716	1.27166	metacaspase-like protein (MCA2)			membrane						GO:0016020
PF3D7_1033700	232	PF3D7_1033700	bromodomain protein, putative		LSRSSIDSNAQLGNITMLRRNSSSYIAASSP	T	232				2	0.999498	0.0137927	53.121	40.959	53.121	0.43707	7.32075	-1.32282	-1.33018	-1.22048	-1.58259	-1.62325	-1.70713	1.67862	0.346496	1.27147	bromodomain protein 1 (BDP1)	core promoter binding; histone binding; protein binding;chromatin binding	DNA-dependent; regulation of transcription;entry into host cell	nucleus	protein binding			GO:0001047; GO:0005515; GO:0042393;GO:0003682	GO:0006355;GO:0030260	GO:0005634	GO:0005515
PF3D7_0611600	200	PF3D7_0611600	conserved Plasmodium protein, unknown function		NSKSLEHKKSTTSEGSKIKSSVINTNISNNS	S	200				3	0.987195	0.0775219	55.724	25.24	55.724	0.054676	7.57209	-0.225376	-0.265587	-0.376306	-0.671736	-0.619522	-0.615128	1.71751	0.346372	1.27136	unknown function;conserved Plasmodium protein
PF3D7_0611600	196	PF3D7_0611600	conserved Plasmodium protein, unknown function		EHLYNSKSLEHKKSTTSEGSKIKSSVINTNI	T	196				3	0.704935	0.0775219	55.724	25.24	55.724	0.054676	7.57209	-0.225376	-0.265587	-0.376306	-0.671736	-0.619522	-0.615128	1.71751	0.346372	1.27136	unknown function;conserved Plasmodium protein
PF3D7_1138400	701	PF3D7_1138400	guanylyl cyclase	GCalpha	LQKIFPFFKKKRTNISEDLSKYVFRRSKQLN	S	701				2	0.929114	0.00629112	124.12	73.333	68.277	0.70087	7.80676	2.0088	1.83568	1.81513	1.50462	1.57093	1.55203	1.47612	0.344011	1.26928	guanylyl cyclase (GCalpha)	guanylate cyclase activity; magnesium ion binding; phospholipid-translocating ATPase activity;ATP binding	intracellular signal transduction; phospholipid transport; signal transduction;cGMP biosynthetic process	integral to plasma membrane	nucleotide binding; phosphorus-oxygen lyase activity;metal ion binding	intracellular signal transduction;cyclic nucleotide biosynthetic process		GO:0000287; GO:0004012; GO:0004383;GO:0005524	GO:0007165; GO:0015914; GO:0035556;GO:0006182	GO:0005887	GO:0000166; GO:0016849;GO:0046872	GO:0035556;GO:0009190
PF3D7_0528400	59	PF3D7_0528400	cell cycle regulator with zn-finger domain, putative		KKGRKEENIKYSSDKSIINVTKGMKDNFKED	S	59				3	0.979526	0.00519291	96.208	65.633	96.208	-0.018039	7.27642	0.651567	0.530275	0.446543	0.24049	0.211409	0.160791	1.47065	0.338565	1.2645	palmitoyltransferase (DHHC7)	zinc ion binding;palmitoyltransferase activity	protein palmitoylation;entry into host cell	rhoptry	zinc ion binding			GO:0008270;GO:0016409	GO:0018345;GO:0030260	GO:0020008	GO:0008270
PF3D7_0924400	902	PF3D7_0924400	conserved Plasmodium protein, unknown function		KGSINNDINSFERRNSFYMNKVDQNGVTGKC	S	902		+		3	0.531536	0.019433	59.265	35.415	59.265	0.61993	7.71096	-0.34906	-0.485371	-0.475439	-0.732229	-0.808029	-0.783077	1.68668	0.337822	1.26385	unknown function;conserved Plasmodium protein		DNA-dependent;transcription	nucleus;cytoplasm					GO:0006351	GO:0005634;GO:0005737
PF3D7_1309500	137	PF3D7_1309500	small nucleolar ribonucleoprotein, putative		VKKKKKKSNRDKKKNSFNQNNKKPNNYNFKG	S	137		+		3	1	0.0118108	63.611	10.443	63.611	2.8402	7.15146	0.511423	0.433218	0.245503	0.126164	0.0859165	-0.00996208	1.1844	0.329342	1.25644	putative (GAR1);H/ACA ribonucleoprotein complex subunit 1		pseudouridine synthesis; ribosome biogenesis;RNA modification	box H/ACA snoRNP complex	snoRNA binding;pseudouridine synthase activity	snRNA pseudouridine synthesis;ribosome biogenesis	box H/ACA snoRNP complex		GO:0001522; GO:0042254;GO:0009451	GO:0031429	GO:0030515;GO:0009982	GO:0031120;GO:0042254	GO:0031429
PF3D7_0614300	303	PF3D7_0614300	organic anion transporter		QKCLEEGMYRNNTIKSSKSIKDKSKSKQDDP	S	303				3	0.615832	0.00580539	79.697	54.355	79.697	-0.2307	7.64552	1.56882	1.3252	1.25717	1.09817	1.04079	1.03587	1.10748	0.325452	1.25306	organic anion transporter		transmembrane transport	integral to membrane		transmembrane transport	integral to membrane		GO:0055085	GO:0016021		GO:0055085	GO:0016021
PF3D7_0822900	630	PF3D7_0822900	conserved Plasmodium protein, unknown function		YDTNSFQYNKSYSSTTNEEQEKDKREYGFNN	T	630				4	0.998924	7.1e-10	231.77	207.29	231.77	0.16371	8.86813	2.68188	2.61361	2.44023	2.23854	2.27091	2.25158	1.33343	0.324896	1.25257	unknown function;conserved Plasmodium protein			nucleus						GO:0005634
PF3D7_1441100	7	PF3D7_1441100	conserved Plasmodium protein, unknown function		_________MGSKKNSNTVDSSENVEEVVDN	S	7		+		4	0.979325	2.07e-44	265.65	241.39	265.65	-0.28939	7.82124	0.743135	0.678865	0.694689	0.351017	0.36121	0.432482	2.01438	0.323994	1.25179	unknown function;conserved Plasmodium protein		DNA-dependent;transcription	nucleus;membrane					GO:0006351	GO:0005634;GO:0016020
PF3D7_0321600	107	PF3D7_0321600	ATP-dependent RNA helicase, putative		STNKNDSVEYKIYDNSLDDNDVTADIYEYLE	S	107				3	0.996725	0.000651861	54.3	47.993	54.3	0.27643	7.31944	-1.88277	-1.89493	-1.63478	-2.14324	-2.11475	-2.11917	1.19646	0.321559	1.24968	putative;ATP-dependent RNA helicase	nucleic acid binding;ATP binding			ATP-dependent helicase activity; helicase activity; nucleic acid binding;ATP binding			GO:0003676;GO:0005524			GO:0003676; GO:0004386; GO:0008026;GO:0005524
PF3D7_1004400	706	PF3D7_1004400	RNA binding protein, putative		NKKENVDHDYENVIESNRGKRRSVKSKNKNE	S	706				4	1	2.01e-09	134.87	115.19	134.87	-0.52496	7.32317	0.146507	0.198008	0.147016	-0.150034	-0.164074	-0.15881	2.52688	0.321483	1.24961	putative;RNA-binding protein	nucleic acid binding			nucleic acid binding			GO:0003676			GO:0003676
PF3D7_0930800	3668	PF3D7_0930800	conserved Plasmodium membrane protein, unknown function		NIYNKNIKVQNNIKESFIKCNEADCKSVNSN	S	3668		+		3	1	0.0157679	56.569	41.425	56.569	0.38561	6.76805	-0.715261	-0.789041	-0.822062	-1.13979	-1.17559	-0.968224	1.33207	0.319082	1.24754	unknown function;conserved Plasmodium membrane protein	ribulose-bisphosphate carboxylase activity;magnesium ion binding	carbon fixation	cytoplasm				GO:0016984;GO:0000287	GO:0015977	GO:0005737
PF3D7_1409600	705	PF3D7_1409600	conserved Plasmodium protein, unknown function		LHHVDNLQHIRHRRNSDNSYEEEPSNTTKAK	S	705		+		3	0.977671	8.17e-06	94.456	84.544	94.456	-0.011962	7.57174	0.46324	0.483398	0.653946	0.273418	0.196285	0.180681	1.378	0.316733	1.24551	unknown function;conserved Plasmodium protein	GTPase activity; translation initiation factor activity;GTP binding	translational initiation;translation	cytoplasm; intracellular; membrane;apicoplast				GO:0003743; GO:0003924;GO:0005525	GO:0006413;GO:0006412	GO:0005622; GO:0005737; GO:0016020;GO:0020011
PF3D7_0624600	1751	PF3D7_0624600	SNF2 helicase, putative	ISWI	TSFSQMGRDGFEKRVSEGKNDSCSSHIHFKD	S	1751		+		5	0.965072	0.000327102	65.184	53.38	65.184	-0.094497	7.11388	-0.0364189	-0.0582409	-0.0974541	-0.332922	-0.479601	-0.326937	1.56784	0.315782	1.24469	putative (ISWI);SNF2 helicase	ATP-dependent helicase activity; RNA binding; zinc ion binding;ATP binding	chromatin remodeling	nucleus	DNA binding; helicase activity; nucleic acid binding; protein binding; zinc ion binding;ATP binding			GO:0003723; GO:0008026; GO:0008270;GO:0005524	GO:0006338	GO:0005634	GO:0003676; GO:0003677; GO:0004386; GO:0005515; GO:0008270;GO:0005524
PF3D7_1219600	324	PF3D7_1219600	aminophospholipid-transporting P-ATPase	ATPase2	LKKTTEEIEYRKKRLSSVDLSKSSSAIGSNL	S	324		+		2	0.999369	0.0117637	66.023	50.433	66.023	0.27436	6.7883	0.0974617	0.17979	0.0917912	-0.118851	-0.191793	-0.265734	1.59765	0.31514	1.24413	aminophospholipid-transporting P-ATPase (ATPase2)	magnesium ion binding; phospholipid-translocating ATPase activity;ATP binding	phospholipid transport	integral to membrane	magnesium ion binding; metal ion binding; nucleotide binding; phospholipid-translocating ATPase activity;ATP binding	phospholipid transport;cation transport	membrane;integral to membrane	GO:0000287; GO:0004012;GO:0005524	GO:0015914	GO:0016021	GO:0000166; GO:0000287; GO:0004012; GO:0046872;GO:0005524	GO:0015914;GO:0006812	GO:0016020;GO:0016021
PF3D7_0719900	1937	PF3D7_0719900	conserved Plasmodium membrane protein, unknown function		FELGLSDTYHNKSTNSFSRNYSMKKKNSTQE	S	1937				2	0.964095	0.0650495	85.744	39.41	85.744	0.68362	6.56994	-3.22209	-3.20048	-2.92539	-3.43917	-3.48268	-3.37058	1.04951	0.314823	1.24386	unknown function;conserved Plasmodium membrane protein			nucleus						GO:0005634
O60382;F5GWZ7;I3L2L6;Q9UQ35	880;1100;1848;1848	O60382	Serine/arginine repetitive matrix protein 2	KIAA0324;SRRM2	TSSRRRRGRSRTPPTSRKRSRSRTSPAPWKR	S	880				2	0.49999	0.0616816	59.067	38.547	59.067	0.94214	7.50477	-1.39141	-0.436134	-0.623625	-1.3039	-0.988367	-1.10045	0.383522	0.31385	1.24302
O60382;F5GWZ7;I3L2L6;Q9UQ35	879;1099;1847;1847	O60382	Serine/arginine repetitive matrix protein 2	KIAA0324;SRRM2	RTSSRRRRGRSRTPPTSRKRSRSRTSPAPWK	T	879				2	0.49999	0.0616816	59.067	38.547	59.067	0.94214	7.50477	-1.39141	-0.436134	-0.623625	-1.3039	-0.988367	-1.10045	0.383522	0.31385	1.24302
PF3D7_0503300	169	PF3D7_0503300	Ser/Arg-rich splicing factor, putative		RKMSSYRDRKNYHMKSYDKYRDRNHDRSLSR	S	169				3	0.99388	0.0102609	69.672	48.276	69.672	-0.24972	7.16474	-0.0552006	-0.116592	-0.0757885	-0.272726	-0.48881	-0.426933	1.37249	0.313629	1.24283	serine/arginine-rich splicing factor 12 (SRSF12)	nucleic acid binding	RNA splicing	spliceosomal complex;nucleus	nucleic acid binding			GO:0003676	GO:0008380	GO:0005681;GO:0005634	GO:0003676
PF3D7_1025000	136	PF3D7_1025000	formin 2, putative		IQPACLPSFDIVRHKSFSDISNMEGSLKWKL	S	136				4	0.977879	4.96e-06	148.15	133.79	136.26	-0.17695	7.8898	1.58349	1.54731	1.60682	1.23695	1.33519	1.22833	1.83045	0.312382	1.24176	putative;formin 2	calcium ion binding			protein binding			GO:0005509			GO:0005515
PF3D7_1339700	1259	PF3D7_1339700	conserved Plasmodium protein, unknown function		NNFENDEPVEKIQLNSSLIRHKMREKGFHMD	S	1259				2	0.937305	0.0115391	134.75	57.466	134.75	0.042469	7.19357	-0.651167	-0.710009	-0.593775	-1.02705	-0.877552	-0.984081	1.51501	0.311245	1.24078	unknown function;conserved Plasmodium protein	actin binding; calmodulin binding; motor activity;ATP binding		myosin complex;cytoplasm				GO:0003774; GO:0003779; GO:0005516;GO:0005524		GO:0016459;GO:0005737
PF3D7_0715900	295	PF3D7_0715900	zinc transporter, putative		EKYMSKNVYNSTNKNSNNSSSKGKASNIQQN	S	295		+		3	0.961391	3.9e-05	80.236	68.103	80.236	-0.057807	7.04766	0.194839	0.182013	0.157427	-0.127108	-0.13497	-0.136612	2.87548	0.310989	1.24056	putative;zinc transporter	zinc ion transmembrane transporter activity	zinc ion transport;transmembrane transport	integral to plasma membrane	cation transmembrane transporter activity	transmembrane transport;cation transport	integral to membrane	GO:0005385	GO:0006829;GO:0055085	GO:0005887	GO:0008324	GO:0055085;GO:0006812	GO:0016021
PF3D7_1461100	688	PF3D7_1461100	conserved Plasmodium protein, unknown function		QKKNNVGIETEYKKNSTENLNKYLNEVSQNY	S	688		+		3	0.964796	0.00266357	90.793	27.32	85.554	0.21077	7.22596	0.739845	0.719694	0.63323	0.378406	0.345932	0.436708	1.74702	0.310574	1.2402	unknown function;conserved Plasmodium protein	hydrolase activity		extracellular region				GO:0016787		GO:0005576
PF3D7_1205500	409	PF3D7_1205500	zinc finger protein, putative		LYNDSGERYNLSNNNSSLILKNDKKKNNNNN	S	409				3	0.618948	0.000675007	96.247	82.012	94.487	-0.171	7.28504	-0.452313	-0.429461	-0.350123	-0.754725	-0.67552	-0.731304	1.81331	0.309884	1.23961	putative;zinc finger protein	zinc ion binding		cytoplasm	zinc ion binding;protein binding			GO:0008270		GO:0005737	GO:0008270;GO:0005515
Q5J7U2;O95478	36;36	Q5J7U2	Ribosome biogenesis protein NSA2 homolog	CDK105;NSA2	HEKKRKKESREAHERSKKAKKMIGLKAKLYH	S	36				3	1	0.0710593	40.103	17.084	40.103	-2.532	6.40659	-2.34268	-2.35433	-2.30968	-2.56766	-2.73388	-2.621	1.57539	0.305281	1.23566
PF3D7_0704300	300	PF3D7_0704300	conserved Plasmodium membrane protein, unknown function		EKENKNYDKNKKSSNTNDKSYNITQNDPRKN	T	300				3	0.91474	4.91e-08	119.94	106.92	119.94	0.3469	7.31752	-0.280508	-0.22978	-0.175795	-0.559916	-0.537744	-0.503689	1.90462	0.305089	1.23549	unknown function;conserved Plasmodium membrane protein	actin binding; calmodulin binding; motor activity;ATP binding		myosin complex;cytoplasm				GO:0003774; GO:0003779; GO:0005516;GO:0005524		GO:0016459;GO:0005737
PF3D7_1025000	428	PF3D7_1025000	formin 2, putative		STNEKKKKKMKKNKKSYTNIELNHKYKDKDK	S	428		+		2	0.850487	0.05881	66.004	25.631	65.043	-0.045095	6.94825	0.138042	0.158323	0.284981	-0.106708	-0.124216	-0.0950317	1.63695	0.302434	1.23322	putative;formin 2	calcium ion binding			protein binding			GO:0005509			GO:0005515
PF3D7_0820900	1228	PF3D7_0820900	conserved Plasmodium protein, unknown function		IKKQKFINKKQKKNYSFIGNDIFLFGKDKTK	S	1228				3	0.999448	0.00736242	55.437	47.095	55.437	0.0030843	7.22557	-1.79008	-1.73624	-1.46415	-1.97566	-2.01113	-1.90458	0.980239	0.300299	1.2314	unknown function;conserved Plasmodium protein	catalytic activity;RNA binding		plasma membrane;integral to membrane				GO:0003824;GO:0003723		GO:0005886;GO:0016021
PF3D7_1104200	1072	PF3D7_1104200	chromatin remodeling protein	SNF2L	VNSNDKDYKRSSFMSTDYNMKTTYLNNINSN	T	1072				3	0.528973	0.0299618	43.405	30.397	43.405	-0.12285	6.98524	-0.558518	-0.555641	-0.605612	-0.855139	-0.814447	-0.949509	1.69673	0.299775	1.23095	chromatin remodeling protein (SNF2L)	ATP-dependent helicase activity; DNA binding; DNA-dependent ATPase activity;ATP binding	chromatin remodeling; DNA-dependent; regulation of transcription;ATP-dependent chromatin remodeling	NURF complex	DNA binding; helicase activity; nucleic acid binding;ATP binding			GO:0003677; GO:0008026; GO:0008094;GO:0005524	GO:0006338; GO:0006355;GO:0043044	GO:0016589	GO:0003676; GO:0003677; GO:0004386;GO:0005524
PF3D7_0911100	712	PF3D7_0911100	conserved Plasmodium protein, unknown function		ENTNSINHSDINNMKTKNSIHSYAPSELGGL	T	712				4	0.637349	5.06e-20	143.37	133.38	140.21	-0.58888	7.07427	-1.39529	-1.40891	-1.28504	-1.63479	-1.79741	-1.55495	1.17609	0.299303	1.23055	unknown function;conserved Plasmodium protein	GTPase activity; translation initiation factor activity;GTP binding	translational initiation;translation	intracellular;cytoplasm				GO:0003743; GO:0003924;GO:0005525	GO:0006413;GO:0006412	GO:0005622;GO:0005737
PF3D7_0822900	614	PF3D7_0822900	conserved Plasmodium protein, unknown function		SQSYGINHLYNMNKNSYDTNSFQYNKSYSST	S	614		+		3	0.941229	0.000371602	121.13	107.32	121.13	0.1541	6.78633	-0.762106	-0.94013	-0.85886	-1.13652	-1.16982	-1.15204	1.53323	0.299094	1.23037	unknown function;conserved Plasmodium protein			nucleus						GO:0005634
PF3D7_1003600	216	PF3D7_1003600	membrane skeletal protein IMC1-related	ALV5	NQNAFNRSYELLNKQSSVKSQNNASGENFSQ	S	216		+		3	0.951308	3.58e-05	107.5	87.818	70.197	0.18128	7.90388	2.46269	2.41976	2.35692	2.10593	2.11365	2.12413	1.96979	0.298552	1.22991	putative (IMC1c);inner membrane complex protein 1c		cytoskeleton organization	subpellicular network;inner membrane complex					GO:0007010	GO:0020038;GO:0070258
PF3D7_0613900	1008	PF3D7_0613900	myosin E, putative	myoE	IVDNKYDRDDNVHRKSSTNMSYDDNQNMEGG	S	1008		+		4	0.516397	1.23e-06	78.758	67.83	78.758	0.21095	7.13114	-0.0463104	0.0612068	0.10297	-0.230114	-0.220642	-0.325377	1.47969	0.298	1.22944	putative (myoE);myosin E	actin binding; motor activity;ATP binding		myosin complex	motor activity;ATP binding		myosin complex	GO:0003774; GO:0003779;GO:0005524		GO:0016459	GO:0003774;GO:0005524		GO:0016459
PF3D7_0303200	185	PF3D7_0303200	HAD superfamily protein, putative		SKKYKDTKEEHKKNNSFIKKERQAEENTHDK	S	185				3	1	0.0235953	61.161	15.793	51.276	-0.29793	7.24142	0.717945	0.6605	0.599928	0.475409	0.321337	0.288406	1.32764	0.29774	1.22922	putative;HAD superfamily protein
PF3D7_0812500	886	PF3D7_0812500	RNA binding protein, putative		NFNKKDTRRNHSKSFSESRYDYSNKYNDRKK	S	886				3	0.775187	0.0045978	69.331	53.959	69.331	-0.86095	7.12901	-0.142757	-0.161482	-0.081562	-0.475559	-0.40622	-0.396782	1.87705	0.297586	1.22909	putative;RNA-binding protein	peptidyl-prolyl cis-trans isomerase activity;nucleic acid binding	protein folding		nucleic acid binding			GO:0003755;GO:0003676	GO:0006457		GO:0003676
PF3D7_0814200	83	PF3D7_0814200	DNA/RNA-binding protein Alba 1	ALBA1	QITRCGSTVITDQYVSGQDNSEHVVQEKTVS	S	83				3	0.998611	2.69e-22	128.06	119.04	128.06	-0.10689	8.09906	1.12722	1.07702	1.12315	0.839144	0.784304	0.813543	2.24097	0.296796	1.22841	DNA/RNA-binding protein Alba 1 (ALBA1)	RNA binding;DNA binding		nucleus;cytoplasm	nucleic acid binding			GO:0003723;GO:0003677		GO:0005634;GO:0005737	GO:0003676
PF3D7_1410300	3397	PF3D7_1410300	conserved Plasmodium protein, unknown function		RTYREGKNLSKDINESDEEYIKKKKIKESLF	S	3397				2	0.999956	0.00239908	130.72	103.24	130.72	0.41049	7.69999	0.22831	0.211929	0.124266	-0.0780601	-0.0926762	-0.153677	1.75649	0.296306	1.228	putative;WD repeat-containing protein	structural molecule activity;calcium ion binding	cell adhesion	extracellular region	protein binding			GO:0005198;GO:0005509	GO:0007155	GO:0005576	GO:0005515
PF3D7_1435500	106	PF3D7_1435500	conserved Plasmodium protein, unknown function		NMNNINNNIHKKYNGSDIKNNDSFYKSNLSS	S	106				3	0.999998	0.000109216	114.55	99.034	102.89	0.55197	8.0816	1.82685	1.73814	1.74984	1.46885	1.49458	1.47046	2.01591	0.293643	1.22573	unknown function;conserved Plasmodium protein	structural molecule activity	vesicle-mediated transport;intracellular protein transport	clathrin coat of trans-Golgi network vesicle;clathrin coat of coated pit				GO:0005198	GO:0016192;GO:0006886	GO:0030130;GO:0030132
PF3D7_0503300	122	PF3D7_0503300	Ser/Arg-rich splicing factor, putative		AYRKNPDNKIRRRYISKSNSRYGSYSRDKIR	S	122				3	0.999429	0.0272631	85.821	60.877	85.821	-0.070876	7.56969	1.39992	1.32932	1.38302	1.10043	1.06461	1.06866	2.17329	0.292852	1.22506	serine/arginine-rich splicing factor 12 (SRSF12)	nucleic acid binding	RNA splicing	spliceosomal complex;nucleus	nucleic acid binding			GO:0003676	GO:0008380	GO:0005681;GO:0005634	GO:0003676
PF3D7_1211900	86	PF3D7_1211900	non-SERCA-type Ca2 -transporting P-ATPase	ATP4	NVEDGDNENSKFMNKSKEGLNNINGEKNDDN	S	86				3	1	0.00312669	75.143	60.464	55.322	1.3689	7.30737	0.964886	0.927794	0.800999	0.629078	0.594295	0.594793	1.53557	0.291837	1.2242	non-SERCA-type Ca2+ -transporting P-ATPase (ATP4)	hydrogen ion transmembrane transporter activity; metal ion binding; nucleotide binding;ATPase activity	response to drug;regulation of sodium ion transport	integral to membrane	catalytic activity; metal ion binding; nucleotide binding;ATP binding	metabolic process;cation transport	membrane	GO:0000166; GO:0015078; GO:0046872;GO:0016887	GO:0042493;GO:0002028	GO:0016021	GO:0000166; GO:0003824; GO:0046872;GO:0005524	GO:0008152;GO:0006812	GO:0016020
PF3D7_1115200	136	PF3D7_1115200	SET domain protein, putative	SET7	GSTDYVNNYYVQKKKSETDDFIYHRENKNIE	S	136		+		4	0.935243	0.000253425	136.81	118.61	136.81	-0.072522	7.05649	-0.504501	-0.523691	-0.510683	-0.784916	-0.794804	-0.829557	2.59396	0.290134	1.22275	putative (SET7);SET domain protein	zinc ion binding;methyltransferase activity		nucleus;cytoplasm	protein binding			GO:0008270;GO:0008168		GO:0005634;GO:0005737	GO:0005515
PF3D7_1347200	7	PF3D7_1347200	nucleoside transporter 1	NT1	_________MSTGKESSKAYADIESRGDYKD	S	7		+		3	0.635116	0.00302421	75.548	58.186	75.548	-0.16393	7.79775	1.48624	1.27664	1.24984	1.0975	1.03384	1.01106	1.17433	0.290107	1.22273	nucleoside transporter 1 (NT1)	nucleoside transmembrane transporter activity	purine nucleobase transport;adenosine transport	integral to plasma membrane	nucleoside transmembrane transporter activity	transport	integral to membrane	GO:0005337	GO:0006863;GO:0032238	GO:0005887	GO:0005337	GO:0006810	GO:0016021
PF3D7_0107500	1015	PF3D7_0107500	lipid/sterol:H symporter		INNNSNNTNKFNNNSTELATKDTQQFINGHD	T	1015				2	0.978076	0.00254182	141.59	115.96	129.77	-2.8198	7.69927	-0.341223	-0.362574	-0.357609	-0.61647	-0.621632	-0.693417	2.11154	0.290038	1.22267	lipid/sterol:H+ symporter	hedgehog receptor activity		membrane;integral to membrane	hedgehog receptor activity		membrane;integral to membrane	GO:0008158		GO:0016020;GO:0016021	GO:0008158		GO:0016020;GO:0016021
PF3D7_0210900	73	PF3D7_0210900	conserved Plasmodium protein, unknown function		GSSFRGRRSGFINRKSGSFKKPYYNNRLINK	S	73		+		4	0.615022	0.0164054	49.595	39.944	49.595	-0.13896	7.0929	-0.82827	-0.850523	-0.874346	-1.24278	-1.09624	-1.07869	1.48146	0.28819	1.22111	unknown function;conserved Plasmodium protein
PF3D7_1142100	2109	PF3D7_1142100	conserved Plasmodium protein, unknown function		SDDLFKTPPSCSFRKSNTINDKNMNEVNTYL	S	2109		+		3	0.982206	0.044374	44.847	16.67	44.847	0.095636	6.82816	-0.450174	-0.473091	-0.510126	-0.690044	-0.875286	-0.731228	1.40528	0.287722	1.22071	unknown function;conserved Plasmodium protein		protein folding	cytoplasm	heat shock protein binding				GO:0006457	GO:0005737	GO:0031072
PF3D7_0530300	279	PF3D7_0530300	conserved Plasmodium membrane protein, unknown function		TSSNEYNNNFIRKNVSLDEVKMKIMKYDEEF	S	279				2	1	0.00229061	101.39	45.868	89.301	0.056585	8.22003	2.85146	2.81123	2.71014	2.51367	2.47315	2.52643	1.62358	0.286524	1.2197	unknown function;conserved Plasmodium membrane protein
PF3D7_1241200	1361	PF3D7_1241200	conserved Plasmodium protein, unknown function		NHRRSSSVANRNRSRSILSSSFLEKKEKSKK	S	1361				2	0.544548	0.0383301	136.3	82.43	136.3	0.29878	6.93817	-0.557859	-0.705091	-0.636011	-1.01828	-0.900579	-0.836451	1.27952	0.285449	1.21879	unknown function;conserved Plasmodium protein			nucleus;cytoplasm						GO:0005634;GO:0005737
PF3D7_0704100	687	PF3D7_0704100	conserved Plasmodium membrane protein, unknown function		VRTNYINKKNDIKSQSFHHKHTNVNHINYHT	S	687				3	0.829901	0.0572416	43.308	6.8833	43.308	0.57479	7.26148	-0.647661	-0.637459	-0.490791	-0.825838	-0.783823	-1.02221	1.0681	0.285321	1.21868	unknown function;conserved Plasmodium membrane protein	GTPase activity; translation initiation factor activity;GTP binding	translational initiation;translation	intracellular;cytoplasm				GO:0003743; GO:0003924;GO:0005525	GO:0006413;GO:0006412	GO:0005622;GO:0005737
PF3D7_1315300	68	PF3D7_1315300	conserved Plasmodium protein, unknown function		QPENMNLIDPNNYRASLNNFRNGEINTPSIN	S	68		+		2	1	0.0606679	89.913	63.528	89.913	0.18416	7.81341	-0.41131	-0.335213	-0.164042	-0.600084	-0.564333	-0.600595	1.2111	0.284816	1.21825	unknown function;conserved Plasmodium protein			membrane						GO:0016020
PF3D7_1318700	24	PF3D7_1318700	conserved Plasmodium protein, unknown function		SKLSGRVTNPRTSHFSYTQKYDDALNSECKT	S	24				3	0.965262	0.0251848	51.979	41.032	51.979	-0.13622	6.6148	-1.40615	-1.01191	-1.32716	-1.56374	-1.4439	-1.58918	0.80198	0.283869	1.21746	unknown function;conserved Plasmodium protein	ATP binding		cytoplasm				GO:0005524		GO:0005737
PF3D7_0611600	412	PF3D7_0611600	conserved Plasmodium protein, unknown function		SNQNSSHENIYYQKKTSQNENINHSLNDQTY	T	412		+		3	0.865934	9.15e-09	121.46	101.26	121.46	-0.10326	7.46561	-0.650606	-0.698877	-0.597094	-0.994085	-0.967567	-0.835052	1.41404	0.283376	1.21704	unknown function;conserved Plasmodium protein
PF3D7_1019900	3	PF3D7_1019900	autophagy-related protein 8	ATG8	_____________MPSLKDEVSFENRVAETH	S	3				3	0.984634	0.0489634	42.059	30.465	42.059	-0.025992	7.2072	-0.532551	-0.577475	-0.697855	-0.834969	-0.911545	-0.90881	1.43981	0.282481	1.21628	autophagy-related protein 8 (ATG8)	protein binding	response to drug	cytoplasmic vesicle; cytosol; membrane;apicoplast				GO:0005515	GO:0042493	GO:0005829; GO:0016020; GO:0031410;GO:0020011
PF3D7_1201000	390	PF3D7_1201000	Plasmodium exported protein (PHISTb), unknown function		KEKDEKEKDEKEKKVSNIKNNLRAVPQNSGS	S	390		+		4	1	0.000320498	120.84	104.31	77.899	-0.23325	7.95307	1.8185	1.84208	1.82729	1.56428	1.56795	1.50857	2.28543	0.282356	1.21618	unknown function;Plasmodium exported protein (PHISTb)	ATP binding		membrane;cytoplasm				GO:0005524		GO:0016020;GO:0005737
PF3D7_0108300	518	PF3D7_0108300	conserved Plasmodium protein, unknown function		STCNKFMNNTHNLNKSFSNIASDMYNKDTNM	S	518				3	0.97081	0.00433179	64.476	49.797	64.476	-0.13747	7.04883	-1.12481	-0.902844	-1.09058	-1.30996	-1.43634	-1.21438	1.01464	0.280814	1.21488	unknown function;conserved Plasmodium protein			nucleus;membrane						GO:0005634;GO:0016020
PF3D7_0613900	1088	PF3D7_0613900	myosin E, putative	myoE	KRKSSLLRLSTSLRNSFQKMKKSKLNEKEEK	S	1088		+	+	3	0.999864	0.00232785	84.173	65.97	84.173	0.10826	7.64603	1.08521	1.03216	1.03053	0.751762	0.756809	0.798683	2.16407	0.280214	1.21437	putative (myoE);myosin E	actin binding; motor activity;ATP binding		myosin complex	motor activity;ATP binding		myosin complex	GO:0003774; GO:0003779;GO:0005524		GO:0016459	GO:0003774;GO:0005524		GO:0016459
H7C1L9;G5E9G6;Q53TE7;Q14CF1;Q14669;D4HL82;Q14CA3	181;382;340;37;340;340;382	H7C1L9	E3 ubiquitin-protein ligase TRIP12	TRIP12	RQKTTGSCASTSRRGSGLGKRGAAEARRQEK	S	181		+		2	1	0.0785304	40.058	11.962	40.058	0.45879	7.33025	-2.20926	-2.21203	-2.14972	-2.39438	-2.45099	-2.56628	1.44587	0.280211	1.21437
PF3D7_0530300	1030	PF3D7_0530300	conserved Plasmodium membrane protein, unknown function		NNNNKKIIPSNTSDLSFKDIYKYDAYIKDAY	S	1030				3	0.997644	3.29e-06	106.75	91.868	106.75	0.35502	7.86601	-0.630812	-0.687975	-0.892809	-0.948088	-1.06425	-1.03877	1.07279	0.279837	1.21406	unknown function;conserved Plasmodium membrane protein
PF3D7_0320900	65	PF3D7_0320900	histone H2A variant, putative	H2A.Z	QFPVGRVHRMLKSRISSDGRVGSTAAVYAAA	S	65		+		2	0.976156	0.0367336	78.683	58.5	78.683	0.89475	7.20093	-2.91796	-2.99779	-2.746	-3.15557	-3.16196	-3.18206	1.18906	0.27928	1.21359	putative (H2A.Z);histone H2A variant	protein heterodimerization activity;DNA binding	chromatin assembly or disassembly	nucleus;nucleosome	protein heterodimerization activity;DNA binding	nucleosome assembly	nucleus;nucleosome	GO:0046982;GO:0003677	GO:0006333	GO:0005634;GO:0000786	GO:0046982;GO:0003677	GO:0006334	GO:0005634;GO:0000786
PF3D7_0704100	2963	PF3D7_0704100	conserved Plasmodium membrane protein, unknown function		NEKQKKNIYTQKNNFSFDFLRQNHYNIINNK	S	2963				2	1	0.00678343	127.17	105.48	86.996	-0.28607	8.2633	1.24982	1.21697	1.24309	1.01097	0.964527	0.903934	1.86767	0.276815	1.21152	unknown function;conserved Plasmodium membrane protein	GTPase activity; translation initiation factor activity;GTP binding	translational initiation;translation	intracellular;cytoplasm				GO:0003743; GO:0003924;GO:0005525	GO:0006413;GO:0006412	GO:0005622;GO:0005737
PF3D7_0628100	2427	PF3D7_0628100	HECT-domain (ubiquitin-transferase), putative		ISQEWDEHFVFMRRNSYDIPITVRKMYSDRS	S	2427		+		3	1	0.000104894	168.1	142.28	168.1	-0.084736	7.79104	-0.944939	-1.08593	-0.920629	-1.20246	-1.2993	-1.28009	1.36518	0.276785	1.21149	putative;HECT-domain (ubiquitin-transferase)	ubiquitin-protein ligase activity			protein binding;acid-amino acid ligase activity	cellular protein modification process	intracellular	GO:0004842			GO:0005515;GO:0016881	GO:0006464	GO:0005622
PF3D7_1222700	156	PF3D7_1222700	glideosome-associated protein 45	GAP45	LSEPAHEESIYFTYRSVTPCDMNKLDETAKV	S	156			+	3	0.784175	0.0231854	41.513	31.441	41.513	-1.0644	7.10721	-0.131645	-0.101227	-0.26255	-0.466183	-0.443531	-0.415278	1.47961	0.276523	1.21127	glideosome-associated protein 45 (GAP45)	protein binding		host cell membrane; inner membrane complex;extrinsic to membrane				GO:0005515		GO:0033644; GO:0070258;GO:0019898
PF3D7_1441400	29	PF3D7_1441400	FACT complex subunit SSRP1, putative	FACT-S	LSVGNIRGFGGSDFGSFRMSNEFLGWKNKKT	S	29				2	0.999994	0.0139682	87.155	80.053	87.155	-0.2023	7.00056	-0.498426	-0.45801	-0.404135	-0.747456	-0.767077	-0.663338	1.64053	0.272433	1.20784	putative (FACT-S);FACT complex subunit SSRP1	single-stranded DNA binding;DNA binding		nucleus				GO:0003697;GO:0003677		GO:0005634
PF3D7_0210900	152	PF3D7_0210900	conserved Plasmodium protein, unknown function		VKSYRGNGSNKMGRKSFNKAPTSRTVVTKRL	S	152		+		3	0.999583	0.00743842	73.877	49.847	73.877	-0.084723	7.97714	1.34572	1.28456	1.32586	1.08267	1.0755	0.980778	1.73559	0.272401	1.20782	unknown function;conserved Plasmodium protein
PF3D7_1401600	149	PF3D7_1401600	Plasmodium exported protein (PHISTb), unknown function		MESHEKFKEKIRRSSTLSQGNYSNFKDGFGY	T	149				3	0.952961	0.000318122	155.37	142.74	155.37	0.2729	7.70143	0.991774	1.10459	1.1225	0.773006	0.838127	0.793138	1.5746	0.271531	1.20709	unknown function;Plasmodium exported protein (PHISTb)			cytoplasm						GO:0005737
PF3D7_1303500	987	PF3D7_1303500	sodium/hydrogen exchanger, Na , H antiporter	NHE	NNIHNNIHNIHNRYRSLNVISRKISIDNSYK	S	987				3	0.999982	0.00208261	104.74	86.297	104.74	-0.34435	6.87931	-0.284857	-0.360727	-0.324713	-0.592756	-0.56197	-0.628952	1.94198	0.271127	1.20675	H+ antiporter (NHE); Na+;sodium/hydrogen exchanger	solute:hydrogen antiporter activity	sodium ion transport; transmembrane transport;response to drug	integral to membrane	solute:hydrogen antiporter activity	transmembrane transport;cation transport	integral to membrane	GO:0015299	GO:0006814; GO:0055085;GO:0042493	GO:0016021	GO:0015299	GO:0055085;GO:0006812	GO:0016021
PF3D7_0611800	1277	PF3D7_0611800	conserved Plasmodium protein, unknown function		NNNVNIVKGKTVQMNSPLKNMTNSLHANNYN	S	1277				3	0.9985	0.0469672	41.242	26.304	41.242	-0.037078	6.74449	-1.37196	-1.25885	-1.2113	-1.43581	-1.65313	-1.56636	1.1212	0.271065	1.2067	unknown function;conserved Plasmodium protein
PF3D7_1347200	8	PF3D7_1347200	nucleoside transporter 1	NT1	________MSTGKESSKAYADIESRGDYKDD	S	8			+	2	0.962587	0.00128512	100.59	76.212	100.59	2.1144	8.1867	1.15197	1.04879	0.941776	0.783861	0.823425	0.726242	1.24856	0.269669	1.20553	nucleoside transporter 1 (NT1)	nucleoside transmembrane transporter activity	purine nucleobase transport;adenosine transport	integral to plasma membrane	nucleoside transmembrane transporter activity	transport	integral to membrane	GO:0005337	GO:0006863;GO:0032238	GO:0005887	GO:0005337	GO:0006810	GO:0016021
PF3D7_0609100	136	PF3D7_0609100	Zn2 or Fe2 permease		CVSNLDSKKKLEDTLSQHITKNASTTVNIEM	S	136				3	0.996396	0.000572053	111.07	73.892	111.07	-0.060078	7.88745	0.909323	0.907929	0.869181	0.657009	0.577177	0.643497	1.97534	0.269583	1.20546	Zn2+ or Fe2+ permease	transporter activity;metal ion transmembrane transporter activity	transmembrane transport; transport;metal ion transport	membrane;integral to membrane	metal ion transmembrane transporter activity	transmembrane transport;metal ion transport	membrane	GO:0005215;GO:0046873	GO:0006810; GO:0055085;GO:0030001	GO:0016020;GO:0016021	GO:0046873	GO:0055085;GO:0030001	GO:0016020
PF3D7_0704100	2804	PF3D7_0704100	conserved Plasmodium membrane protein, unknown function		NRYNTNHTNYNIRGMSLNSYFTEKKNINQHI	S	2804				3	0.999563	0.0121123	71.912	56.768	55.011	-0.13712	8.19501	2.21254	2.15081	2.20745	1.92113	1.95232	1.88941	2.00895	0.269317	1.20524	unknown function;conserved Plasmodium membrane protein	GTPase activity; translation initiation factor activity;GTP binding	translational initiation;translation	intracellular;cytoplasm				GO:0003743; GO:0003924;GO:0005525	GO:0006413;GO:0006412	GO:0005622;GO:0005737
PF3D7_1127800	1036	PF3D7_1127800	conserved Plasmodium protein, unknown function		IKIQKKDSIKVVHRNSGKTINNNIINDTSQS	S	1036		+		3	1	0.00230519	114.4	101.36	105.98	-0.099449	7.76868	1.62548	1.50167	1.70345	1.31397	1.38404	1.32804	1.29853	0.268183	1.20429	unknown function;conserved Plasmodium protein		DNA-dependent;transcription	membrane					GO:0006351	GO:0016020
PF3D7_1207000	468	PF3D7_1207000	conserved Plasmodium protein, unknown function		NNEKGYLNNLKNEVRSNYLNNLLNNRNVKDK	S	468				2	0.997271	0.00823946	95.822	55.326	95.822	-0.17397	7.19276	-2.86763	-3.07413	-2.42947	-3.0413	-3.04194	-3.09199	0.529725	0.267997	1.20414	unknown function;conserved Plasmodium protein	actin binding; calmodulin binding; motor activity;ATP binding		myosin complex;cytoplasm				GO:0003774; GO:0003779; GO:0005516;GO:0005524		GO:0016459;GO:0005737
PF3D7_0606000	166	PF3D7_0606000	conserved Plasmodium protein, unknown function		YISCTDVMNSEKTRNSDNFNNSYITSSANNN	S	166		+		3	0.710672	5.26e-13	105.75	91.327	105.75	0.032759	7.47966	0.0396175	0.0503521	0.196375	-0.175713	-0.118448	-0.222954	1.34566	0.26782	1.20399	unknown function;conserved Plasmodium protein
PF3D7_1437500	34	PF3D7_1437500	conserved Plasmodium membrane protein, unknown function		STNQSPRKLNDSSGLSKKKSGNISRKASSFI	S	34				3	0.975062	0.000389147	119.39	74.843	67.136	0.067003	7.62648	1.03157	1.06435	1.03241	0.689924	0.896215	0.740843	1.28956	0.267117	1.2034	unknown function;conserved Plasmodium membrane protein			plasma membrane;integral to membrane						GO:0005886;GO:0016021
PF3D7_0522400	4917	PF3D7_0522400	conserved Plasmodium protein, unknown function		IQKFFTRKLSQTLLLSNKKKEKKKQKKDDHS	S	4917				3	0.586829	0.00252206	79.659	61.993	79.659	0.071318	6.88445	-0.759228	-0.635851	-0.689642	-0.955513	-1.00057	-0.924026	1.61526	0.26513	1.20174	unknown function;conserved Plasmodium protein		protein transport;protein localization						GO:0015031;GO:0008104
PF3D7_0214100	1226	PF3D7_0214100	protein transport protein sec31	SEC31	VTPPMPSNQLNNTRSSFADIQNVVSPPRNKN	S	1226		+		2	0.802086	0.000170601	164.79	132.42	157.47	-2.6193	7.3889	-1.15415	-1.25348	-1.0686	-1.30378	-1.43584	-1.53012	1.05095	0.264502	1.20122	protein transport protein SEC31 (SEC31)		translocation of peptides or proteins into host cell cytoplasm;ER to Golgi vesicle-mediated transport	ER to Golgi transport vesicle; host cell cytoplasm; Maurer's cleft;COPII vesicle coat	protein binding				GO:0044053;GO:0006888	GO:0020036; GO:0030134; GO:0030430;GO:0030127	GO:0005515
PF3D7_0103200	232	PF3D7_0103200	nucleoside transporter 4	NT4	GSNDLCEVEKGKNKSSENIQSNNVSMISKCK	S	232		+		4	0.581441	1.94e-14	168.68	152.09	125.78	-0.029385	7.37912	0.827021	0.835299	0.844709	0.560875	0.566166	0.586596	2.90302	0.264464	1.20119	nucleoside transporter 4 (NT4)	purine nucleoside transmembrane transporter activity;purine nucleobase transmembrane transporter activity	purine nucleoside transport;purine nucleobase transport					GO:0015211;GO:0005345	GO:0015860;GO:0006863
PF3D7_0823800	13	PF3D7_0823800	DnaJ protein, putative		___MGRKASNDSYENSDVNGAVSKRKSKGKD	S	13				2	0.999948	7.95e-10	133.65	117.54	121.25	0.4903	8.55274	3.5246	3.52455	3.5037	3.25537	3.25174	3.25293	3.14951	0.264268	1.20103	putative;DnaJ protein	nucleic acid binding; nucleotide binding;DNA-directed DNA polymerase activity	cell redox homeostasis		heat shock protein binding	cell redox homeostasis		GO:0000166; GO:0003676;GO:0003887	GO:0045454		GO:0031072	GO:0045454
PF3D7_1136700.1	115	PF3D7_1136700.1	conserved Plasmodium protein, unknown function		NSIDNFPFKSYGHVPSISDKIKELSNFQWKP	S	115				3	0.97776	0.026009	47.774	38.336	47.774	-0.062052	6.95368	-1.4898	-1.53257	-1.50374	-1.67659	-1.75712	-1.88311	1.29912	0.263569	1.20044	unknown function;conserved Plasmodium protein
PF3D7_0303200	332	PF3D7_0303200	HAD superfamily protein, putative		HVRKTGKKKKLIKDRSYDAHNNGKKKNIHNN	S	332				2	0.999983	0.0011098	125.72	110.71	125.72	0.11164	8.07976	1.70832	1.65566	1.7823	1.42918	1.45799	1.47451	1.66611	0.261531	1.19875	putative;HAD superfamily protein
PF3D7_1209300	1230	PF3D7_1209300	zinc finger transcription factor, putative	KROX1	TEGKEGEVQKISRKGSFSIEGRTCNICKMVF	S	1230		+		2	0.945225	0.00262733	91.082	55.587	66.393	0.61382	8.45448	2.6212	2.53568	2.51481	2.2738	2.35802	2.25602	1.54171	0.261282	1.19854	putative (KROX1);zinc finger transcription factor	metal ion binding;DNA binding	DNA-dependent;regulation of transcription	nucleus	zinc ion binding		intracellular	GO:0046872;GO:0003677	GO:0006355	GO:0005634	GO:0008270		GO:0005622
PF3D7_1471400	75	PF3D7_1471400	diacylglycerol kinase, putative		IMNNHNKYESKGFSASSLNNKSFSMTNDKIT	S	75				2	0.984986	0.00392295	114.93	66.333	78.324	1.3678	NaN	-3.90595	-3.98357	-3.99568	-4.15297	-4.2878	-4.22746	1.49101	0.261007	1.19831	putative;diacylglycerol kinase	diacylglycerol kinase activity	second-messenger-mediated signaling;protein kinase C-activating G-protein coupled receptor signaling pathway		diacylglycerol kinase activity	protein kinase C-activating G-protein coupled receptor signaling pathway		GO:0004143	GO:0019932;GO:0007205		GO:0004143	GO:0007205
PF3D7_1471400	76	PF3D7_1471400	diacylglycerol kinase, putative		MNNHNKYESKGFSASSLNNKSFSMTNDKITC	S	76				2	0.999414	0.00392295	114.93	66.333	78.324	1.3678	NaN	-3.90595	-3.98357	-3.99568	-4.15297	-4.2878	-4.22746	1.49101	0.261007	1.19831	putative;diacylglycerol kinase	diacylglycerol kinase activity	second-messenger-mediated signaling;protein kinase C-activating G-protein coupled receptor signaling pathway		diacylglycerol kinase activity	protein kinase C-activating G-protein coupled receptor signaling pathway		GO:0004143	GO:0019932;GO:0007205		GO:0004143	GO:0007205
PF3D7_0822900	619	PF3D7_0822900	conserved Plasmodium protein, unknown function		INHLYNMNKNSYDTNSFQYNKSYSSTTNEEQ	S	619				3	0.999909	3.56e-07	228.11	193.34	132.24	0.057405	8.61456	2.17264	2.07646	2.13484	1.87452	1.91122	1.81857	1.66532	0.259881	1.19738	unknown function;conserved Plasmodium protein			nucleus						GO:0005634
PF3D7_0530300	1027	PF3D7_0530300	conserved Plasmodium membrane protein, unknown function		NGNNNNNKKIIPSNTSDLSFKDIYKYDAYIK	S	1027				3	0.797211	0.000199425	81.144	69.487	81.144	0.85447	7.73394	-1.35014	-1.40046	-1.69425	-1.65851	-1.77374	-1.7899	0.815224	0.259099	1.19673	unknown function;conserved Plasmodium membrane protein
PF3D7_0511500	6877	PF3D7_0511500	RNA pseudouridylate synthase, putative		NEINNMNEDSKLRRLSDQPLSAKSSKIVTPP	S	6877		+		3	1	0.000204955	156.2	77.212	62.759	-0.022864	7.78818	0.81982	0.894186	0.793133	0.614609	0.598619	0.519474	1.5905	0.258146	1.19594	putative;RNA pseudouridylate synthase	pseudouridine synthase activity;RNA binding	pseudouridine synthesis		binding; protein binding; pseudouridine synthase activity;RNA binding	pseudouridine synthesis;RNA modification		GO:0009982;GO:0003723	GO:0001522		GO:0005488; GO:0005515; GO:0009982;GO:0003723	GO:0001522;GO:0009451
PF3D7_1465200	344	PF3D7_1465200	conserved Plasmodium protein, unknown function		HKDTSNKNDNSNKTSSATSVFKSLGFFLSKK	S	344				2	0.546403	0.0148312	103.21	79.894	103.21	0.51139	6.94556	-1.79573	-1.83184	-1.76751	-2.0057	-2.07937	-2.07908	1.85044	0.256355	1.19446	unknown function;conserved Plasmodium protein
PF3D7_1011800	1026	PF3D7_1011800	QF122 antigen		INTNDEKAFPSLHDVTNMQSKKNKKLSQSNQ	T	1026				3	0.676145	0.0204409	44.511	31.092	44.511	0.075832	6.89654	-4.04795	-4.12973	-4.10575	-4.30601	-4.34397	-4.40218	1.69356	0.256245	1.19437	PRE-binding protein (PREBP)	double-stranded DNA binding; sequence-specific DNA binding transcription factor activity;RNA binding	DNA-dependent;regulation of transcription	nucleus	RNA binding			GO:0003690; GO:0003700;GO:0003723	GO:0006355	GO:0005634	GO:0003723
PF3D7_1427300	6	PF3D7_1427300	conserved Plasmodium protein, unknown function		__________MLKRDSLSNLHSKETRRFSIH	S	6		+		4	0.999554	4.27e-05	169.83	126.68	94.747	0.037598	8.08881	1.6404	1.66504	1.76532	1.4814	1.41105	1.41005	1.53153	0.256082	1.19423	unknown function;conserved Plasmodium protein	actin binding; calmodulin binding;ATP binding		myosin complex;cytoplasm				GO:0003779; GO:0005516;GO:0005524		GO:0016459;GO:0005737
PF3D7_1237900	419	PF3D7_1237900	conserved Plasmodium protein, unknown function		ASGIYEEDHEERYRTSQVSERSIKKSVTSQQ	S	419		+		3	0.897513	0.0117964	101.72	68.103	101.72	-0.075968	7.89529	-1.2249	-1.17497	-1.21571	-1.44781	-1.40646	-1.52839	1.64921	0.255692	1.19391	unknown function;conserved Plasmodium protein	ATP binding		membrane;apicoplast				GO:0005524		GO:0016020;GO:0020011
P04406;Q2TSD0;E7EUT4;E7EUT5;Q0QET7;A4UCT1	176;176;134;101;151;88	P04406	Glyceraldehyde-3-phosphate dehydrogenase	GAPDH	AKVIHDNFGIVEGLMTTVHAITATQKTVDGP	T	176				4	0.82086	2.05e-22	129.8	119.25	126.02	-1.1931	7.58561	-3.08498	-3.0725	-3.15795	-3.33948	-3.36567	-3.3765	1.9031	0.255405	1.19367
PF3D7_1304500	170	PF3D7_1304500	small heat shock protein, putative		QRYYIKERCESSFYRSFTLPENVSEDEIKAT	S	170				2	0.813012	0.0508608	56.121	43.741	56.121	1.7981	7.17725	-1.71025	-1.81591	-1.77549	-2.03637	-2.03679	-1.99364	1.76302	0.255048	1.19338	putative;small heat shock protein		response to unfolded protein;response to heat						GO:0006986;GO:0009408
PF3D7_1415400	652	PF3D7_1415400	conserved Plasmodium protein, unknown function		YGATASKDTKKYRSSSRNYRNDKYILRKESY	S	652				3	0.640952	0.0734728	62.338	38.569	62.338	0.41362	NaN	-3.72429	-3.75897	-3.5759	-3.99833	-3.86226	-3.95859	1.17314	0.253344	1.19197	unknown function;conserved Plasmodium protein			nucleus						GO:0005634
PF3D7_1423700	560	PF3D7_1423700	conserved Plasmodium protein, unknown function		KKDDKRIDSRGSHNKSNNSNYMKGMENCNMN	S	560				4	0.990655	0.0019754	82.59	60.923	82.59	-0.32125	7.17181	-1.72913	-1.55234	-1.68587	-1.9802	-1.85071	-1.89564	1.21688	0.253069	1.19174	unknown function;conserved Plasmodium protein	ATP binding		cytoplasm				GO:0005524		GO:0005737
PF3D7_1304200.1;PF3D7_1304200.2	67;67	PF3D7_1304200.1	CorA-like Mg2 transporter protein, putative		LFKHYKKVHDNGDCLSRKENSINSSTLMNRE	S	67				2	1	0.000298916	147.42	133.17	141.37	0.22491	8.19338	1.95908	1.99435	2.06072	1.75748	1.76555	1.73648	1.82744	0.251549	1.19048	putative;CorA-like Mg2+ transporter protein				metal ion transmembrane transporter activity	transmembrane transport;metal ion transport	membrane				GO:0046873	GO:0055085;GO:0030001	GO:0016020
PF3D7_0407800	521	PF3D7_0407800	conserved Plasmodium protein, unknown function		YDPYKEMCKKEKENYSIYDNKIYENDIYDYL	S	521				3	0.955244	0.00726271	63.682	48.891	63.682	0.024136	7.32307	-0.192362	-0.191654	-0.299801	-0.545135	-0.475464	-0.415278	1.39402	0.250687	1.18977	unknown function;conserved Plasmodium protein			membrane						GO:0016020
PF3D7_0824400	353	PF3D7_0824400	nucleoside transporter 2	NT2	NMTSNEIGDHKILQESHSKNKKFNDILLNEN	S	353			+	3	0.970815	0.00245498	110.84	76.083	110.84	-0.095478	7.82943	2.20819	2.24494	2.26393	1.97131	1.95007	2.04686	1.75294	0.249609	1.18888	nucleoside transporter 2 (NT2)	nucleoside transmembrane transporter activity	nucleoside transport	membrane;endoplasmic reticulum				GO:0005337	GO:0015858	GO:0016020;GO:0005783
PF3D7_1007200	543	PF3D7_1007200	rhoGAP GTPase, putative		VSIKKSTSKRLSFDHSIKSEKSGDSKNSFLS	S	543				3	0.715368	0.00120213	117.95	83.199	117.95	-0.26318	7.05827	-0.558651	-0.659864	-0.613281	-0.869884	-0.872938	-0.837191	1.80995	0.249406	1.18872	putative;rhoGAP GTPase	GTPase activator activity	Rho protein signal transduction	membrane;apicoplast		signal transduction	intracellular	GO:0005096	GO:0007266	GO:0016020;GO:0020011		GO:0007165	GO:0005622
PF3D7_1315500	3	PF3D7_1315500	conserved Plasmodium protein, unknown function		_____________MGSFTEDKKEIINLEDAY	S	3				3	0.948902	0.0197033	59.418	29.026	59.418	0.69194	7.57466	0.361797	0.192079	0.0795097	-0.0718937	0.0473728	-0.0884552	0.939461	0.248788	1.18821	unknown function;conserved Plasmodium protein
PF3D7_0925300	29	PF3D7_0925300	proline--tRNA ligase, putative		HVILSLKLVNLKKKRSNVFFVNNKILKRNVP	S	29		+		2	1	0.0237242	53.756	9.9486	47.706	-4.0607	8.3728	1.59034	1.47878	1.4533	1.28807	1.26968	1.21922	1.47167	0.24848	1.18796	putative (aPRS);proline--tRNA ligase	proline-tRNA ligase activity;ATP binding	prolyl-tRNA aminoacylation	cytoplasm;apicoplast	aminoacyl-tRNA ligase activity; nucleotide binding;ATP binding	tRNA aminoacylation for protein translation	cytoplasm	GO:0004827;GO:0005524	GO:0006433	GO:0005737;GO:0020011	GO:0000166; GO:0004812;GO:0005524	GO:0006418	GO:0005737
PF3D7_0922100	946	PF3D7_0922100	ubiquitin-like protein, putative		SINHEFLRQIRNLYFSNNNNNRMHNNMNTNF	S	946				2	0.999452	0.00385472	113.52	92.463	113.52	-0.31132	7.02522	-1.91171	-1.85966	-1.74451	-2.08716	-1.9992	-2.17178	1.14355	0.24742	1.18708	putative;ubiquitin-like protein				protein binding						GO:0005515
PF3D7_0104300	661	PF3D7_0104300	ubiquitin carboxyl-terminal hydrolase 1, putative	UBP1	INNHNDNNFNVNKELSINDNVYENFIREYKN	S	661				2	0.986755	0.00880548	73.918	56.289	73.918	0.24814	6.97066	-3.0362	-2.97988	-2.93379	-3.19076	-3.24712	-3.25411	1.69321	0.247374	1.18704	putative (UBP1);ubiquitin carboxyl-terminal hydrolase 1	ubiquitin thiolesterase activity	ubiquitin-dependent protein catabolic process	proteasome complex	ubiquitin thiolesterase activity	ubiquitin-dependent protein catabolic process		GO:0004221	GO:0006511	GO:0000502	GO:0004221	GO:0006511
PF3D7_0217500	17	PF3D7_0217500	calcium-dependent protein kinase 1	CDPK1	GCSQSSNVKDFKTRRSKFTNGNNYGKSGNNK	S	17		+		2	0.999913	0.000440004	136.6	106.67	136.6	-0.053897	8.37284	2.7165	2.60129	2.6428	2.41023	2.43511	2.37482	1.64118	0.246813	1.18658	calcium-dependent protein kinase 1 (CDPK1)	calcium ion binding; calcium-dependent protein serine/threonine kinase activity; protein serine/threonine kinase activity;ATP binding	response to drug;protein phosphorylation	plasma membrane;membrane	calcium ion binding; protein kinase activity; protein tyrosine kinase activity;ATP binding	protein phosphorylation		GO:0004674; GO:0005509; GO:0009931;GO:0005524	GO:0042493;GO:0006468	GO:0005886;GO:0016020	GO:0004672; GO:0004713; GO:0005509;GO:0005524	GO:0006468
PF3D7_1025000	138	PF3D7_1025000	formin 2, putative		PACLPSFDIVRHKSFSDISNMEGSLKWKLSS	S	138				3	0.856205	7.92e-05	82.01	70.302	82.01	-0.38459	7.52776	0.692667	0.587929	0.801811	0.523239	0.422697	0.396223	1.11217	0.246749	1.18653	putative;formin 2	calcium ion binding			protein binding			GO:0005509			GO:0005515
PF3D7_0624600	1791	PF3D7_0624600	SNF2 helicase, putative	ISWI	KNITNIVDGNKIMNSSPHKGGTKCEPNEGST	S	1791				4	0.717474	0.0246262	54.812	45.157	51.771	0.078058	7.60369	0.511736	0.551315	0.576256	0.246975	0.36668	0.285461	1.59765	0.24673	1.18651	putative (ISWI);SNF2 helicase	ATP-dependent helicase activity; RNA binding; zinc ion binding;ATP binding	chromatin remodeling	nucleus	DNA binding; helicase activity; nucleic acid binding; protein binding; zinc ion binding;ATP binding			GO:0003723; GO:0008026; GO:0008270;GO:0005524	GO:0006338	GO:0005634	GO:0003676; GO:0003677; GO:0004386; GO:0005515; GO:0008270;GO:0005524
PF3D7_0611600	147	PF3D7_0611600	conserved Plasmodium protein, unknown function		VSNVIESKEQIKRYNSHNKIERKNTIYDIYE	S	147				3	0.999801	0.0158962	73.881	55.656	61.167	-0.08543	8.10199	2.1765	2.14564	2.14448	1.89259	1.94022	1.89648	2.2494	0.245779	1.18573	unknown function;conserved Plasmodium protein
PF3D7_1023900	785	PF3D7_1023900	chromodomain-helicase-DNA-binding protein 1 homolog, putative	CHD1	NNMDDKNNMKYSRKGSLGAKQQQQQQQQQAL	S	785		+		3	1	0.0266487	58.699	22.274	58.699	0.019468	7.38767	0.296761	0.325863	0.219534	-0.0623913	0.137695	0.0320473	1.18431	0.244935	1.18504	putative (CHD1);chromodomain-helicase-DNA-binding protein 1 homolog	ATP binding			DNA binding; helicase activity; nucleic acid binding;ATP binding		nucleus	GO:0005524			GO:0003676; GO:0003677; GO:0004386;GO:0005524		GO:0005634
PF3D7_0825000	390	PF3D7_0825000	conserved Plasmodium protein, unknown function		KYNKYEKDHNIYNDLSDDGKSIDRTNVYDNN	S	390				3	1	0.000591245	98.508	85.892	98.508	0.24682	7.15485	0.631449	0.564505	0.539516	0.354961	0.344637	0.30982	1.80502	0.242017	1.18265	unknown function;conserved Plasmodium protein			integral to membrane; membrane;apicoplast						GO:0016020; GO:0016021;GO:0020011
PF3D7_1313600	2017	PF3D7_1313600	conserved Plasmodium protein, unknown function		SNFDKKDIIKNIDLLSNIRVTNPNLYSC___	S	2017				2	1	0.0560275	72.731	48.306	72.731	-0.68645	6.66161	-4.10696	-4.20806	-4.16153	-4.40237	-4.3517	-4.44709	1.57593	0.241536	1.18225	unknown function;conserved Plasmodium protein			cytoplasm	protein binding					GO:0005737	GO:0005515
PF3D7_0216700.2;PF3D7_0216700.1	54;54	PF3D7_0216700.2	conserved Plasmodium protein, unknown function		LNDKNAHYELNHIKRSLNELDIYTKNKSDLF	S	54		+		2	0.852233	0.0071261	102.29	62.9	102.29	0.55364	7.47995	-0.863218	-0.908401	-0.898621	-1.08339	-1.11999	-1.19042	1.70766	0.241186	1.18196	putative (ATG11);autophagy-related protein 11
PF3D7_1119700	87	PF3D7_1119700	conserved Plasmodium protein, unknown function		YNNQTKDISLPFHKNSMNEINIISKNIDVDK	S	87		+		4	0.99989	7.73e-14	116.23	85.258	106.93	-0.4888	7.72805	1.27062	1.22489	1.25878	1.0524	0.999313	0.980568	1.95685	0.240669	1.18154	unknown function;conserved Plasmodium protein	nucleotidyltransferase activity; sequence-specific DNA binding transcription factor activity;DNA-directed RNA polymerase activity	DNA-dependent; transcription;regulation of transcription		sequence-specific DNA binding transcription factor activity;protein binding		nucleus	GO:0003700; GO:0016779;GO:0003899	GO:0006351;GO:0006355		GO:0003700;GO:0005515		GO:0005634
H0YBS0;B3KX39;P16157;E7EVX7	73;67;759;759	H0YBS0;P16157	Ankyrin-1	ANK1	QGHTDIVTLLLKNGASPNEVSSDGTTPLAIA	S	759				3	0.994877	3.63e-11	104.26	88.888	104.26	-0.30963	7.6431	0.256426	0.205824	0.293888	0.126207	-0.0384293	-0.0533752	1.20672	0.240578	1.18147
PF3D7_1227200	1091	PF3D7_1227200	potassium channel protein	K1	LMYNGMLRRKNRERLSSSNLKIKQPSQQKSR	S	1091		+		3	0.899539	0.0020036	106.93	77.872	57.175	0.42189	7.12008	0.225254	0.166477	0.190142	-0.101139	-0.0899963	0.0600662	1.30868	0.237647	1.17907	potassium channel (K1)	voltage-gated potassium channel activity;potassium channel activity	potassium ion transport	membrane; voltage-gated potassium channel complex;host cell plasma membrane				GO:0005249;GO:0005267	GO:0006813	GO:0008076; GO:0016020;GO:0020002
PF3D7_0823200	132	PF3D7_0823200	RNA binding protein, putative		NSVTGHSQWEKPKEMSATNFPGKGSAPSFGP	S	132				3	0.969965	0.0128309	57.175	45.466	57.175	0.36826	6.89126	-0.753639	-0.605717	-0.683279	-0.994946	-0.846312	-0.914095	1.22689	0.237572	1.17901	putative;RNA-binding protein	RNA binding	regulation of translation		protein binding;nucleic acid binding			GO:0003723	GO:0006417		GO:0005515;GO:0003676
PF3D7_1352400	826	PF3D7_1352400	conserved Plasmodium protein, unknown function		IYLYTGEIEKRKRKKSSGHLFKKKNHINNNN	S	826		+		3	0.827688	0.0379777	51.193	29.745	51.193	-1.1734	6.45376	-2.29303	-2.04546	-1.65441	-2.16962	-2.29831	-2.23581	0.471385	0.236947	1.1785	unknown function;conserved Plasmodium protein		transport	membrane					GO:0006810	GO:0016020
PF3D7_0508700	82	PF3D7_0508700	Pre-mRNA-processing ATP-dependent RNA helicase prp5, putative	PRP5	EENKKKKKKRDSKKYSVDDSYNKTKNKIYND	S	82		+		3	0.980169	0.000822844	105.03	80.176	105.03	0.32492	6.99439	0.884136	0.878918	0.908358	0.725475	0.635254	0.601641	1.60249	0.236347	1.17801	putative (PRP5);pre-mRNA-processing ATP-dependent RNA helicase PRP5	ATP-dependent RNA helicase activity; nucleic acid binding;ATP binding			ATP-dependent helicase activity; helicase activity; nucleic acid binding;ATP binding			GO:0003676; GO:0004004;GO:0005524			GO:0003676; GO:0004386; GO:0008026;GO:0005524
PF3D7_0617900	33	PF3D7_0617900	histone H3 variant, putative	H3.3	RKQLASKAARKSAPVSTGIKKPHRYRPGTVA	S	33			+	3	0.94952	0.00275511	99.539	24.31	62.287	0.41523	7.27939	1.65353	1.56094	1.57727	1.33435	1.36578	1.38283	1.7517	0.236265	1.17794	putative (H3.3);histone H3 variant	protein heterodimerization activity;DNA binding	chromosome organization	nucleosome	protein heterodimerization activity;DNA binding	nucleosome assembly	nucleosome	GO:0046982;GO:0003677	GO:0051276	GO:0000786	GO:0046982;GO:0003677	GO:0006334	GO:0000786
B2RMN7;P11277;Q59FP5;E7EV95;O14726	1297;1297;1301;81;362	B2RMN7;P11277	Spectrin beta chain, erythrocytic	SPTB;HSpTB1	NCQELTLWINDKLLTSQDVSYDEARNLHNKW	S	1297				3	0.501541	0.00905169	73.834	59.402	55.261	0.17265	7.13909	-5.58218	-5.11313	-5.13002	-5.50746	-5.69993	-5.32317	0.471009	0.235073	1.17697
PF3D7_0614300	560	PF3D7_0614300	organic anion transporter		YGNDELYLNPAQRSYSKDKRDKFLEIEIENS	S	560				2	0.999056	0.0140719	104.89	70.108	87.806	0.50275	8.8917	3.44239	3.25472	3.16791	3.06718	3.05231	3.04055	0.991892	0.234999	1.17691	organic anion transporter		transmembrane transport	integral to membrane		transmembrane transport	integral to membrane		GO:0055085	GO:0016021		GO:0055085	GO:0016021
PF3D7_0822900	617	PF3D7_0822900	conserved Plasmodium protein, unknown function		YGINHLYNMNKNSYDTNSFQYNKSYSSTTNE	T	617				3	0.577832	0.0049762	89.451	73.101	89.451	-0.17965	6.70876	-1.07857	-0.981331	-0.952299	-1.13167	-1.31207	-1.27306	1.14137	0.234868	1.1768	unknown function;conserved Plasmodium protein			nucleus						GO:0005634
PF3D7_1438400	247	PF3D7_1438400	metacaspase-like protein	MCA2	NQQNLNKNINDNNAGSFDNLNKTVFENYNKN	S	247				3	1	6.68e-06	185.2	155.6	111.77	0.19422	8.44433	1.93555	1.89126	1.85035	1.71319	1.65781	1.60413	1.5538	0.234009	1.1761	metacaspase-like protein (MCA2)			membrane						GO:0016020
PF3D7_0606600	756	PF3D7_0606600	conserved Plasmodium protein, unknown function		DDINHHYNFVKKNSLSEPYENIVNILKYKQS	S	756				3	0.987944	3.4e-07	166.21	153.72	157	0.28339	8.39252	1.37346	1.47006	1.55815	1.31015	1.26244	1.12972	1.03797	0.233122	1.17538	unknown function;conserved Plasmodium protein	ATP binding		cytoplasm				GO:0005524		GO:0005737
PF3D7_0205300	148	PF3D7_0205300	conserved Plasmodium protein, unknown function		KIKNKYIPNKNHMNKYNNNNDQNKSDDNFVH	Y	148				2	1	0.0379024	78.516	42.975	78.516	-0.4631	7.33778	-3.13901	-3.14942	-2.97899	-3.25121	-3.37684	-3.33565	1.13663	0.232092	1.17454	unknown function;conserved Plasmodium protein
PF3D7_0814200	98	PF3D7_0814200	DNA/RNA-binding protein Alba 1	ALBA1	SGQDNSEHVVQEKTVSFIEILLSREQLDMKD	S	98				2	0.926082	0.0251789	76.358	56.654	76.358	-0.031651	6.72726	-1.98522	-1.81921	-1.54731	-2.03698	-2.13493	-1.87282	0.583792	0.230997	1.17365	DNA/RNA-binding protein Alba 1 (ALBA1)	RNA binding;DNA binding		nucleus;cytoplasm	nucleic acid binding			GO:0003723;GO:0003677		GO:0005634;GO:0005737	GO:0003676
PF3D7_0618000	299	PF3D7_0618000	conserved Plasmodium membrane protein, unknown function		NKFFFLFRKKGSIASSSHDKENEYIMKSNKN	S	299				4	0.841435	1.04e-07	97.271	74.702	56.882	0.0082989	8.05003	0.934568	1.01202	0.926012	0.751789	0.681109	0.747936	1.63553	0.230589	1.17331	unknown function;conserved Plasmodium membrane protein
PF3D7_0618000	300	PF3D7_0618000	conserved Plasmodium membrane protein, unknown function		KFFFLFRKKGSIASSSHDKENEYIMKSNKNK	S	300				4	0.82282	0.000349051	69.765	57.632	56.882	0.0082989	8.05003	0.934568	1.01202	0.926012	0.751789	0.681109	0.747936	1.63553	0.230589	1.17331	unknown function;conserved Plasmodium membrane protein
P04406;Q2TSD0;E7EUT4;E7EUT5;Q0QET7;A4UCT1	182;182;140;107;157;94	P04406	Glyceraldehyde-3-phosphate dehydrogenase	GAPDH	NFGIVEGLMTTVHAITATQKTVDGPSGKLWR	T	182				4	0.917841	1.2e-22	171.14	160.59	171.14	-0.12237	8.14535	0.996285	0.840303	0.844439	0.7101	0.772095	0.513742	0.872751	0.228363	1.1715
PF3D7_1403100	229	PF3D7_1403100	conserved Plasmodium protein, unknown function		IIINVQRGRKKQKRDSDEGNNIPLKNINSLL	S	229		+		3	1	0.00053584	107.62	84.27	107.62	0.065284	7.37038	-0.93149	-0.976282	-0.799625	-1.22394	-1.13819	-1.03009	1.00957	0.228273	1.17143	unknown function;conserved Plasmodium protein		mitotic chromosome condensation		binding				GO:0007076		GO:0005488
PF3D7_0624600	2378	PF3D7_0624600	SNF2 helicase, putative	ISWI	KNTIKEKLKELNYVNSRSNSNTKNNMNTNII	S	2378				3	1	0.000466886	118.24	99.905	118.24	0.64414	8.54697	2.80884	2.80539	2.86396	2.60626	2.64312	2.54399	1.65353	0.228271	1.17143	putative (ISWI);SNF2 helicase	ATP-dependent helicase activity; RNA binding; zinc ion binding;ATP binding	chromatin remodeling	nucleus	DNA binding; helicase activity; nucleic acid binding; protein binding; zinc ion binding;ATP binding			GO:0003723; GO:0008026; GO:0008270;GO:0005524	GO:0006338	GO:0005634	GO:0003676; GO:0003677; GO:0004386; GO:0005515; GO:0008270;GO:0005524
PF3D7_1003600	217	PF3D7_1003600	membrane skeletal protein IMC1-related	ALV5	QNAFNRSYELLNKQSSVKSQNNASGENFSQM	S	217				4	0.759979	1.93e-17	107.5	87.818	98.095	-0.214	7.84631	2.17996	2.13647	2.09232	1.89943	1.92296	1.90364	1.88236	0.227575	1.17086	putative (IMC1c);inner membrane complex protein 1c		cytoskeleton organization	subpellicular network;inner membrane complex					GO:0007010	GO:0020038;GO:0070258
PF3D7_0212400	1053	PF3D7_0212400	conserved Plasmodium membrane protein, unknown function		NNQEEYSHNNKTNDNSVSNLYRDIENEYDEN	S	1053				2	0.994947	0.0014945	198.25	166.35	198.25	0.25773	7.85024	1.42598	1.35258	1.41438	1.13071	1.16117	1.21855	1.65592	0.227504	1.17081	unknown function;conserved Plasmodium membrane protein
PF3D7_1241500	194	PF3D7_1241500	conserved Plasmodium protein, unknown function		HNNGKKSEVRIKRTNSHLNKDSNRIYKRRKN	S	194				3	0.981188	0.00332387	77.42	63.337	77.42	0.22415	7.26002	-0.687279	-0.639486	-0.645601	-0.641928	-1.09029	-0.919924	0.643835	0.226591	1.17007	unknown function;conserved Plasmodium protein	zinc ion binding		nucleus;cytoplasm				GO:0008270		GO:0005634;GO:0005737
PF3D7_0826500	726	PF3D7_0826500	ubiquitin conjugation factor E4 B, putative	UBE4B	GVVENNQMNESGRNGSLDEDLNRDEREGINI	S	726				3	1	0.000422539	107.62	89.444	99.663	-0.027472	7.30094	0.199324	0.314377	0.265093	0.0113049	0.0620308	0.0313721	1.59666	0.224695	1.16853	putative (UBE4B);ubiquitin conjugation factor E4 B	ubiquitin-ubiquitin ligase activity;ubiquitin-protein ligase activity	ubiquitin-dependent protein catabolic process;protein ubiquitination	ubiquitin ligase complex	ubiquitin-ubiquitin ligase activity;ubiquitin-protein ligase activity	ubiquitin-dependent protein catabolic process;protein ubiquitination	ubiquitin ligase complex	GO:0034450;GO:0004842	GO:0006511;GO:0016567	GO:0000151	GO:0034450;GO:0004842	GO:0006511;GO:0016567	GO:0000151
P23634;Q68DH9;A1X4Q1	1168;1132;157	P23634	Plasma membrane calcium-transporting ATPase 4;Calcium-transporting ATPase	ATP2B4;DKFZp686M088	SIQKPYNQKSIHSFMTHPEFAIEEELPRTPL	T	1168				3	0.726284	6.46e-10	99.044	90.197	99.044	0.1354	7.34937	-3.26073	-3.25737	-3.11228	-3.53425	-3.34295	-3.4253	1.02785	0.224044	1.168
PF3D7_0402400	117	PF3D7_0402400	Plasmodium exported protein, unknown function	GEXP18	EKYVDNYEYNVRDHISENVKLGNDSIGDNIS	S	117				3	1	0.00450228	88.495	54.62	88.495	-0.23719	6.68348	-0.650324	-0.727392	-0.747637	-0.955326	-0.935213	-0.905615	1.6765	0.2236	1.16764	unknown function (GEXP18);Plasmodium exported protein	nucleotide binding		cytoplasm				GO:0000166		GO:0005737
PF3D7_1029400	481	PF3D7_1029400	conserved Plasmodium protein, unknown function		KKINSMQLEIMHKASSDPNNLAGADHSQKLC	S	481				3	0.530429	0.0169626	43.696	34.16	43.696	0.29843	6.4183	-1.07866	-0.98827	-1.0111	-1.18993	-1.20417	-1.35353	1.19931	0.223198	1.16732	unknown function;conserved Plasmodium protein			membrane;integral to membrane			membrane			GO:0016020;GO:0016021			GO:0016020
PF3D7_0214100	1225	PF3D7_0214100	protein transport protein sec31	SEC31	VVTPPMPSNQLNNTRSSFADIQNVVSPPRNK	S	1225				2	0.962422	0.000740636	115.87	87.701	115.87	-3.1223	7.32909	-0.402361	-0.432611	-0.299681	-0.569853	-0.563658	-0.670359	1.28261	0.223072	1.16722	protein transport protein SEC31 (SEC31)		translocation of peptides or proteins into host cell cytoplasm;ER to Golgi vesicle-mediated transport	ER to Golgi transport vesicle; host cell cytoplasm; Maurer's cleft;COPII vesicle coat	protein binding				GO:0044053;GO:0006888	GO:0020036; GO:0030134; GO:0030430;GO:0030127	GO:0005515
PF3D7_1219100	1350	PF3D7_1219100	clathrin heavy chain, putative		DNENDEYLKQFTQNNSYREKYGSYYNNNDIS	S	1350				3	1	0.000630691	184.76	157.43	184.76	0.19846	7.79143	1.84699	1.8532	1.91973	1.64687	1.6238	1.68053	1.79653	0.222907	1.16708	putative;clathrin heavy chain	structural molecule activity;protein transporter activity	receptor-mediated endocytosis;intracellular protein transport	clathrin coat of trans-Golgi network vesicle; clathrin vesicle coat;clathrin coat of coated pit	structural molecule activity;binding	vesicle-mediated transport;intracellular protein transport	clathrin coat of trans-Golgi network vesicle;clathrin coat of coated pit	GO:0005198;GO:0008565	GO:0006898;GO:0006886	GO:0030125; GO:0030130;GO:0030132	GO:0005198;GO:0005488	GO:0016192;GO:0006886	GO:0030130;GO:0030132
PF3D7_0914700	255	PF3D7_0914700	transporter, putative		NNKSTMQGQDNIQINSERATGSSMTDKKNNN	S	255				3	1	3.66e-06	135.49	121.63	130.09	-0.99714	7.91524	1.02324	1.0665	1.27321	0.864298	0.943809	0.893011	0.95277	0.22061	1.16523	putative;transporter		transmembrane transport	integral to membrane		transmembrane transport	integral to membrane		GO:0055085	GO:0016021		GO:0055085	GO:0016021
PF3D7_0529400.1	943	PF3D7_0529400.1	conserved Plasmodium protein, unknown function		LPAENKKQVKKKKKKSVEDSRKSLVDMYSSA	S	943		+		3	0.999983	0.00714716	94.909	31.681	90.696	0.13665	8.14148	2.00101	1.9669	1.95138	1.72911	1.78212	1.75761	2.02564	0.21681	1.16216	unknown function;conserved Plasmodium protein
PF3D7_1251200	533	PF3D7_1251200	coronin		NENENYKENNDSSIQSIRSNSKSIEKNDDDN	S	533				3	0.993325	5.53e-14	114.14	102.49	114.14	-0.21597	7.3382	0.0107555	0.0238056	0.0113049	-0.266882	-0.176111	-0.161486	1.64371	0.216782	1.16214	coronin	actin filament binding	cytokinesis; microtubule-based process;cellular component movement	pellicle	protein binding			GO:0051015	GO:0000910; GO:0007017;GO:0006928	GO:0020039	GO:0005515
PF3D7_1211900	123	PF3D7_1211900	non-SERCA-type Ca2 -transporting P-ATPase	ATP4	EESPKSIGYNYYASESIENLCKEFGLESINT	S	123				2	0.977941	4.33e-05	83.251	72.707	83.251	-1.0802	7.02694	-2.19369	-2.27727	-2.14786	-2.41901	-2.36259	-2.48736	1.27062	0.216713	1.16208	non-SERCA-type Ca2+ -transporting P-ATPase (ATP4)	hydrogen ion transmembrane transporter activity; metal ion binding; nucleotide binding;ATPase activity	response to drug;regulation of sodium ion transport	integral to membrane	catalytic activity; metal ion binding; nucleotide binding;ATP binding	metabolic process;cation transport	membrane	GO:0000166; GO:0015078; GO:0046872;GO:0016887	GO:0042493;GO:0002028	GO:0016021	GO:0000166; GO:0003824; GO:0046872;GO:0005524	GO:0008152;GO:0006812	GO:0016020
PF3D7_0203000	143	PF3D7_0203000	conserved Plasmodium protein, unknown function		NELENQLKDTLKSISSLSNKIVNYESKIEEL	S	143				2	0.920065	0.0729835	72.434	31.27	72.434	0.83608	6.49667	-3.2544	-3.18814	-3.19838	-3.42957	-3.42218	-3.43902	2.02641	0.216619	1.16201	putative (ROPE);repetitive organellar protein			rhoptry						GO:0020008
PF3D7_1320700	283	PF3D7_1320700	conserved Plasmodium protein, unknown function		NQDKGKRYDDDIQSIYDNNEGQDKKNIIQNS	Y	283				3	0.553818	0.000437813	73.928	66.984	73.928	-0.18283	7.81912	0.172682	0.061163	-0.00403214	-0.138842	-0.102066	-0.178955	1.2135	0.216558	1.16196	unknown function;conserved Plasmodium protein	actin binding; calmodulin binding; motor activity;ATP binding		myosin complex;cytoplasm				GO:0003774; GO:0003779; GO:0005516;GO:0005524		GO:0016459;GO:0005737
PF3D7_1036900	492	PF3D7_1036900	conserved Plasmodium protein, unknown function		KLSLYNSANSSHINSSFNKGTQKKGLLSKKD	S	492				3	0.81039	2.74e-08	96.016	80.743	96.016	0.5659	7.21614	-0.661242	-0.678087	-0.636543	-0.851759	-0.878727	-0.892813	2.20889	0.215809	1.16135	unknown function;conserved Plasmodium protein	actin binding; calmodulin binding; motor activity;ATP binding		myosin complex;cytoplasm				GO:0003774; GO:0003779; GO:0005516;GO:0005524		GO:0016459;GO:0005737
PF3D7_1363500	662	PF3D7_1363500	DNase I-like protein, putative		NKDTQNEIYHNYRKRSNDMLSIKGKIKNINN	S	662		+		4	0.98989	0.029538	46.88	26.102	46.88	-0.51813	6.32779	-4.27342	-4.54603	-4.32733	-4.46851	-4.59734	-4.71859	0.712781	0.212553	1.15874	putative;DNase I-like protein	magnesium ion binding; poly(A)-specific ribonuclease activity;RNA binding	DNA-dependent; transcription;regulation of transcription	nucleus;cytoplasm				GO:0000287; GO:0004535;GO:0003723	GO:0006351;GO:0006355	GO:0005634;GO:0005737
PF3D7_0407800	1916	PF3D7_0407800	conserved Plasmodium protein, unknown function		DDDNNNKIAFIKKKVSSNLSNIKDKLTFHEK	S	1916		+		4	0.981401	0.000826986	94.487	84.347	41.088	-0.08612	7.87633	1.7827	1.65151	1.54009	1.46917	1.4744	1.39684	0.979001	0.211301	1.15773	unknown function;conserved Plasmodium protein			membrane						GO:0016020
PF3D7_1142100	2639	PF3D7_1142100	conserved Plasmodium protein, unknown function		NEQINSDIYSNDRNTSFNNLDNDINAQPKTN	S	2639				3	0.936437	1.63e-06	119.95	104.43	119.95	0.19262	7.38399	-0.00692368	-0.0416298	-0.0402165	-0.257788	-0.212515	-0.251679	2.13545	0.21107	1.15755	unknown function;conserved Plasmodium protein		protein folding	cytoplasm	heat shock protein binding				GO:0006457	GO:0005737	GO:0031072
P04406;Q2TSD0;E7EUT4;E7EUT5;Q0QET7;A4UCT1	177;177;135;102;152;89	P04406	Glyceraldehyde-3-phosphate dehydrogenase	GAPDH	KVIHDNFGIVEGLMTTVHAITATQKTVDGPS	T	177				4	0.766222	1.98e-22	135.84	128.41	134.45	0.1506	7.86079	-2.97471	-2.99009	-2.90935	-3.09889	-3.14375	-3.26412	1.20633	0.210869	1.15739
PF3D7_1438400	342	PF3D7_1438400	metacaspase-like protein	MCA2	NSFQFSKQEGLMKIYSNNNRNMNDYVVKTSN	S	342				2	0.999997	0.038473	105.1	26.989	105.1	0.051672	7.25322	-2.67201	-2.70285	-2.81712	-2.88638	-2.94782	-2.9902	1.23156	0.210806	1.15733	metacaspase-like protein (MCA2)			membrane						GO:0016020
PF3D7_1142500	98	PF3D7_1142500	60S ribosomal protein L28, putative		AKNMKNVEKLLQQHGSFEKAKNKEKLLKKYK	S	98			+	3	1	0.000697563	109.44	58.156	109.44	0.0069209	7.55759	0.0779858	0.0946751	0.0158997	-0.180708	-0.0595684	-0.198326	1.2818	0.209054	1.15593	60S ribosomal protein L28 (RPL28)	structural constituent of ribosome	translation	intracellular; ribosome;cytosolic large ribosomal subunit				GO:0003735	GO:0006412	GO:0005622; GO:0005840;GO:0022625
PF3D7_1220900	33	PF3D7_1220900	heterochromatin protein 1	HP1	KKKNGFIYLVKWKGYSDDENTWEPESNLIHL	S	33				4	0.995789	1.14e-21	143.19	138.88	143.19	0.61989	7.62376	-2.44483	-2.34693	-2.2714	-2.53762	-2.57783	-2.57383	1.2483	0.208707	1.15565	heterochromatin protein 1 (HP1)	chromatin binding	chromatin assembly or disassembly; regulation of chromatin silencing;cell proliferation	nuclear periphery;chromatin			nucleus	GO:0003682	GO:0006333; GO:0031935;GO:0008283	GO:0034399;GO:0000785			GO:0005634
PF3D7_1025900	567	PF3D7_1025900	conserved Plasmodium protein, unknown function		NNGNHINKFRFFTPTSNNVFVRTRSLTPNTY	S	567				2	0.788976	0.00492925	185.66	152.34	185.66	-0.56565	8.25595	-0.266243	-0.215567	-0.107044	-0.355522	-0.398245	-0.459946	1.18672	0.208286	1.15532	unknown function;conserved Plasmodium protein	actin binding; calmodulin binding; motor activity;ATP binding		membrane; myosin complex;cytoplasm				GO:0003774; GO:0003779; GO:0005516;GO:0005524		GO:0016020; GO:0016459;GO:0005737
PF3D7_1356800	772	PF3D7_1356800	serine/threonine protein kinase, putative	ARK3	NIMPYINKASNDSGNSNELTNLNKGQAHKNS	S	772				3	0.993151	2.52e-05	85.937	64.988	85.937	0.20738	7.03032	0.0565662	0.192001	0.161186	-0.0822716	-0.0699444	-0.061573	1.42595	0.207848	1.15496	putative (ARK3);serine/threonine protein kinase	protein serine/threonine kinase activity;ATP binding	protein phosphorylation	cAMP-dependent protein kinase complex	protein kinase activity; protein tyrosine kinase activity;ATP binding	protein phosphorylation		GO:0004674;GO:0005524	GO:0006468	GO:0005952	GO:0004672; GO:0004713;GO:0005524	GO:0006468
PF3D7_0305300	281	PF3D7_0305300	conserved Plasmodium membrane protein, unknown function		NNNMLRKKNSEENNAYNLFNNEKLKKLEKKK	Y	281				3	0.998642	5.15e-10	174.59	157.24	160.81	-0.54442	8.50529	2.76189	2.6802	2.61047	2.47949	2.47372	2.47582	1.38051	0.207841	1.15496	unknown function;conserved Plasmodium membrane protein			membrane;extracellular region						GO:0016020;GO:0005576
PF3D7_1002400.1;PF3D7_1002400.2	8;8	PF3D7_1002400.1	RNA binding protein, putative		________MSSKEAHSESEEPVHKNDGSTLY	S	8				4	0.999944	6.8e-12	129.37	115.62	94.185	-0.34995	8.19943	2.37888	2.41824	2.45312	2.23752	2.20541	2.19022	1.82065	0.205696	1.15324	putative;RNA-binding protein				nucleic acid binding						GO:0003676
PF3D7_1203700	346	PF3D7_1203700	nucleosome assembly protein	NAPL	NEEEEEGAKSNEDPLTS______________	T	346				2	0.977599	0.0236021	112.04	108.12	112.04	0.068865	7.92699	1.06781	1.05363	0.997875	0.827509	0.84239	0.833456	1.95612	0.205317	1.15294	nucleosome assembly protein (NAPL)	histone binding;DNA binding	nucleosome assembly	nucleus;cytoplasm		nucleosome assembly	nucleus	GO:0042393;GO:0003677	GO:0006334	GO:0005634;GO:0005737		GO:0006334	GO:0005634
PF3D7_0104300	506	PF3D7_0104300	ubiquitin carboxyl-terminal hydrolase 1, putative	UBP1	VHNSFDTHPKKWSHHSLPDNYEGEKKKKKNK	S	506				4	0.997909	0.000309041	76.492	69.256	76.492	0.49659	6.68785	-1.30327	-1.31142	-1.44263	-1.56218	-1.48669	-1.61746	1.12513	0.203002	1.15109	putative (UBP1);ubiquitin carboxyl-terminal hydrolase 1	ubiquitin thiolesterase activity	ubiquitin-dependent protein catabolic process	proteasome complex	ubiquitin thiolesterase activity	ubiquitin-dependent protein catabolic process		GO:0004221	GO:0006511	GO:0000502	GO:0004221	GO:0006511
PF3D7_1248700	1159	PF3D7_1248700	conserved Plasmodium protein, unknown function		NDRSFRLAARNAQKGSVDDLEAWKLNEGSLG	S	1159		+		3	1	0.00260414	64.705	50.103	64.705	-0.73599	7.86924	1.34391	1.3096	1.19367	1.07845	1.06488	1.09897	1.30687	0.201627	1.14999	unknown function;conserved Plasmodium protein			nucleus						GO:0005634
PF3D7_1241200	1366	PF3D7_1241200	conserved Plasmodium protein, unknown function		SSVANRNRSRSILSSSFLEKKEKSKKYSIKS	S	1366				2	0.843665	0.00298865	149.93	101.84	134.99	0.36488	7.20137	0.418755	0.37497	0.349388	0.15209	0.190569	0.199617	1.81911	0.200279	1.14892	unknown function;conserved Plasmodium protein			nucleus;cytoplasm						GO:0005634;GO:0005737
PF3D7_1233600	1252	PF3D7_1233600	asparagine and aspartate rich protein 1	AARP1	QSDLLDNDKRYYNKGSVRKESIYNEDRICEK	S	1252		+		3	0.999999	0.0153268	65.627	40.789	65.627	0.062734	6.99447	-1.04276	-0.951385	-0.831152	-1.17642	-1.09429	-1.15429	1.02724	0.199898	1.14862	asparagine and aspartate rich protein 1 (AARP1)	zinc ion binding			zinc ion binding;ubiquitin-protein ligase activity			GO:0008270			GO:0008270;GO:0004842
PF3D7_1007200	539	PF3D7_1007200	rhoGAP GTPase, putative		IKKKVSIKKSTSKRLSFDHSIKSEKSGDSKN	S	539		+		3	0.999997	0.00157909	111.94	73.062	111.94	-0.3136	7.03751	-0.544302	-0.665201	-0.636618	-0.615368	-1.0775	-0.750706	0.529163	0.19915	1.14802	putative;rhoGAP GTPase	GTPase activator activity	Rho protein signal transduction	membrane;apicoplast		signal transduction	intracellular	GO:0005096	GO:0007266	GO:0016020;GO:0020011		GO:0007165	GO:0005622
PF3D7_0506900	94	PF3D7_0506900	rhomboid protease ROM4	ROM4	KESFSINGDEKKKSFSINGDEKKESFSINGD	S	105				2	0.999452	0.000869492	104.41	64.753	79.492	0.13888	8.02255	2.4283	2.34343	2.25189	2.14225	2.16021	2.12487	1.20745	0.198765	1.14772	rhomboid protease ROM4 (ROM4)	serine-type endopeptidase activity;peptidase activity	signal peptide processing;proteolysis	integral to membrane	serine-type endopeptidase activity		integral to membrane	GO:0004252;GO:0008233	GO:0006465;GO:0006508	GO:0016021	GO:0004252		GO:0016021
PF3D7_0914700	298	PF3D7_0914700	transporter, putative		EMENLESGKRSSINISDRNSLSKPQNNNNNN	S	298				2	1	0.0169821	146.57	110.06	146.57	0.058327	8.04064	0.58342	0.696335	0.684521	0.478409	0.478228	0.416038	1.3832	0.1972	1.14647	putative;transporter		transmembrane transport	integral to membrane		transmembrane transport	integral to membrane		GO:0055085	GO:0016021		GO:0055085	GO:0016021
PF3D7_0612200	885	PF3D7_0612200	leucine-rich repeat protein	LRR6	EKANNCKKNIYKYIKSNDNINKSLVKEKKKN	S	885				3	0.999507	0.0324149	47.242	24.922	46.88	1.2863	6.70455	0.795559	0.784067	0.682089	0.559345	0.570112	0.542366	1.47427	0.19663	1.14602	leucine-rich repeat protein (LRR6)			apicoplast	protein binding					GO:0020011	GO:0005515
PF3D7_1011800	1021	PF3D7_1011800	QF122 antigen		SKGVYINTNDEKAFPSLHDVTNMQSKKNKKL	S	1021				3	0.999641	0.000363996	81.346	71.205	81.346	-0.090869	7.32785	-0.0329399	-0.00720787	-0.0139046	-0.166689	-0.253889	-0.218552	1.74649	0.195026	1.14474	PRE-binding protein (PREBP)	double-stranded DNA binding; sequence-specific DNA binding transcription factor activity;RNA binding	DNA-dependent;regulation of transcription	nucleus	RNA binding			GO:0003690; GO:0003700;GO:0003723	GO:0006355	GO:0005634	GO:0003723
PF3D7_0917000	1818	PF3D7_0917000	conserved Plasmodium protein, unknown function		DSTAMAFKRLNKLRRTSYTNVVSK_______	T	1818		+		3	0.662084	0.00524946	105.58	79.47	105.58	0.12479	7.16343	-0.912434	-0.907051	-0.867828	-1.13662	-1.05358	-1.08035	1.68971	0.194412	1.14426	unknown function;conserved Plasmodium protein	ATP binding			binding			GO:0005524			GO:0005488
PF3D7_0112200	544	PF3D7_0112200	multidrug resistance-associated protein 1	MRP1	NIVVDKTFLQNENITSHDDGTSHNLKHLKNV	S	544				4	0.748673	2.55e-14	110.26	91.939	110.26	-0.21872	7.31063	-0.93277	-0.805838	-0.769524	-0.955513	-0.978695	-1.15521	0.863704	0.193764	1.14374	multidrug resistance-associated protein 1 (MRP1)	ATPase activity; coupled to transmembrane movement of substances; glutathione binding;ATP binding	transmembrane transport; transport;response to drug	integral to plasma membrane;ATP-binding cassette (ABC) transporter complex	ATPase activity; nucleoside-triphosphatase activity; nucleotide binding;ATP binding	transport;transmembrane transport	integral to membrane	GO:0042626; GO:0043295;GO:0005524	GO:0006810; GO:0055085;GO:0042493	GO:0005887;GO:0043190	GO:0000166; GO:0016887; GO:0017111;GO:0005524	GO:0006810;GO:0055085	GO:0016021
PF3D7_1343700	182	PF3D7_1343700	kelch protein, putative		KKENFLDAANLINDDSGLNNLKKFSTVNNVN	S	182				3	1	0.00671883	44.158	36.233	41.214	0.79408	7.69542	0.17034	0.353704	0.302938	0.144903	-0.0114059	0.11478	0.930234	0.192902	1.14306	kelch protein K13 (K13)	protein binding	response to drug;protein homooligomerization		protein binding	protein homooligomerization		GO:0005515	GO:0042493;GO:0051260		GO:0005515	GO:0051260
PF3D7_0614300	526	PF3D7_0614300	organic anion transporter		DNENDMINNDYNERHSGNNSYINNNLDKMYT	S	526		+		3	0.997372	0.000440164	82.709	67.918	82.709	0.058595	7.37725	0.0733185	0.0815258	0.271091	-0.0890942	-0.00102997	-0.0601788	0.95838	0.19208	1.14241	organic anion transporter		transmembrane transport	integral to membrane		transmembrane transport	integral to membrane		GO:0055085	GO:0016021		GO:0055085	GO:0016021
PF3D7_1141800	313	PF3D7_1141800	phd finger protein, putative		SPYPSSELLQSYLKRSVEFSLDEKKYHYPVN	S	313		+		2	0.999882	0.0279056	83.182	55.701	83.182	0.31419	6.62198	-0.957037	-0.727615	-0.791914	-0.988266	-0.951653	-1.11106	0.826246	0.191472	1.14193	putative;phd finger protein	zinc ion binding;DNA binding	DNA-dependent; regulation of transcription; transcription;chromatin modification	nucleus	zinc ion binding;protein binding			GO:0008270;GO:0003677	GO:0006351; GO:0006355;GO:0016568	GO:0005634	GO:0008270;GO:0005515
PF3D7_0704300	1202	PF3D7_0704300	conserved Plasmodium membrane protein, unknown function		IKKNENFDVQKKYSLTSKNNNNEDEHMNKEY	T	1202				3	0.681419	0.0507329	90.696	24.128	90.696	-0.13635	8.34719	1.20988	1.04518	0.991703	0.924293	0.901438	0.847706	0.956129	0.191106	1.14164	unknown function;conserved Plasmodium membrane protein	actin binding; calmodulin binding; motor activity;ATP binding		myosin complex;cytoplasm				GO:0003774; GO:0003779; GO:0005516;GO:0005524		GO:0016459;GO:0005737
PF3D7_0522400	4503	PF3D7_0522400	conserved Plasmodium protein, unknown function		NGKNENVPYLHRKGYSLDDTHINNDKNNNNN	S	4503				4	0.781893	1.3e-05	66.017	56.754	66.017	-0.89037	7.24386	-1.12969	-1.06518	-1.24874	-1.28413	-1.53715	-1.19537	0.619074	0.191013	1.14156	unknown function;conserved Plasmodium protein		protein transport;protein localization						GO:0015031;GO:0008104
PF3D7_1008000	1526	PF3D7_1008000	inositol polyphosphate kinase, putative	IPK1	KYENKDINYYFRRLHTNNNIVSRTKKLITSG	T	1526				3	1	0.00167643	146.59	126.83	146.59	-0.59105	7.49795	0.428984	0.489174	0.521843	0.274689	0.311867	0.287312	1.6331	0.188711	1.13975	histone deacetylase 2 (HDA2)	4;5-trisphosphate 3-kinase activity;inositol-1	regulation of gene expression;inositol phosphate biosynthetic process	nucleus				GO:0008440	GO:0010468;GO:0032958	GO:0005634
PF3D7_0720700	1064	PF3D7_0720700	phosphoinositide-binding protein, putative		YGPIENYTKSSFASDSLAIRKNSKIFICSVE	S	1064				2	0.961928	0.00815279	139.66	102.3	139.66	-0.22936	7.37513	0.366694	0.350571	0.383953	0.195145	0.216925	0.123348	1.61664	0.1886	1.13966	putative;phosphoinositide-binding protein	phosphatidylinositol binding			protein binding;phosphatidylinositol binding	cell communication		GO:0035091			GO:0005515;GO:0035091	GO:0007154
PF3D7_1316600	147	PF3D7_1316600	choline-phosphate cytidylyltransferase	CCT	NQKKKKKKKSKGKSFSFDEENEDIYAWLKRA	S	147				3	0.834801	0.000313748	73.928	64.392	73.928	0.24486	7.39604	-1.71435	-1.69451	-1.60826	-1.8512	-1.8919	-1.83903	1.45402	0.188342	1.13945	choline-phosphate cytidylyltransferase (CCT)	catalytic activity	biosynthetic process	cytoplasm	nucleotidyltransferase activity;catalytic activity	biosynthetic process		GO:0003824	GO:0009058	GO:0005737	GO:0016779;GO:0003824	GO:0009058
PF3D7_1138400	1547	PF3D7_1138400	guanylyl cyclase	GCalpha	SYNELEKYKYVKHIDSNNKYINNNNNSIHMS	S	1547				3	1	0.00767186	104.2	39.544	94.309	-0.20478	7.6909	0.635485	0.534874	0.68907	0.450552	0.439447	0.404879	1.23934	0.188183	1.13933	guanylyl cyclase (GCalpha)	guanylate cyclase activity; magnesium ion binding; phospholipid-translocating ATPase activity;ATP binding	intracellular signal transduction; phospholipid transport; signal transduction;cGMP biosynthetic process	integral to plasma membrane	nucleotide binding; phosphorus-oxygen lyase activity;metal ion binding	intracellular signal transduction;cyclic nucleotide biosynthetic process		GO:0000287; GO:0004012; GO:0004383;GO:0005524	GO:0007165; GO:0015914; GO:0035556;GO:0006182	GO:0005887	GO:0000166; GO:0016849;GO:0046872	GO:0035556;GO:0009190
PF3D7_0523000	1204	PF3D7_0523000	multidrug resistance protein	MDR1	NDMTNFQDYQNNNNNSLVLKNVNEFSNQSGS	S	1204				3	0.793228	0.00517495	44.238	36.136	44.238	-0.27687	7.03282	-0.630672	-0.339926	-0.361492	-0.563599	-0.653564	-0.67425	0.695006	0.186441	1.13795	multidrug resistance protein 1 (MDR1)	ATPase activity; coupled to transmembrane movement of substances; drug transmembrane transporter activity;ATP binding	transmembrane transport; transport;response to drug	integral to membrane;food vacuole	ATPase activity; nucleoside-triphosphatase activity; nucleotide binding;ATP binding	transport;transmembrane transport	integral to membrane	GO:0015238; GO:0042626;GO:0005524	GO:0006810; GO:0055085;GO:0042493	GO:0016021;GO:0020020	GO:0000166; GO:0016887; GO:0017111;GO:0005524	GO:0006810;GO:0055085	GO:0016021
PF3D7_0611800	1228	PF3D7_0611800	conserved Plasmodium protein, unknown function		NHQMTTTIDGNKKRVSEHSGDLNRMLNNNLN	S	1228		+		3	0.999039	0.00236013	84.092	59.162	68.978	-0.23033	7.37579	0.418854	0.416645	0.598188	0.328455	0.273994	0.27461	1.00874	0.185542	1.13724	unknown function;conserved Plasmodium protein
PF3D7_1356600	470	PF3D7_1356600	regulator of chromosome condensation, putative		EKSKQGDQHSDKTFYSVQEENAFISI_____	S	470				2	0.946408	0.0762683	50.178	41.768	50.178	0.63097	6.83094	-2.46259	-2.66593	-2.38833	-2.46726	-2.84939	-2.75354	0.491323	0.184447	1.13638	putative;regulator of chromosome condensation
PF3D7_1237900	422	PF3D7_1237900	conserved Plasmodium protein, unknown function		IYEEDHEERYRTSQVSERSIKKSVTSQQDDI	S	422				2	1	0.0117964	102.55	52.713	102.55	-0.43878	8.41622	0.151346	0.223909	0.258129	-0.00704575	0.129528	-0.0390587	1.02732	0.18332	1.13549	unknown function;conserved Plasmodium protein	ATP binding		membrane;apicoplast				GO:0005524		GO:0016020;GO:0020011
PF3D7_1233900	75	PF3D7_1233900	sentrin-specific protease 1	SENP1	KKKKNSNIYESKRDNSVMGMNNINNKIYKDK	S	75				3	1	0.00812963	56.514	36.307	56.514	-0.88833	6.88817	-1.57181	-1.5807	-1.31946	-1.72023	-1.59522	-1.70408	0.716044	0.182515	1.13486	sentrin-specific protease 1 (SENP1)	SUMO-specific protease activity	proteolysis		cysteine-type peptidase activity	proteolysis		GO:0016929	GO:0006508		GO:0008234	GO:0006508
PF3D7_1220900	4	PF3D7_1220900	heterochromatin protein 1	HP1	____________MTGSDEEFEIGDILEIKKK	S	4				3	1	8.06e-13	175.65	155.05	114.46	0.076787	9.53845	4.49794	4.48494	4.44877	4.27571	4.28903	4.32004	1.93927	0.18229	1.13468	heterochromatin protein 1 (HP1)	chromatin binding	chromatin assembly or disassembly; regulation of chromatin silencing;cell proliferation	nuclear periphery;chromatin			nucleus	GO:0003682	GO:0006333; GO:0031935;GO:0008283	GO:0034399;GO:0000785			GO:0005634
PF3D7_0923400	899	PF3D7_0923400	conserved Plasmodium protein, unknown function		SNHNKCTKNKTLNRPSVDEFDEYINKKHNKG	S	899		+		4	0.99995	1.71e-09	140.73	125.57	140.73	-0.31026	7.83396	1.35988	1.26518	1.19378	1.14249	1.08271	1.05051	1.08845	0.181044	1.1337	unknown function;conserved Plasmodium protein	nucleic acid binding		nucleus				GO:0003676		GO:0005634
PF3D7_0824400	376	PF3D7_0824400	nucleoside transporter 2	NT2	NDILLNENKTLSLTHSKKEDNIDDENKNHKN	S	376				3	0.833016	0.00211432	115.41	77.417	115.41	-0.16137	6.85242	-0.473944	-0.607908	-0.44203	-0.743916	-0.640108	-0.681841	1.03435	0.180661	1.1334	nucleoside transporter 2 (NT2)	nucleoside transmembrane transporter activity	nucleoside transport	membrane;endoplasmic reticulum				GO:0005337	GO:0015858	GO:0016020;GO:0005783
PF3D7_0914100	635	PF3D7_0914100	conserved Plasmodium protein, unknown function		LNDENLIKKYSLGTLTNYINEKDTKKKKKKQ	T	635				3	0.669762	0.000691475	110.12	93.46	110.12	0.085188	7.10673	-2.90013	-2.95366	-2.93044	-3.10697	-3.0445	-3.17459	1.32719	0.180607	1.13336	unknown function;conserved Plasmodium protein	motor activity;ATP binding		cytoplasm				GO:0003774;GO:0005524		GO:0005737
PF3D7_1036900	37	PF3D7_1036900	conserved Plasmodium protein, unknown function		WSSLSKKQLDDKSSYSPRTEKLIEIISPILD	S	37				3	0.998638	0.00135087	93.424	74.33	93.424	-0.58884	7.4188	1.0839	1.11841	1.14187	0.910803	0.934822	0.957245	1.85601	0.180437	1.13323	unknown function;conserved Plasmodium protein	actin binding; calmodulin binding; motor activity;ATP binding		myosin complex;cytoplasm				GO:0003774; GO:0003779; GO:0005516;GO:0005524		GO:0016459;GO:0005737
PF3D7_0319000	1335	PF3D7_0319000	P-type ATPase, putative	ATPase7	KSIISSNMFNMKNNNSFPSLARQDKVFNSFL	S	1335				2	0.997183	0.00750457	105.66	61.89	105.66	0.23282	NaN	0.670649	0.732737	0.763275	0.532757	0.560349	0.534563	1.61025	0.179664	1.13262	putative (ATPase7);P-type ATPase	ATPase activity; coupled to transmembrane movement of ions; magnesium ion binding; phospholipid-translocating ATPase activity; phosphorylative mechanism; transporter activity;ATP binding	phospholipid transport;cation transport	integral to plasma membrane	metal ion binding; nucleotide binding;ATP binding	cation transport	membrane	GO:0000287; GO:0004012; GO:0005215; GO:0015662;GO:0005524	GO:0015914;GO:0006812	GO:0005887	GO:0000166; GO:0046872;GO:0005524	GO:0006812	GO:0016020
PF3D7_0605100	306	PF3D7_0605100	RNA binding protein, putative		NINNNNNNNRMHPNNSINYRNMNNHNNNPHY	S	306				3	1	0.00144601	90.689	77.652	90.689	0.25649	6.75684	-1.89127	-1.90443	-1.69398	-1.97823	-2.01386	-2.03558	0.903858	0.179332	1.13236	putative;RNA-binding protein	RNA binding			RNA binding			GO:0003723			GO:0003723
PF3D7_0813100	477	PF3D7_0813100	conserved Plasmodium protein, unknown function		HSNHYYSNNSLSKRGSSNLIENLLSHSGTKS	S	477		+		3	0.9968	2.01e-09	136.99	119.36	110.06	0.2373	8.14876	1.53808	1.53933	1.5781	1.3818	1.37626	1.36534	2.20963	0.177375	1.13082	unknown function;conserved Plasmodium protein			cytoplasm						GO:0005737
PF3D7_0217500	64	PF3D7_0217500	calcium-dependent protein kinase 1	CDPK1	EGKIGESYFKVRKLGSGAYGEVLLCREKHGH	S	64			+	3	0.999992	7.93e-05	128.38	108.7	88.781	0.064422	7.84834	0.282755	0.361319	0.345167	0.128624	0.163151	0.167862	1.64712	0.176535	1.13017	calcium-dependent protein kinase 1 (CDPK1)	calcium ion binding; calcium-dependent protein serine/threonine kinase activity; protein serine/threonine kinase activity;ATP binding	response to drug;protein phosphorylation	plasma membrane;membrane	calcium ion binding; protein kinase activity; protein tyrosine kinase activity;ATP binding	protein phosphorylation		GO:0004674; GO:0005509; GO:0009931;GO:0005524	GO:0042493;GO:0006468	GO:0005886;GO:0016020	GO:0004672; GO:0004713; GO:0005509;GO:0005524	GO:0006468
PF3D7_1136900	1324	PF3D7_1136900	subtilisin-like protease 2	SUB2	EMKKNTIKSEDVKIASDDNVNKAMNQLDDMF	S	1324				2	1	0.000367933	87.676	66.727	82.505	0.14877	7.38162	0.215046	0.176216	0.0219708	-0.0402145	-0.0380058	-0.0372143	1.01725	0.176222	1.12992	subtilisin-like protease 2 (SUB2)	serine-type peptidase activity;serine-type endopeptidase activity	proteolysis;protein maturation	merozoite dense granule; microneme;integral to membrane	serine-type endopeptidase activity	proteolysis		GO:0008236;GO:0004252	GO:0006508;GO:0051604	GO:0020009; GO:0020026;GO:0016021	GO:0004252	GO:0006508
PF3D7_1223400	823	PF3D7_1223400	phospholipid-transporting ATPase, putative		KHDRRNKNLRNGELASFSYEMENTSNINNNT	S	823				3	0.896582	0.000341876	54.66	42.527	54.66	-0.64319	7.23251	-0.622322	-0.661285	-0.690037	-0.808422	-0.792902	-0.900961	1.34002	0.176214	1.12991	putative;phospholipid-transporting ATPase	magnesium ion binding; phospholipid-translocating ATPase activity;ATP binding	phospholipid transport;aminophospholipid transport	integral to membrane	binding; catalytic activity; metal ion binding; nucleotide binding;ATP binding	metabolic process;cation transport	membrane	GO:0000287; GO:0004012;GO:0005524	GO:0015914;GO:0015917	GO:0016021	GO:0000166; GO:0003824; GO:0005488; GO:0046872;GO:0005524	GO:0008152;GO:0006812	GO:0016020
PF3D7_0503300	124	PF3D7_0503300	Ser/Arg-rich splicing factor, putative		RKNPDNKIRRRYISKSNSRYGSYSRDKIRRR	S	124				3	0.989962	0.00703894	85.821	60.877	85.821	-0.070876	7.57731	1.09248	1.00604	1.11843	0.874542	0.906715	0.911226	1.40178	0.174821	1.12882	serine/arginine-rich splicing factor 12 (SRSF12)	nucleic acid binding	RNA splicing	spliceosomal complex;nucleus	nucleic acid binding			GO:0003676	GO:0008380	GO:0005681;GO:0005634	GO:0003676
PF3D7_0824400	355	PF3D7_0824400	nucleoside transporter 2	NT2	TSNEIGDHKILQESHSKNKKFNDILLNENKT	S	355				2	0.970001	0.00158287	122.55	81.82	88.596	-1.1057	7.72398	1.13112	1.11449	1.12009	0.908224	0.967615	0.969835	1.85258	0.173343	1.12767	nucleoside transporter 2 (NT2)	nucleoside transmembrane transporter activity	nucleoside transport	membrane;endoplasmic reticulum				GO:0005337	GO:0015858	GO:0016020;GO:0005783
PF3D7_0210900	75	PF3D7_0210900	conserved Plasmodium protein, unknown function		SFRGRRSGFINRKSGSFKKPYYNNRLINKNY	S	75				4	0.800498	0.0296147	44.44	36.126	44.44	-0.29752	6.94367	-0.541958	-0.75042	-0.828028	-0.795038	-0.883104	-0.960314	0.658266	0.172684	1.12715	unknown function;conserved Plasmodium protein
PF3D7_1464500	2026	PF3D7_1464500	conserved Plasmodium membrane protein, unknown function		SHSVKLNTCRSLPIGSLNELKAYKSLSYHDE	S	2026				2	0.997883	0.0180157	81.632	54.15	81.632	-0.1744	6.9856	-3.32831	-3.31744	-3.22707	-3.33652	-3.52095	-3.52889	0.866208	0.171178	1.12598	unknown function;conserved Plasmodium membrane protein	actin binding; calmodulin binding; motor activity;ATP binding		membrane; myosin complex;cytoplasm				GO:0003774; GO:0003779; GO:0005516;GO:0005524		GO:0016020; GO:0016459;GO:0005737
PF3D7_1149000	3528	PF3D7_1149000	antigen 332, DBL-like protein	Pf332	EEVGSITEEMVEQDVSDNEEIVEERSVIEEA	S	3528				4	0.946005	3.24e-06	68.143	63.648	68.143	1.8037	7.28165	-2.39835	-2.39633	-2.20972	-2.67038	-2.36	-2.48723	0.586482	0.171072	1.12589	DBL-like protein (Pf332);antigen 332	receptor activity;host cell surface receptor binding	pathogenesis;cell-cell adhesion	host cell membrane; integral to membrane;Maurer's cleft				GO:0004872;GO:0046789	GO:0009405;GO:0016337	GO:0016021; GO:0033644;GO:0020036
PF3D7_1027700.2;PF3D7_1027700.1	22;22	PF3D7_1027700.2	centrin-3	CEN3	ESVSYTPRAITNRPISSNRRRGRNEITDEQK	S	22				3	0.909299	0.00109034	98.253	68.146	98.253	0.08482	6.83864	-1.63386	-1.43869	-1.4031	-1.66153	-1.67132	-1.65592	0.852851	0.171038	1.12587	centrin-3 (CEN3)				calcium ion binding						GO:0005509
PF3D7_1219000	836	PF3D7_1219000	formin 2		KNKKKNKKKQNIKKLSVEHFSQTVYPNENNK	S	836		+		4	0.997674	6.43e-10	125.45	111.36	70.452	0.83951	7.03165	-0.315016	-0.262457	-0.378969	-0.461086	-0.539139	-0.463243	1.24082	0.169009	1.12429	formin 2	actin binding	cytokinesis		protein binding;actin binding	cellular component organization;actin cytoskeleton organization		GO:0003779	GO:0000910		GO:0005515;GO:0003779	GO:0016043;GO:0030036
PF3D7_0704800	318	PF3D7_0704800	conserved Plasmodium protein, unknown function		KVQTSKQMLCLQKRESNVTTIVDEEKEKFSG	S	318		+		3	0.999633	0.00236172	77.221	66.106	77.221	-0.040091	7.25191	-0.317633	-0.453386	-0.584156	-0.623476	-0.635555	-0.596897	0.782456	0.166918	1.12266	unknown function;conserved Plasmodium protein	catalytic activity						GO:0003824
PF3D7_0704800	321	PF3D7_0704800	conserved Plasmodium protein, unknown function		TSKQMLCLQKRESNVTTIVDEEKEKFSGNIY	T	321				3	0.500184	0.00236172	77.221	66.106	77.221	-0.040091	7.25191	-0.317633	-0.453386	-0.584156	-0.623476	-0.635555	-0.596897	0.782456	0.166918	1.12266	unknown function;conserved Plasmodium protein	catalytic activity						GO:0003824
PF3D7_0704800	322	PF3D7_0704800	conserved Plasmodium protein, unknown function		SKQMLCLQKRESNVTTIVDEEKEKFSGNIYN	T	322				3	0.500184	0.00236172	77.221	66.106	77.221	-0.040091	7.25191	-0.317633	-0.453386	-0.584156	-0.623476	-0.635555	-0.596897	0.782456	0.166918	1.12266	unknown function;conserved Plasmodium protein	catalytic activity						GO:0003824
PF3D7_1029400	69	PF3D7_1029400	conserved Plasmodium protein, unknown function		RIKNKKNVSFEEKLYSDIEKKKEKFDDLSSH	S	69				3	0.999997	0.000222744	117.37	104.24	117.37	0.083021	8.02317	-0.230244	-0.302195	-0.481152	-0.43763	-0.560419	-0.516151	0.741405	0.16687	1.12262	unknown function;conserved Plasmodium protein			membrane;integral to membrane			membrane			GO:0016020;GO:0016021			GO:0016020
PF3D7_0726500	2032	PF3D7_0726500	ubiquitin carboxyl-terminal hydrolase, putative		DQDYTRDANYFNFIPSCERVAKMNSGKNQNR	S	2032				2	1	0.018342	73.279	64.016	73.279	0.86848	7.08842	-2.70309	-2.73699	-2.67557	-2.8385	-2.89087	-2.88651	1.68184	0.166743	1.12252	putative;ubiquitin carboxyl-terminal hydrolase	ubiquitin thiolesterase activity	ubiquitin-dependent protein catabolic process;protein deubiquitination		ubiquitin thiolesterase activity;protein binding	ubiquitin-dependent protein catabolic process		GO:0004221	GO:0006511;GO:0016579		GO:0004221;GO:0005515	GO:0006511
PF3D7_1004300	941	PF3D7_1004300	zinc finger, C3HC4 type, putative		KSNDKNEHQVKEKRASFEINTGKTSTTKKNE	S	941		+		3	1	0.000323406	147.31	123.99	147.31	-0.3023	8.35898	2.37346	2.352	2.36963	2.19895	2.2066	2.19002	2.62079	0.166503	1.12233	putative;E3 ubiquitin-protein ligase	zinc ion binding			zinc ion binding;protein binding			GO:0008270			GO:0008270;GO:0005515
PF3D7_0104300	503	PF3D7_0104300	ubiquitin carboxyl-terminal hydrolase 1, putative	UBP1	LNYVHNSFDTHPKKWSHHSLPDNYEGEKKKK	S	503		+		4	0.999135	0.000309041	76.492	69.256	76.492	0.49659	6.93979	-0.384218	-0.355944	-0.44442	-0.58806	-0.508511	-0.587038	1.33473	0.166342	1.12221	putative (UBP1);ubiquitin carboxyl-terminal hydrolase 1	ubiquitin thiolesterase activity	ubiquitin-dependent protein catabolic process	proteasome complex	ubiquitin thiolesterase activity	ubiquitin-dependent protein catabolic process		GO:0004221	GO:0006511	GO:0000502	GO:0004221	GO:0006511
PF3D7_1002400.1;PF3D7_1002400.2	10;10	PF3D7_1002400.1	RNA binding protein, putative		______MSSKEAHSESEEPVHKNDGSTLYVS	S	10				4	0.999835	6.8e-12	110.38	101.58	94.185	-0.34995	7.99473	1.62213	1.65609	1.62125	1.46037	1.47614	1.466	2.25781	0.165651	1.12167	putative;RNA-binding protein				nucleic acid binding						GO:0003676
PF3D7_0526500	782	PF3D7_0526500	conserved Plasmodium protein, unknown function		KLGDNGIPSKIGSHLSDDEIRRRFHKSDYEK	S	782				2	0.998906	0.00352417	76.073	53.495	68.044	0.2305	7.02342	-3.12097	-3.10149	-2.96452	-3.23169	-3.2493	-3.20214	1.07728	0.165383	1.12146	unknown function;conserved Plasmodium protein		cell cycle; mRNA processing;RNA splicing	nucleus; spliceosomal complex;intracellular		mRNA processing;RNA processing	nucleus;intracellular		GO:0006397; GO:0007049;GO:0008380	GO:0005634; GO:0005681;GO:0005622		GO:0006397;GO:0006396	GO:0005634;GO:0005622
PF3D7_0724700	2365	PF3D7_0724700	conserved Plasmodium protein, unknown function		NNNDDDNHNNNKKNNSLNGDNEKNIHYLNFK	S	2365				4	0.998328	0.000532754	61.963	51.696	61.963	0.72269	6.74534	-1.02264	-1.09608	-1.15043	-1.33081	-1.17188	-1.26241	0.968656	0.165318	1.12141	unknown function;conserved Plasmodium protein			membrane						GO:0016020
PF3D7_0419900	4811	PF3D7_0419900	phosphatidylinositol 4-kinase, putative		VTEQEFIGHSRNMHISNVKKKKKKKNKFENF	S	4811				3	1	0.0366867	44.847	27.374	44.847	-0.041189	6.46407	-1.68225	-1.56359	-1.53551	-1.78833	-1.71921	-1.76913	1.10112	0.165104	1.12125	putative;phosphatidylinositol 4-kinase	alcohol group as acceptor; phosphotransferase activity;phosphatidylinositol kinase activity	phosphatidylinositol phosphorylation; phosphatidylinositol-mediated signaling;phosphatidylinositol metabolic process					GO:0016773;GO:0052742	GO:0046854; GO:0048015;GO:0046488
PF3D7_0305300	275	PF3D7_0305300	conserved Plasmodium membrane protein, unknown function		PGDVKSNNNMLRKKNSEENNAYNLFNNEKLK	S	275		+		3	1	3.24e-09	191.71	167.5	122.94	-0.060862	8.40966	3.47223	3.42554	3.32122	3.2737	3.21298	3.23743	1.12362	0.16496	1.12114	unknown function;conserved Plasmodium membrane protein			membrane;extracellular region						GO:0016020;GO:0005576
PF3D7_0509800	1181	PF3D7_0509800	phosphatidylinositol 4-kinase		NIEKNETFEEMKRKNSNNEFIDYNEHMVKLS	S	1181		+		4	0.99996	0.000448971	67.668	52.788	67.668	-0.019729	7.24996	-0.173181	-0.353702	-0.302387	-0.414677	-0.4926	-0.415707	0.95904	0.16457	1.12083	phosphatidylinositol 4-kinase (PI4K)	alcohol group as acceptor; phosphotransferase activity;1-phosphatidylinositol 4-kinase activity	phosphatidylinositol metabolic process; phosphatidylinositol phosphorylation; phosphatidylinositol-mediated signaling; response to drug;phosphatidylinositol biosynthetic process		binding			GO:0016773;GO:0004430	GO:0042493; GO:0046488; GO:0046854; GO:0048015;GO:0006661		GO:0005488
H0YBS0;B3KX39;H0YAY8;P16157;E7EVX7	812;806;142;1490;1490	H0YBS0;P16157	Ankyrin-1	ANK1	DRGEIVNMLEGSGRQSRNLKPDRRHTDRDYS	S	1490		+		3	0.908949	0.00750283	47.68	29.345	47.68	0.40111	6.74472	-1.3188	-1.17852	-1.18476	-1.44401	-1.37885	-1.35176	1.03971	0.164184	1.12053
PF3D7_1433500	1270	PF3D7_1433500	DNA topoisomerase II, putative		TLNIKKNTNKKTTTSSNNVNNSKKRLRKADD	S	1270				2	0.899485	0.000523354	203.93	176.5	203.93	0.43469	7.50087	0.0883236	-0.0099659	0.0886269	-0.0948219	-0.0619049	-0.16577	1.16696	0.16316	1.11974	DNA topoisomerase 2 (TOP2)	DNA topoisomerase (ATP-hydrolyzing) activity;ATP binding	DNA topological change	nucleus	DNA binding; DNA topoisomerase (ATP-hydrolyzing) activity;ATP binding	DNA topological change	chromosome	GO:0003918;GO:0005524	GO:0006265	GO:0005634	GO:0003677; GO:0003918;GO:0005524	GO:0006265	GO:0005694
PF3D7_1406200	323	PF3D7_1406200	conserved Plasmodium protein, unknown function		DDDSNDDADHDSKKYSEDDDIIKEKKKKKKM	S	323		+		4	0.99993	0.00607504	61.821	37.396	61.821	0.29682	6.88698	-0.350826	-0.45154	-0.627163	-0.668377	-0.612167	-0.637741	0.729283	0.162919	1.11955	unknown function;conserved Plasmodium protein	acting on ester bonds; hydrolase activity;RNA binding	DNA-dependent; transcription;regulation of transcription from RNA polymerase II promoter	nucleus				GO:0016788;GO:0003723	GO:0006351;GO:0006357	GO:0005634
PF3D7_1455300	60	PF3D7_1455300	conserved Plasmodium protein, unknown function		WVEFVTKNGNDDTNLSQEKKKRHGRNRNHTV	S	60				2	0.999943	0.000839079	169.15	132.83	169.15	2.8601	7.55731	1.12484	0.978493	0.933239	0.873076	0.844326	0.831722	0.955645	0.162483	1.11921	unknown function;conserved Plasmodium protein	flap endonuclease activity; single-stranded DNA specific 5'-3' exodeoxyribonuclease activity;DNA binding	mismatch repair; response to DNA damage stimulus;DNA recombination	nucleus				GO:0045145; GO:0048256;GO:0003677	GO:0006298; GO:0006974;GO:0006310	GO:0005634
PF3D7_0112200	1129	PF3D7_0112200	multidrug resistance-associated protein 1	MRP1	EEFNKSSSMPFVKSSSNMINNPSNFKYEDNS	S	1129				2	0.947747	3.28e-05	91.592	78.444	87.138	-0.18809	8.14983	1.74092	1.70598	1.74237	1.56294	1.58541	1.55808	2.09162	0.160949	1.11802	multidrug resistance-associated protein 1 (MRP1)	ATPase activity; coupled to transmembrane movement of substances; glutathione binding;ATP binding	transmembrane transport; transport;response to drug	integral to plasma membrane;ATP-binding cassette (ABC) transporter complex	ATPase activity; nucleoside-triphosphatase activity; nucleotide binding;ATP binding	transport;transmembrane transport	integral to membrane	GO:0042626; GO:0043295;GO:0005524	GO:0006810; GO:0055085;GO:0042493	GO:0005887;GO:0043190	GO:0000166; GO:0016887; GO:0017111;GO:0005524	GO:0006810;GO:0055085	GO:0016021
PF3D7_1430300	2165	PF3D7_1430300	acid phosphatase, putative		RTTTRENENVKNKNNSNNMKDINRNGTKIGD	S	2165				4	1	0.024707	45.618	29.677	45.618	-0.37379	7.28751	-0.945456	-0.90234	-0.922663	-1.09267	-1.08359	-1.07442	2.15115	0.160073	1.11734	putative;acid phosphatase	acid phosphatase activity		cytoplasm	acid phosphatase activity			GO:0003993		GO:0005737	GO:0003993
PF3D7_0506900	21	PF3D7_0506900	rhomboid protease ROM4	ROM4	GFNPKNAEKKRSSIFSDLEIPQGDVKKKASI	S	21				3	0.99731	4.74e-06	161.99	132.89	130.81	-0.12351	8.67717	3.06613	2.9086	3.00393	2.82018	2.83504	2.84477	1.12462	0.159555	1.11694	rhomboid protease ROM4 (ROM4)	serine-type endopeptidase activity;peptidase activity	signal peptide processing;proteolysis	integral to membrane	serine-type endopeptidase activity		integral to membrane	GO:0004252;GO:0008233	GO:0006465;GO:0006508	GO:0016021	GO:0004252		GO:0016021
PF3D7_0615400	922	PF3D7_0615400	ribonuclease, putative		EDFMNTFNNNAKESISTDNTKFEKKQKKKKK	S	922				3	0.549382	0.0170459	53.565	36.818	53.565	1.1191	7.17041	0.202902	0.11079	0.0266743	-0.0665073	-0.0299549	-0.0418072	1.03678	0.159545	1.11694	putative;ribonuclease	ribonuclease activity	RNA processing		ribonuclease activity;RNA binding			GO:0004540	GO:0006396		GO:0004540;GO:0003723
PF3D7_0522400	3487	PF3D7_0522400	conserved Plasmodium protein, unknown function		NKNNYNNNNKKNYSYSNIPKELSNDLKEKGN	S	3487				3	0.94525	0.003472	109.16	83.685	85.813	-0.085788	7.66038	1.14505	1.15344	1.14545	0.962446	0.979488	1.02364	1.88243	0.159456	1.11687	unknown function;conserved Plasmodium protein		protein transport;protein localization						GO:0015031;GO:0008104
PF3D7_1116100	285	PF3D7_1116100	serine esterase, putative		INSSSSNYNNNKVKDTSVNIRQTKGRKKTFY	T	285		+		3	0.5	0.0756688	82.437	62.779	82.437	-0.096802	7.19474	-0.762636	-0.750345	-0.81887	-0.945219	-0.861597	-1.0027	1.1278	0.159221	1.11668	putative;serine esterase			food vacuole						GO:0020020
PF3D7_1116100	286	PF3D7_1116100	serine esterase, putative		NSSSSNYNNNKVKDTSVNIRQTKGRKKTFYD	S	286				3	0.5	0.0756688	82.437	62.779	82.437	-0.096802	7.19474	-0.762636	-0.750345	-0.81887	-0.945219	-0.861597	-1.0027	1.1278	0.159221	1.11668	putative;serine esterase			food vacuole						GO:0020020
PF3D7_1446500	1870	PF3D7_1446500	conserved Plasmodium protein, unknown function		HLINKQYIKDKGLYDSLYDNNDYENLNVREY	S	1870				2	0.929479	3.16e-09	150.69	135.18	150.69	1.129	7.67464	-1.14207	-1.15621	-0.938574	-1.23824	-1.21963	-1.25602	0.810334	0.159012	1.11652	unknown function;conserved Plasmodium protein			extracellular region						GO:0005576
PF3D7_0208100.2;PF3D7_0208100.1	1252;1252	PF3D7_0208100.2	conserved Plasmodium protein, unknown function		NDYSEGDGKQTKKASSFLYNNNNNNKYKKED	S	1252				3	0.72474	0.000472669	79.471	69.327	79.471	-0.74696	7.52131	-0.110209	-0.135969	-0.213388	-0.237392	-0.33766	-0.361319	1.07865	0.158935	1.11646	unknown function;conserved Plasmodium protein;unspecified product				protein binding						GO:0005515
PF3D7_1010200	1622	PF3D7_1010200	DNA2/NAM7 helicase, putative		EKNNSSFDFSKYMDMSGEELYEIQKNKINNK	S	1622				3	0.999239	0.00279206	64.565	55.865	64.565	-0.81863	7.03519	-1.54365	-1.53856	-1.27721	-1.56374	-1.58188	-1.68971	0.617142	0.158637	1.11623	putative;DNA2/NAM7 helicase	DNA binding; helicase activity; hydrolase activity; RNA binding; zinc ion binding;ATP binding	DNA-dependent;transcription	cytoplasm				GO:0003677; GO:0003723; GO:0004386; GO:0008270; GO:0016787;GO:0005524	GO:0006351	GO:0005737
PF3D7_0417400	3467	PF3D7_0417400	conserved Plasmodium protein, unknown function		WKHQNSYIPFKKRHISEDYETLMKRRKFFRS	S	3467				3	0.988333	0.0289548	45.28	36.87	45.28	0.25287	6.78163	-1.8064	-1.7832	-1.50319	-1.78922	-1.8173	-1.95852	0.536544	0.157417	1.11529	unknown function;conserved Plasmodium protein
PF3D7_1241200	1364	PF3D7_1241200	conserved Plasmodium protein, unknown function		RSSSVANRNRSRSILSSSFLEKKEKSKKYSI	S	1364				3	0.990676	0.000419981	168.83	115.99	66.215	0.29804	7.36577	-2.48619	-2.66336	-2.68004	-2.64897	-2.85467	-2.79761	0.671183	0.157219	1.11514	unknown function;conserved Plasmodium protein			nucleus;cytoplasm						GO:0005634;GO:0005737
PF3D7_0506900	94	PF3D7_0506900	rhomboid protease ROM4	ROM4	KINIFNNNNEKKESFSINGDEKKKSFSINGD	S	94			+	2	0.999547	0.000554023	126.09	83.611	126.09	0.18231	7.86217	2.47319	2.39545	2.39927	2.28919	2.24934	2.25911	1.51627	0.156754	1.11478	rhomboid protease ROM4 (ROM4)	serine-type endopeptidase activity;peptidase activity	signal peptide processing;proteolysis	integral to membrane	serine-type endopeptidase activity		integral to membrane	GO:0004252;GO:0008233	GO:0006465;GO:0006508	GO:0016021	GO:0004252		GO:0016021
PF3D7_0423500	272	PF3D7_0423500	glideosome associated protein with multiple membrane spans 2	GAPM2	FSFEPLLEKWSPELHSRDINADVLPEIKHED	S	272				2	1	0.00189076	131.45	116.19	105.17	0.1017	8.22352	1.4251	1.47006	1.5077	1.31144	1.29886	1.32338	1.61202	0.156389	1.11449	glideosome associated protein with multiple membrane spans 2 (GAPM2)	protein binding;metal ion binding	transport	actin part; inner membrane complex; integral to membrane; membrane;actomyosin				GO:0005515;GO:0046872	GO:0006810	GO:0016020; GO:0016021; GO:0070258;GO:0042643
PF3D7_1237500	1632	PF3D7_1237500	conserved Plasmodium protein, unknown function		CVHMNNYVKQIRNSRSLSDISLNLTKYTLES	S	1632				2	0.997679	0.00260747	141	113.09	141	-0.43402	7.22991	-2.68875	-2.83183	-2.67411	-2.84956	-2.86956	-2.94399	0.941176	0.156142	1.1143	unknown function;conserved Plasmodium protein			cytoplasm; membrane;apicoplast						GO:0005737; GO:0016020;GO:0020011
PF3D7_1115800	168	PF3D7_1115800	conserved Plasmodium protein, unknown function		KPTGGEATIKTTSNVSTNNTTNDHARKTNIN	S	168				3	0.691188	0.00114869	54.811	41.626	54.811	0.56921	NaN	-1.78642	-1.84974	-1.86717	-1.95107	-2.00125	-2.01872	1.40626	0.155902	1.11412	unknown function;conserved Plasmodium protein			nucleus						GO:0005634
PF3D7_0308300	313	PF3D7_0308300	conserved Plasmodium protein, unknown function		FYAKSDLPSSNIDEGSCKGCKASDTSSEFFS	S	313				3	0.997722	0.000277984	152.32	122.74	47.499	1.0219	7.34852	1.13562	1.17582	0.9932	0.907227	0.985273	0.944592	0.916853	0.155849	1.11408	unknown function;conserved Plasmodium protein	ATP binding						GO:0005524
PF3D7_0308700	355	PF3D7_0308700	conserved Plasmodium protein, unknown function		KDNEIGNYDHLKGSKSIDTYNNQDIKNSLYE	S	355				3	0.982385	0.00532612	105.14	70.02	69.456	0.048524	7.21104	0.293554	0.322271	0.484232	0.235893	0.195568	0.201902	0.905445	0.155565	1.11386	unknown function;conserved Plasmodium protein
PF3D7_1339700	988	PF3D7_1339700	conserved Plasmodium protein, unknown function		RRHKSCNNYYKTRYDSNSPIKNSKNNSNNLH	S	988				3	0.983018	0.000862051	106.32	77.42	106.32	0.26252	7.24883	0.291511	0.179434	0.262409	0.0148239	0.161802	0.0928745	0.98372	0.154618	1.11313	unknown function;conserved Plasmodium protein	actin binding; calmodulin binding; motor activity;ATP binding		myosin complex;cytoplasm				GO:0003774; GO:0003779; GO:0005516;GO:0005524		GO:0016459;GO:0005737
PF3D7_0503300	150	PF3D7_0503300	Ser/Arg-rich splicing factor, putative		KIRRRERSKERFRYRSSYDRKMSSYRDRKNY	S	150				4	0.857492	0.00435127	84.522	60.721	80.706	-0.011611	7.82966	0.863989	0.767107	0.682301	0.626345	0.629148	0.594488	0.989565	0.154472	1.11301	serine/arginine-rich splicing factor 12 (SRSF12)	nucleic acid binding	RNA splicing	spliceosomal complex;nucleus	nucleic acid binding			GO:0003676	GO:0008380	GO:0005681;GO:0005634	GO:0003676
PF3D7_0804500	323	PF3D7_0804500	conserved Plasmodium membrane protein, unknown function		TCTDVNRNKKNTSMNSFFSDWKNIEENNTNI	S	323				2	0.799968	0.0703446	55.815	39.069	55.815	-0.82787	7.18384	-2.01988	-2.09254	-2.01538	-2.13593	-2.27998	-2.17434	1.04365	0.154151	1.11277	unknown function;conserved Plasmodium membrane protein			membrane						GO:0016020
PF3D7_0912000	726	PF3D7_0912000	conserved Plasmodium protein, unknown function		YYFQKYAAFNLTESLTPINKLLHKDFEDDCN	T	726				2	0.99926	3.27e-05	146.88	126.68	146.88	1.4708	7.70808	-0.31741	-0.288187	-0.276024	-0.435228	-0.475019	-0.433514	1.85979	0.154047	1.11269	unknown function;conserved Plasmodium protein	ATP binding		apicoplast				GO:0005524		GO:0020011
PF3D7_1014900	1178	PF3D7_1014900	conserved Plasmodium protein, unknown function		PHINSPYFNDYMKRFSSINNGILRQDLYPIS	S	1178		+		3	0.966167	0.000537454	111.31	83.632	111.31	-0.13601	6.56173	-2.90471	-2.6231	-2.61711	-2.80217	-2.88751	-2.91646	0.573416	0.153739	1.11245	unknown function;conserved Plasmodium protein	actin binding; calmodulin binding; motor activity;ATP binding		membrane; myosin complex;cytoplasm				GO:0003774; GO:0003779; GO:0005516;GO:0005524		GO:0016020; GO:0016459;GO:0005737
PF3D7_1409800	500	PF3D7_1409800	RNA binding protein Bruno, putative	HoBo	EQYVQALINQRNKLNSNDARRNFMENTTNA_	S	500				2	1	0.00265603	118.31	97.475	66.708	-0.61926	8.82493	3.19873	3.11806	3.1775	3.01447	3.02701	2.99216	1.55414	0.153547	1.1123	putative (CELF2);CUGBP Elav-like family member 2	RNA binding			protein binding;nucleic acid binding			GO:0003723			GO:0005515;GO:0003676
H0YBS0;B3KX39;P16157	850;844;1690	H0YBS0;P16157	Ankyrin-1	ANK1	GHQRGQARITHSPTVSQVTERSQDRLQDWDA	S	1690				3	0.596257	0.0123206	75.041	66.037	75.041	-0.17649	6.88755	-0.551951	-0.454616	-0.451611	-0.692369	-0.626211	-0.599827	1.1537	0.15341	1.1122
PF3D7_0108700	1113	PF3D7_0108700	secreted ookinete protein, putative	PSOP24	NISKAGDPFLHNQEGSFSYAPPPYQGVENSS	S	1113				4	0.991518	3.24e-40	168.11	159.91	168.11	-0.31801	8.43414	0.935574	1.0267	1.05213	0.834495	0.850677	0.869629	1.2743	0.153201	1.11203	putative (PSOP24);secreted ookinete protein			nucleus;membrane						GO:0005634;GO:0016020
PF3D7_1202600	1513	PF3D7_1202600	conserved protein, unknown function		SYKNNDVIKKSVSFSSEEEFIPVDEPVSLKV	S	1513				3	0.887457	6.78e-15	148.75	138.61	148.75	0.54669	7.82624	0.130302	0.265484	0.134441	0.0175762	-0.0116825	0.0654907	1.03835	0.152948	1.11184	unknown function;conserved protein			mitochondrion;membrane						GO:0005739;GO:0016020
PF3D7_0104300	2603	PF3D7_0104300	ubiquitin carboxyl-terminal hydrolase 1, putative	UBP1	NDNIFSFLKSTKNNMSFDQNGRLVNSNINYM	S	2603				2	1	0.0620731	60.717	40.51	60.717	-0.37078	7.05438	-1.17965	-1.1697	-1.0911	-1.35552	-1.24119	-1.30003	1.14071	0.1521	1.11119	putative (UBP1);ubiquitin carboxyl-terminal hydrolase 1	ubiquitin thiolesterase activity	ubiquitin-dependent protein catabolic process	proteasome complex	ubiquitin thiolesterase activity	ubiquitin-dependent protein catabolic process		GO:0004221	GO:0006511	GO:0000502	GO:0004221	GO:0006511
PF3D7_0402000	224	PF3D7_0402000	Plasmodium exported protein (PHISTa), unknown function		QKYGRCYEERPNRFGSYEQVLISQPHEFNER	S	224				3	0.879682	8.34e-07	91.238	75.178	91.238	-0.21719	7.23284	-3.84122	-3.83077	-3.59335	-3.86357	-3.94335	-3.91278	0.669765	0.151452	1.11069	unknown function;Plasmodium exported protein (PHISTa)	protein binding		symbiont-containing vacuole membrane				GO:0005515		GO:0020005
PF3D7_1227700	238	PF3D7_1227700	conserved Plasmodium protein, unknown function		SKMKSILISQNEEIASLNEELKKKSKEIFYL	S	238				3	0.998479	0.00274124	49.036	41.173	49.036	0.24826	7.68562	-0.41506	-0.358419	-0.295002	-0.612356	-0.380222	-0.526796	0.727995	0.150298	1.1098	unknown function;conserved Plasmodium protein	actin binding; calmodulin binding; motor activity;ATP binding		myosin complex;cytoplasm				GO:0003774; GO:0003779; GO:0005516;GO:0005524		GO:0016459;GO:0005737
PF3D7_1106800	512	PF3D7_1106800	protein kinase, putative		KNIIKFIKNNKSLQNSNGEYYLINHLSKGIC	S	512				3	0.703868	0.0144641	43.349	26.463	43.349	-1.3467	6.80276	-0.469728	-0.672419	-0.504576	-0.635353	-0.744766	-0.716923	0.775773	0.150106	1.10965	putative;protein kinase	transmembrane receptor protein tyrosine kinase activity;ATP binding	transmembrane receptor protein tyrosine kinase signaling pathway;protein phosphorylation	membrane;integral to membrane	protein binding; protein kinase activity; protein tyrosine kinase activity;ATP binding	protein phosphorylation		GO:0004714;GO:0005524	GO:0007169;GO:0006468	GO:0016020;GO:0016021	GO:0004672; GO:0004713; GO:0005515;GO:0005524	GO:0006468
PF3D7_0214800	905	PF3D7_0214800	conserved Plasmodium membrane protein, unknown function		HGDNMVNGMLMMRRISMQNLEDDETQVEYIN	S	905		+		3	0.999903	0.000151966	63.376	46.415	63.376	1.0067	7.39433	0.359152	0.301451	0.371517	0.206667	0.165394	0.210608	1.54072	0.149817	1.10943	unknown function;conserved Plasmodium membrane protein			cytoplasm;apicoplast						GO:0005737;GO:0020011
PF3D7_1132400	792	PF3D7_1132400	conserved Plasmodium membrane protein, unknown function		HVDDDNIYYKEIRKSSMDNIKDDITGKYNMC	S	792		+		3	0.795498	0.00725058	55.437	41.572	55.437	-0.2333	7.72731	0.940426	0.904451	0.67238	0.687424	0.712387	0.677132	0.647688	0.146772	1.10709	unknown function;conserved Plasmodium membrane protein		transport	integral to membrane; membrane;apicoplast					GO:0006810	GO:0016020; GO:0016021;GO:0020011
PF3D7_0927600	14	PF3D7_0927600	conserved Plasmodium protein, unknown function		__MSTIRWVDLLSSESNFSHSKTNNDDINEK	S	14				3	0.773919	1.64e-05	101.78	87.699	101.78	-0.20212	7.28601	-3.60749	-3.48693	-3.44292	-3.59581	-3.6307	-3.75047	0.786104	0.146549	1.10692	unknown function;conserved Plasmodium protein	RNA binding		nucleus				GO:0003723		GO:0005634
PF3D7_1107300	1933	PF3D7_1107300	polyadenylate-binding protein-interacting protein 1, putative	PAIP1	KSDKSSRKEHHSRYGSSSTTREKAVSSNNTV	S	1933				3	0.869638	0.0153069	133.83	117.83	66.004	0.22331	7.03539	-1.36722	-1.18627	-1.32166	-1.53078	-1.43993	-1.34227	0.702921	0.145942	1.10645	putative (PAIP1);polyadenylate-binding protein-interacting protein 1	RNA binding			binding; protein binding; RNA binding;DNA binding			GO:0003723			GO:0003723; GO:0005488; GO:0005515;GO:0003677
PF3D7_1107300	1935	PF3D7_1107300	polyadenylate-binding protein-interacting protein 1, putative	PAIP1	DKSSRKEHHSRYGSSSTTREKAVSSNNTVMK	S	1935				3	0.698593	0.0456296	66.004	43.427	66.004	0.22331	7.03539	-1.36722	-1.18627	-1.32166	-1.53078	-1.43993	-1.34227	0.702921	0.145942	1.10645	putative (PAIP1);polyadenylate-binding protein-interacting protein 1	RNA binding			binding; protein binding; RNA binding;DNA binding			GO:0003723			GO:0003723; GO:0005488; GO:0005515;GO:0003677
PF3D7_1132400	791	PF3D7_1132400	conserved Plasmodium membrane protein, unknown function		YHVDDDNIYYKEIRKSSMDNIKDDITGKYNM	S	791		+		3	0.573184	0.0098194	49.595	35.318	40.278	-0.27403	7.64978	0.878384	0.88905	0.708468	0.698437	0.698931	0.640841	0.849593	0.145898	1.10642	unknown function;conserved Plasmodium membrane protein		transport	integral to membrane; membrane;apicoplast					GO:0006810	GO:0016020; GO:0016021;GO:0020011
PF3D7_1116100	10	PF3D7_1116100	serine esterase, putative		______MREKNLNFRSESIFSGNRSFFDILE	S	10				2	0.746219	0.0222975	88.987	68.907	88.987	0.059368	7.46148	-0.0339928	-0.00607872	0.0517559	-0.171059	-0.0994682	-0.155472	1.31517	0.145894	1.10642	putative;serine esterase			food vacuole						GO:0020020
PF3D7_1352400	89	PF3D7_1352400	conserved Plasmodium protein, unknown function		KKLKNEKEHRKRTEGSSLGRSAVDYDGKKSN	S	89				3	0.818253	0.0409788	43.594	23.009	43.594	0.13134	6.78097	-1.26528	-1.07765	-0.882873	-1.12989	-1.10202	-1.43003	0.35587	0.145379	1.10602	unknown function;conserved Plasmodium protein		transport	membrane					GO:0006810	GO:0016020
PF3D7_1478600	402	PF3D7_1478600	Plasmodium exported protein (hyp17), unknown function		EGKNPFIDNDLSDKKSNMQDNNKGLKVTTNK	S	402		+		3	1	0.0291202	47.603	27.816	47.603	-2.1536	6.84085	-3.61284	-3.41125	-2.89969	-3.25367	-3.37707	-3.72753	0.202222	0.144831	1.1056	EMP1-trafficking protein (PTP3)			membrane;host cell cytoplasm						GO:0016020;GO:0030430
PF3D7_0414600	82	PF3D7_0414600	conserved protein, unknown function		NNMNPKVIRNARRRPTYSPTARKINIQSDDE	T	82		+		3	0.974435	0.00277478	90.005	56.917	90.005	-0.54108	8.221	0.0941563	0.160055	0.309097	0.0795136	0.0475941	0.00760269	0.779308	0.142866	1.1041	unknown function;conserved protein			nucleus						GO:0005634
PF3D7_1241200	1365	PF3D7_1241200	conserved Plasmodium protein, unknown function		SSSVANRNRSRSILSSSFLEKKEKSKKYSIK	S	1365				3	0.959499	0.000419981	168.83	115.99	66.215	0.29804	8.0202	1.30998	1.26022	1.2794	1.11276	1.1491	1.16046	1.70025	0.142428	1.10376	unknown function;conserved Plasmodium protein			nucleus;cytoplasm						GO:0005634;GO:0005737
PF3D7_0820000	1012	PF3D7_0820000	Snf2-related CBP activator, putative	SRCAP	TSLGGRDVTKETSPSSKSFDLAHILTKHNTN	S	1012				4	0.514318	4.89e-05	78.272	58.148	78.272	-0.038692	7.37392	-3.08131	-3.19101	-3.18447	-3.21662	-3.36775	-3.29937	0.895066	0.142321	1.10368	putative (SRCAP);Snf2-related CBP activator	ATP-dependent helicase activity;ATP binding			DNA binding; helicase activity; nucleic acid binding;ATP binding			GO:0008026;GO:0005524			GO:0003676; GO:0003677; GO:0004386;GO:0005524
PF3D7_1337100	173	PF3D7_1337100	protein kinase 6	PK6	KLGDLGMSVEKSDHMTPTVVTLWYRAPEILL	T	173				3	0.951794	0.0207929	44.391	37.025	44.391	0.29453	6.85566	-2.18781	-2.07239	-2.02756	-2.14791	-2.36	-2.20545	0.666542	0.141869	1.10333	protein kinase 6 (PK6)	protein kinase activity;ATP binding	protein phosphorylation	nucleus;cytoplasm	protein kinase activity; protein tyrosine kinase activity;ATP binding	protein phosphorylation		GO:0004672;GO:0005524	GO:0006468	GO:0005634;GO:0005737	GO:0004672; GO:0004713;GO:0005524	GO:0006468
PF3D7_1026600	1485	PF3D7_1026600	conserved Plasmodium protein, unknown function		VKKLIKKKDSNEENNSLEKIKMDKEKINDVD	S	1485				4	1	0.000653766	91.355	66.562	91.355	0.3009	7.18033	-0.767498	-0.803404	-0.95315	-1.06169	-0.981131	-0.90527	0.719082	0.141347	1.10293	unknown function;conserved Plasmodium protein	structural molecule activity	phosphate ion transport	extracellular region;cytoplasm				GO:0005198	GO:0006817	GO:0005576;GO:0005737
PF3D7_0414600	86	PF3D7_0414600	conserved protein, unknown function		PKVIRNARRRPTYSPTARKINIQSDDEEEDE	T	86				3	0.515902	0.00419917	83.358	60.346	83.358	0.0088552	8.10442	0.234934	0.105244	0.419899	0.161732	0.141514	0.0360966	0.532806	0.140245	1.10209	unknown function;conserved protein			nucleus						GO:0005634
PF3D7_0611600	402	PF3D7_0611600	conserved Plasmodium protein, unknown function		EEKLNTNKNESNQNSSHENIYYQKKTSQNEN	S	402				4	0.606333	2.18e-15	140.45	129.64	140.45	0.24059	7.24462	-0.929361	-0.811031	-0.849066	-0.931976	-0.990456	-1.08728	0.873341	0.140085	1.10197	unknown function;conserved Plasmodium protein
PF3D7_1029400	62	PF3D7_1029400	conserved Plasmodium protein, unknown function		DYDRNKSRIKNKKNVSFEEKLYSDIEKKKEK	S	62			+	2	1	0.000559395	117.37	104.24	83.869	0.099566	8.52306	2.56058	2.36069	2.33928	2.28998	2.3119	2.23856	0.703345	0.140034	1.10193	unknown function;conserved Plasmodium protein			membrane;integral to membrane			membrane			GO:0016020;GO:0016021			GO:0016020
PF3D7_0705500	2646	PF3D7_0705500	inositol-phosphate phosphatase, putative		RNEHISREHYRERNISIDQTNKSDMVDYKRN	S	2646				3	0.997861	0.0248902	52.247	13.464	52.247	-0.45277	6.49115	-1.96572	-1.93534	-1.93921	-2.05525	-2.20839	-1.99603	0.794481	0.139798	1.10175	putative;inositol-phosphate phosphatase	phosphoric ester hydrolase activity	phosphatidylinositol dephosphorylation		phosphoric ester hydrolase activity	phosphatidylinositol phosphorylation		GO:0042578	GO:0046856		GO:0042578	GO:0046854
PF3D7_1440800	284	PF3D7_1440800	major facilitator superfamily, putative		EDSEGNTKAFNEENKTEDNHSILQIKSTEHL	T	284				4	1	0.00346667	56.453	45.839	50.986	-0.063704	7.28283	-0.163835	0.0232754	-0.0948467	-0.3351	-0.24476	-0.0724297	0.554308	0.138961	1.10111	putative;major facilitator superfamily		transmembrane transport	membrane;integral to membrane		transmembrane transport	integral to membrane		GO:0055085	GO:0016020;GO:0016021		GO:0055085	GO:0016021
PF3D7_0501200	274	PF3D7_0501200	parasite-infected erythrocyte surface protein	PIESP2	PEKEIRQESRTLILGSFPQAGEILREDLWNK	S	274				3	0.995403	0.000606737	83.891	66.679	62.94	-0.32588	8.08153	1.10799	1.25271	1.29548	1.08999	1.08749	1.06194	0.864198	0.138922	1.10108	parasite-infected erythrocyte surface protein (PIESP2)	protein binding		cell surface; host cell cytoplasm;Maurer's cleft				GO:0005515		GO:0009986; GO:0030430;GO:0020036
P35612;Q05DK5;Q96HD4	452;452;8	P35612	Beta-adducin	ADD2	PNTYLRVNVADEVQRSMGSPRPKTTWMKADE	S	452				3	0.998986	0.0353412	52.579	39.571	52.579	0.12574	NaN	-1.33281	-1.30386	-1.23087	-1.53537	-1.3449	-1.40347	0.789505	0.138732	1.10094
PF3D7_1205500	1120	PF3D7_1205500	zinc finger protein, putative		IYNYQNNSRNLNNSSSFGRTNILQDNSHHEN	S	1120				2	0.995868	0.00287432	130.69	105.83	130.69	-0.62267	7.10216	-0.523397	-0.407116	-0.454552	-0.61809	-0.653851	-0.528856	0.958499	0.138577	1.10082	putative;zinc finger protein	zinc ion binding		cytoplasm	zinc ion binding;protein binding			GO:0008270		GO:0005737	GO:0008270;GO:0005515
PF3D7_1235300	73	PF3D7_1235300	CCR4-NOT transcription complex subunit 4, putative	NOT4	EDIKEKCSKAVCDMNSSDIEERNEKKKKNEK	S	73				3	0.5	0.0146118	43.592	38.381	43.592	-0.31204	6.75642	-1.03614	-1.09483	-1.02077	-1.2344	-1.20396	-1.12898	1.15716	0.138532	1.10078	putative (NOT4);CCR4-NOT transcription complex subunit 4	zinc ion binding;nucleic acid binding			protein binding; zinc ion binding;nucleic acid binding			GO:0008270;GO:0003676			GO:0005515; GO:0008270;GO:0003676
PF3D7_1235300	74	PF3D7_1235300	CCR4-NOT transcription complex subunit 4, putative	NOT4	DIKEKCSKAVCDMNSSDIEERNEKKKKNEKF	S	74				3	0.5	0.0146118	43.592	38.381	43.592	-0.31204	6.75642	-1.03614	-1.09483	-1.02077	-1.2344	-1.20396	-1.12898	1.15716	0.138532	1.10078	putative (NOT4);CCR4-NOT transcription complex subunit 4	zinc ion binding;nucleic acid binding			protein binding; zinc ion binding;nucleic acid binding			GO:0008270;GO:0003676			GO:0005515; GO:0008270;GO:0003676
PF3D7_1122500	1282	PF3D7_1122500	conserved Plasmodium protein, unknown function		GMKNDNKNNINNKYISNEMPSNILNNIQKEI	S	1282				3	0.981138	0.00101787	57.39	39.187	57.39	0.31231	NaN	-0.645981	-0.552078	-0.454819	-0.678402	-0.638613	-0.748615	0.784993	0.137584	1.10006	unknown function;conserved Plasmodium protein	DNA binding;ATP binding		nucleus				GO:0003677;GO:0005524		GO:0005634
PF3D7_1125800	591	PF3D7_1125800	kelch protein, putative		RIRKLETSNVLMKHDSI______________	S	591				4	0.999804	0.00844541	52.172	42.85	52.172	1.0667	7.7542	-0.322487	-0.269375	-0.375736	-0.459106	-0.458027	-0.462101	1.33097	0.137212	1.09978	putative;kelch protein
PF3D7_1227700	273	PF3D7_1227700	conserved Plasmodium protein, unknown function		MTKDEKLVELKKEIESNYMHLREYKNFQNEL	S	273				3	0.999529	0.00285773	78.864	68.015	78.864	-0.10214	7.17878	-0.821461	-0.777979	-0.747555	-0.873398	-0.923721	-0.960583	1.26834	0.136902	1.09954	unknown function;conserved Plasmodium protein	actin binding; calmodulin binding; motor activity;ATP binding		myosin complex;cytoplasm				GO:0003774; GO:0003779; GO:0005516;GO:0005524		GO:0016459;GO:0005737
PF3D7_0930800	189	PF3D7_0930800	conserved Plasmodium membrane protein, unknown function		GSNKKMSTVKVVKERSNSLLHFKKKNISNTL	S	189				3	0.935805	0.0229171	68.786	54.106	68.786	-0.20747	NaN	-2.16454	-2.30058	-2.06738	-2.23894	-2.35597	-2.34824	0.659022	0.136889	1.09953	unknown function;conserved Plasmodium membrane protein	ribulose-bisphosphate carboxylase activity;magnesium ion binding	carbon fixation	cytoplasm				GO:0016984;GO:0000287	GO:0015977	GO:0005737
PF3D7_1433500	1424	PF3D7_1433500	DNA topoisomerase II, putative		VKMKNNDKKDTPNKGSAGKRTPSKKLKGTLI	S	1424		+		4	0.999997	0.00537674	64.52	43.1	64.52	0.174	6.746	-0.695654	-0.753069	-0.841873	-0.890019	-0.784216	-1.02399	0.625396	0.135877	1.09876	DNA topoisomerase 2 (TOP2)	DNA topoisomerase (ATP-hydrolyzing) activity;ATP binding	DNA topological change	nucleus	DNA binding; DNA topoisomerase (ATP-hydrolyzing) activity;ATP binding	DNA topological change	chromosome	GO:0003918;GO:0005524	GO:0006265	GO:0005634	GO:0003677; GO:0003918;GO:0005524	GO:0006265	GO:0005694
PF3D7_1033200	254	PF3D7_1033200	early transcribed membrane protein 10.2	ETRAMP10.2	NDMDPLNPYGSSKRNSSEDKPTSESKGTTPE	S	254		+		4	0.703947	0.0142927	48.376	30.36	48.376	-0.081484	6.86261	-1.22125	-1.42801	-1.27236	-1.35258	-1.49724	-1.47914	0.657399	0.135778	1.09869	early transcribed membrane protein 10.2 (ETRAMP10.2)			symbiont-containing vacuole membrane;Maurer's cleft						GO:0020005;GO:0020036
PF3D7_0704800	800	PF3D7_0704800	conserved Plasmodium protein, unknown function		SNFSNDNMKNKKSNNSFNSTINMNKYNDIIT	S	800				3	0.641387	0.00787415	57.148	45.984	57.148	-1.5372	6.91252	0.190536	0.185297	0.251297	0.0663757	0.0884552	0.0689659	1.57805	0.134445	1.09767	unknown function;conserved Plasmodium protein	catalytic activity						GO:0003824
PF3D7_0506900	182	PF3D7_0506900	rhomboid protease ROM4	ROM4	KESFSINEDETKKSCSINDDERKISIFSNNE	S	182				3	0.996675	0.000392691	119.25	84.989	87.447	0.13515	8.21211	2.39919	2.37228	2.42212	2.25281	2.29514	2.24285	1.60536	0.134267	1.09753	rhomboid protease ROM4 (ROM4)	serine-type endopeptidase activity;peptidase activity	signal peptide processing;proteolysis	integral to membrane	serine-type endopeptidase activity		integral to membrane	GO:0004252;GO:0008233	GO:0006465;GO:0006508	GO:0016021	GO:0004252		GO:0016021
PF3D7_1442900	1118	PF3D7_1442900	guanine nucleotide exchange factor, putative	SEC7	EKISANDQKKNNKNSSNIHKNISDDHSVLNN	S	1118				2	0.988308	0.0471977	90.696	48.972	90.696	0.23757	7.14192	-1.97408	-1.95092	-1.90506	-2.09663	-2.006	-2.12939	1.06455	0.133986	1.09732	putative (SEC7);protein transport protein SEC7	ARF guanyl-nucleotide exchange factor activity	regulation of ARF protein signal transduction	membrane	binding;ARF guanyl-nucleotide exchange factor activity	regulation of ARF protein signal transduction	intracellular	GO:0005086	GO:0032012	GO:0016020	GO:0005488;GO:0005086	GO:0032012	GO:0005622
PF3D7_1241200	1400	PF3D7_1241200	conserved Plasmodium protein, unknown function		YSEHVNTDRSYIKNNSHINNKLSICMDNNKK	S	1400				3	1	0.0639348	40.533	8.9363	40.533	0.12048	7.3947	-0.224121	-0.150015	-0.00144005	-0.336431	-0.0837822	-0.357063	0.460719	0.1339	1.09726	unknown function;conserved Plasmodium protein			nucleus;cytoplasm						GO:0005634;GO:0005737
PF3D7_0606000	163	PF3D7_0606000	conserved Plasmodium protein, unknown function		NDTYISCTDVMNSEKTRNSDNFNNSYITSSA	T	163				3	0.566396	4.3e-07	79.512	72.256	79.512	-0.8911	7.1294	-2.6297	-2.57394	-2.54651	-2.67834	-2.74757	-2.72518	1.28063	0.133649	1.09706	unknown function;conserved Plasmodium protein
PF3D7_1242700	94	PF3D7_1242700	40S ribosomal protein S17, putative		ERRLDFVPEKSQIDVSVIYVEPDTLRMIKSL	S	94				2	0.985263	0.0377288	49.662	36.261	49.662	0.77073	6.86538	-3.37806	-3.23794	-3.25457	-3.40318	-3.45259	-3.41524	0.985273	0.133478	1.09694	putative;40S ribosomal protein S17	structural constituent of ribosome	translation	intracellular; mitochondrion; ribosome;cytosolic small ribosomal subunit	structural constituent of ribosome	translation	ribosome;intracellular	GO:0003735	GO:0006412	GO:0005622; GO:0005739; GO:0005840;GO:0022627	GO:0003735	GO:0006412	GO:0005840;GO:0005622
PF3D7_1212700	1044	PF3D7_1212700	eukaryotic translation initiation factor 3 subunit 10, putative		SIDDDLTWRRGDKGGSQNGDDSYRRHDDHHD	S	1044				3	1	4.01e-06	156.17	139.82	156.17	-0.2545	8.12146	1.24832	1.30642	1.31729	1.20357	1.13589	1.13256	1.28738	0.13334	1.09683	putative (EIF3A);eukaryotic translation initiation factor 3 subunit A	translation initiation factor activity	translational initiation;regulation of translational initiation	eukaryotic translation initiation factor 3 complex	protein binding			GO:0003743	GO:0006413;GO:0006446	GO:0005852	GO:0005515
PF3D7_1303500	992	PF3D7_1303500	sodium/hydrogen exchanger, Na , H antiporter	NHE	NIHNIHNRYRSLNVISRKISIDNSYKGEMRI	S	992				2	1	0.039582	104.42	49.701	104.42	0.25394	7.21365	-0.941242	-1.02311	-0.891903	-1.12413	-1.04998	-1.08093	1.02729	0.132928	1.09652	H+ antiporter (NHE); Na+;sodium/hydrogen exchanger	solute:hydrogen antiporter activity	sodium ion transport; transmembrane transport;response to drug	integral to membrane	solute:hydrogen antiporter activity	transmembrane transport;cation transport	integral to membrane	GO:0015299	GO:0006814; GO:0055085;GO:0042493	GO:0016021	GO:0015299	GO:0055085;GO:0006812	GO:0016021
PF3D7_1221000	420	PF3D7_1221000	histone-lysine N-methyltransferase, H3 lysine-4 specific	SET10	IKDTIYEKKKKKVRRSFEVNANRRKRGAGQK	S	420		+		3	1	0.00403227	79.86	35.543	79.86	0.43201	7.60707	0.900009	0.845964	0.899042	0.740402	0.756105	0.750238	1.72721	0.132757	1.09639	H3 lysine-4 specific (SET10);histone-lysine N-methyltransferase	zinc ion binding;histone methyltransferase activity (H3-K4 specific)	antigenic variation	nucleus;nuclear periphery	zinc ion binding;protein binding			GO:0008270;GO:0042800	GO:0020033	GO:0005634;GO:0034399	GO:0008270;GO:0005515
B2RCJ6;Q9BZH6	217;217	B2RCJ6	WD repeat-containing protein 11	WDR11	YISSPHSSPAHNKLATATGAKKALNKVKILI	T	217				2	0.971592	0.0561321	78.939	35.288	78.556	0.76774	7.54175	0.0207481	-0.0133648	-0.0181999	-0.125589	-0.133314	-0.149277	1.95288	0.132455	1.09616
PF3D7_0407800	559	PF3D7_0407800	conserved Plasmodium protein, unknown function		YENMFDQRNSNNSNLTNDRKDIFYNRMNLMY	T	559				3	1	3.35e-09	205.66	165.88	205.66	-0.052921	7.984	2.16877	2.08644	2.05168	2.00685	1.93914	1.96368	1.09545	0.132408	1.09612	unknown function;conserved Plasmodium protein			membrane						GO:0016020
PF3D7_0932000	18	PF3D7_0932000	conserved Plasmodium protein, unknown function		LKKIYNGHFRRVPSSSEKADKSFCSEKSAEI	S	18				4	0.805832	0.0136316	54.898	39.054	54.898	-0.22973	7.00221	-0.881796	-0.89555	-0.835936	-0.981523	-1.0239	-1.00371	1.58187	0.131952	1.09578	unknown function;conserved Plasmodium protein			membrane;integral to membrane						GO:0016020;GO:0016021
PF3D7_0818900	343	PF3D7_0818900	heat shock protein 70	HSP70	IPVEKVLKDAMMDKKSVHEVVLVGGSTRIPK	S	343		+		3	1	0.000275637	123.92	103.71	123.92	-0.34546	7.47217	-0.854139	-0.969313	-0.913347	-0.985983	-1.10723	-1.03651	0.944189	0.130972	1.09503	heat shock protein 70 (HSP70)	heat shock protein binding; protein binding;ATPase activity	response to unfolded protein;response to heat	nucleus;cytoplasm				GO:0005515; GO:0031072;GO:0016887	GO:0006986;GO:0009408	GO:0005634;GO:0005737
PF3D7_1345600	45	PF3D7_1345600	inner membrane complex protein		SESFSITQPNVKEYYTYSSIDPREYGSNSNY	T	45				2	0.993981	0.0593634	64.104	51.576	64.104	0.025134	6.98904	-0.969765	-1.01291	-0.884043	-1.00589	-1.09497	-1.1586	0.813282	0.130915	1.09499	inner membrane complex protein			inner membrane complex						GO:0070258
PF3D7_0511800	409	PF3D7_0511800	myo-inositol 1-phosphate synthase, putative		LYVDDEKDTNVLVKKSIDYCEGDSLNEKGKV	S	409		+		3	0.999903	1.65e-06	98.281	81.069	98.281	-0.38303	NaN	-0.852686	-0.827847	-0.803625	-0.911793	-0.951477	-1.01354	1.24026	0.130884	1.09496	inositol-3-phosphate synthase (INO1)	inositol-3-phosphate synthase activity	phospholipid biosynthetic process;inositol biosynthetic process		inositol-3-phosphate synthase activity	phospholipid biosynthetic process;inositol biosynthetic process		GO:0004512	GO:0008654;GO:0006021		GO:0004512	GO:0008654;GO:0006021
PF3D7_1214900	239	PF3D7_1214900	conserved Plasmodium membrane protein, unknown function		EVFRQQSEAYKIENVTEFDDEV_________	T	239				2	1	0.00684725	107.46	96.35	101.43	0.47791	7.88129	0.123383	0.113369	0.210915	0.0871697	0.0301056	-0.0605164	0.875601	0.130302	1.09452	unknown function;conserved Plasmodium membrane protein	L-malate dehydrogenase activity	malate metabolic process; tricarboxylic acid cycle;glycolysis	integral to membrane				GO:0030060	GO:0006099; GO:0006108;GO:0006096	GO:0016021
PF3D7_1308400	922	PF3D7_1308400	conserved Plasmodium protein, unknown function		EHINVNMPDHNLKNYSNNYQKNLTNKRLSFS	S	922				2	0.998088	0.0181798	110.39	86.586	110.39	-0.017454	8.00928	1.48882	1.40993	1.49999	1.31395	1.35137	1.34428	1.28962	0.12971	1.09407	unknown function;conserved Plasmodium protein
PF3D7_0418600	195	PF3D7_0418600	regulator of chromosome condensation, putative		LSNNELYNEILTKLPSNFALKTIRKKKKLTN	S	195				2	1	0.0583664	75.416	41.671	75.416	-0.22801	7.75623	0.988421	0.931709	1.097	0.887466	0.867815	0.874161	0.927913	0.12923	1.09371	putative;regulator of chromosome condensation	guanyl-nucleotide exchange factor activity	cell cycle	nucleus;cytoplasm				GO:0005085	GO:0007049	GO:0005634;GO:0005737
PF3D7_0821600	50	PF3D7_0821600	clp1-related protein, putative		CIKIRILSSKNIHHKSNERKNPTDNINYSAE	S	50				4	1	0.0148325	62.088	41.355	56.205	0.11784	7.40259	-0.910919	-0.854176	-0.791914	-0.92194	-0.994001	-1.02765	0.962979	0.128861	1.09343	putative;clp1-related protein
PF3D7_1408000	20	PF3D7_1408000	plasmepsin II		VREHDFKHGFIKSNSTFDGLNIDNSKNKKKI	T	20				2	0.898003	0.000317774	151.31	133.76	147.06	0.3773	8.1983	1.83777	1.83882	1.99084	1.76173	1.80271	1.71658	0.821931	0.128804	1.09339	plasmepsin II	aspartic-type endopeptidase activity	hemoglobin catabolic process	membrane;food vacuole	aspartic-type endopeptidase activity	proteolysis		GO:0004190	GO:0042540	GO:0016020;GO:0020020	GO:0004190	GO:0006508
PF3D7_1014900	1179	PF3D7_1014900	conserved Plasmodium protein, unknown function		HINSPYFNDYMKRFSSINNGILRQDLYPISQ	S	1179				2	0.985167	0.00146791	146.08	117.89	146.08	0.44589	7.88202	0.85754	0.883724	0.97856	0.780346	0.791004	0.762781	1.11819	0.128564	1.09321	unknown function;conserved Plasmodium protein	actin binding; calmodulin binding; motor activity;ATP binding		membrane; myosin complex;cytoplasm				GO:0003774; GO:0003779; GO:0005516;GO:0005524		GO:0016020; GO:0016459;GO:0005737
PF3D7_0517300	17	PF3D7_0517300	pre-mRNA-splicing factor	SR1	VIRESVSRIYVGNLPSHVSSRDVENEFRKYG	S	17				3	0.985071	0.00510555	62.813	48.381	62.813	-0.11732	6.79109	-2.32542	-2.43378	-2.05535	-2.33269	-2.49417	-2.37287	0.392872	0.128393	1.09308	serine/arginine-rich splicing factor 1 (SR1)	RNA binding	mRNA processing; regulation of nuclear mRNA splicing; via spliceosome;RNA splicing	nucleus; spliceosomal complex;cytoplasm	nucleic acid binding			GO:0003723	GO:0006397; GO:0048024;GO:0008380	GO:0005634; GO:0005681;GO:0005737	GO:0003676
PF3D7_0104300	511	PF3D7_0104300	ubiquitin carboxyl-terminal hydrolase 1, putative	UBP1	DTHPKKWSHHSLPDNYEGEKKKKKNKTKKKR	Y	511				4	0.913112	0.00505032	66.152	54.234	66.152	0.022759	6.58343	-1.46998	-1.40188	-1.44622	-1.61437	-1.53066	-1.55725	1.24938	0.128068	1.09283	putative (UBP1);ubiquitin carboxyl-terminal hydrolase 1	ubiquitin thiolesterase activity	ubiquitin-dependent protein catabolic process	proteasome complex	ubiquitin thiolesterase activity	ubiquitin-dependent protein catabolic process		GO:0004221	GO:0006511	GO:0000502	GO:0004221	GO:0006511
PF3D7_1220900	38	PF3D7_1220900	heterochromatin protein 1	HP1	FIYLVKWKGYSDDENTWEPESNLIHLTTFKK	T	38				3	0.994751	6.24e-22	195.73	185.31	146.39	0.013095	9.20306	3.66535	3.73635	3.82419	3.63026	3.60782	3.6041	0.953479	0.127904	1.09271	heterochromatin protein 1 (HP1)	chromatin binding	chromatin assembly or disassembly; regulation of chromatin silencing;cell proliferation	nuclear periphery;chromatin			nucleus	GO:0003682	GO:0006333; GO:0031935;GO:0008283	GO:0034399;GO:0000785			GO:0005634
PF3D7_0704300	1184	PF3D7_0704300	conserved Plasmodium membrane protein, unknown function		NSNNSTTQKKVPSNSSFNIKKNENFDVQKKY	S	1184				3	0.899921	0.00173043	90.707	71.463	52.5	-0.28184	7.5964	0.751602	0.70013	0.59622	0.537062	0.542286	0.586718	0.924462	0.127296	1.09224	unknown function;conserved Plasmodium membrane protein	actin binding; calmodulin binding; motor activity;ATP binding		myosin complex;cytoplasm				GO:0003774; GO:0003779; GO:0005516;GO:0005524		GO:0016459;GO:0005737
PF3D7_1340900	625	PF3D7_1340900	sodium-dependent phosphate transporter	PiT	RKSMDKDIIQVDKDKSFTLTEKIKYPFSFLN	S	625				3	0.991007	0.0101274	69.03	50.894	69.03	-0.23544	6.76287	-0.929956	-1.09214	-1.09693	-1.0546	-1.21654	-1.22489	0.604755	0.125667	1.09101	sodium-dependent phosphate transporter (PiT)	inorganic phosphate transmembrane transporter activity	phosphate ion transport	membrane;integral to plasma membrane	inorganic phosphate transmembrane transporter activity	phosphate ion transport	membrane	GO:0005315	GO:0006817	GO:0016020;GO:0005887	GO:0005315	GO:0006817	GO:0016020
PF3D7_1351700	1218	PF3D7_1351700	alveolin, putative	ALV6	SNNSNNSNYFYNGRNSSINNAFAYKQYYDSN	S	1218		+		3	0.499999	0.0141691	57.267	40.605	57.267	-0.011309	6.39702	-2.02668	-2.11616	-1.98561	-2.21971	-2.26073	-2.02257	0.566341	0.124852	1.0904	putative (IMC1f);inner membrane complex protein 1f	transferase activity		inner membrane complex				GO:0016740		GO:0070258
PF3D7_1303500	945	PF3D7_1303500	sodium/hydrogen exchanger, Na , H antiporter	NHE	SDVYTYLNKHSYNNVSNIRGVYNYYYGNNNK	S	945				3	0.999877	0.0329371	46.768	30.887	43.03	-0.29234	6.86472	-0.672669	-0.562593	-0.343418	-0.56843	-0.643816	-0.73951	0.430566	0.124358	1.09002	H+ antiporter (NHE); Na+;sodium/hydrogen exchanger	solute:hydrogen antiporter activity	sodium ion transport; transmembrane transport;response to drug	integral to membrane	solute:hydrogen antiporter activity	transmembrane transport;cation transport	integral to membrane	GO:0015299	GO:0006814; GO:0055085;GO:0042493	GO:0016021	GO:0015299	GO:0055085;GO:0006812	GO:0016021
PF3D7_1472200	264	PF3D7_1472200	histone deacetylase, putative		ENEENHTNTKGINNSTYDNIYRSVLEDKVEG	T	264				2	0.73585	0.0203882	79.036	54.782	79.036	-3.1245	6.94944	-1.739	-1.79944	-1.75102	-1.84545	-1.8984	-1.91775	1.31235	0.124044	1.08979	putative (HDA1);histone deacetylase	histone deacetylase activity	DNA-dependent; regulation of transcription;chromatin organization	membrane;histone deacetylase complex				GO:0004407	GO:0006355;GO:0006325	GO:0016020;GO:0000118
PF3D7_0822900	1004	PF3D7_0822900	conserved Plasmodium protein, unknown function		TNSINSKSNIYNNSSSHKLLNTEKKKNTSND	S	1004				2	0.649256	0.00426307	110.44	92.365	110.44	-1.3236	7.07118	-1.29261	-1.24536	-1.1447	-1.35515	-1.33195	-1.36713	0.959357	0.123854	1.08964	unknown function;conserved Plasmodium protein			nucleus						GO:0005634
PF3D7_1211200	990	PF3D7_1211200	conserved Plasmodium protein, unknown function		QTKKETNYIKSSCHNSEVEIYNSTRENNVKN	S	990				3	0.998443	9.01e-05	82.609	73.04	82.609	-0.37227	6.98233	-1.53676	-1.41142	-1.4956	-1.35356	-1.77302	-1.68751	0.345001	0.123439	1.08933	unknown function;conserved Plasmodium protein
PF3D7_1027700.2;PF3D7_1027700.1	8;8	PF3D7_1027700.2	centrin-3	CEN3	________MINRKSESVSYTPRAITNRPISS	S	8				2	0.931137	0.001131	101.3	90.189	65.956	0.19162	7.76058	0.932203	0.874758	1.00978	0.860657	0.803787	0.782225	0.94417	0.123357	1.08927	centrin-3 (CEN3)				calcium ion binding						GO:0005509
PF3D7_1318800	648	PF3D7_1318800	secretory complex protein 63	SEC63	ADQENYVPEDDANDESDDD____________	S	648				2	0.998129	0.0778697	45.072	40.455	45.072	0.1821	NaN	-1.8708	-1.85544	-1.59746	-1.86489	-1.88051	-1.94706	0.503151	0.122918	1.08894	translocation protein SEC63 (SEC63)	unfolded protein binding;protein transporter activity	protein folding; protein targeting to ER; protein transport by the Sec complex; translocation;posttranslational protein targeting to membrane	integral to endoplasmic reticulum membrane;Sec61 translocon complex	heat shock protein binding			GO:0051082;GO:0008565	GO:0006457; GO:0043952; GO:0045047;GO:0031204	GO:0030176;GO:0005784	GO:0031072
B4DFB7;Q9H4T2	2;2	B4DFB7	Zinc finger and SCAN domain-containing protein 16	ZSCAN16	______________MTTALEPEDQKGLLIIK	T	2				3	0.5	0.0473631	41.242	15.768	41.242	-4.472	8.45747	-1.44676	-1.17964	-0.579626	-1.24414	-1.01584	-1.31313	0.157053	0.122362	1.08852
B4DFB7;Q9H4T2	3;3	B4DFB7	Zinc finger and SCAN domain-containing protein 16	ZSCAN16	_____________MTTALEPEDQKGLLIIKA	T	3				3	0.5	0.0473631	41.242	15.768	41.242	-4.472	8.45747	-1.44676	-1.17964	-0.579626	-1.24414	-1.01584	-1.31313	0.157053	0.122362	1.08852
PF3D7_0210900	111	PF3D7_0210900	conserved Plasmodium protein, unknown function		RNFHNGRDNFKGRTGSFGSRVFDNRKGSFKK	S	111			+	2	0.901421	0.0624883	88.181	48.159	85.744	0.027798	7.7685	0.965939	0.819111	0.863584	0.720476	0.768101	0.79343	0.893737	0.122209	1.0884	unknown function;conserved Plasmodium protein
PF3D7_1445400	82	PF3D7_1445400	protein serine/threonine kinase-1	CLK1	HNYNNGYQIRNKRNRSFETVSNSKNKHKISK	S	82				3	0.999149	0.00537326	70.272	53.386	70.272	-0.23317	7.04689	-0.965742	-0.776899	-0.79183	-0.903959	-0.999567	-0.996895	0.6657	0.121983	1.08823	protein serine/threonine kinase-1 (CLK1)	protein serine/threonine/tyrosine kinase activity;ATP binding	regulation of cell differentiation;protein phosphorylation	nucleus	protein kinase activity; protein tyrosine kinase activity;ATP binding	protein phosphorylation		GO:0004712;GO:0005524	GO:0045595;GO:0006468	GO:0005634	GO:0004672; GO:0004713;GO:0005524	GO:0006468
PF3D7_1107300	1600	PF3D7_1107300	polyadenylate-binding protein-interacting protein 1, putative	PAIP1	KYESNKKTEMDDRRNSVGVTANAVGSTPGSS	S	1600		+		4	0.999798	6.61e-15	109.46	102.33	109.46	-0.76007	7.43241	-0.0552483	0.0916424	0.0468025	-0.13615	-0.0705681	-0.0755329	0.893495	0.121816	1.0881	putative (PAIP1);polyadenylate-binding protein-interacting protein 1	RNA binding			binding; protein binding; RNA binding;DNA binding			GO:0003723			GO:0003723; GO:0005488; GO:0005515;GO:0003677
PF3D7_0405700	1734	PF3D7_0405700	lysine decarboxylase, putative		TSNILNNKQDHAFYNSGSPRTSVCSNHKNIN	S	1734				3	0.570025	0.042865	42.947	29.939	42.947	0.19226	6.81196	-2.38367	-2.25694	-2.28582	-2.3759	-2.42203	-2.49365	0.849132	0.121719	1.08803	putative;lysine decarboxylase	lysine decarboxylase activity	lysine catabolic process		catalytic activity			GO:0008923	GO:0006554		GO:0003824
PF3D7_1008500	603	PF3D7_1008500	conserved Plasmodium membrane protein, unknown function		YINNYKNSRRKKGNYSDHESTVINYFYKKIS	S	603				3	0.97127	2.56e-05	85.737	74.623	85.737	-0.16392	7.56761	-0.865089	-0.815613	-0.660494	-0.83078	-0.898874	-0.975542	0.611131	0.121333	1.08774	unknown function;conserved Plasmodium membrane protein			integral to membrane;apicoplast						GO:0016021;GO:0020011
PF3D7_1446500	2162	PF3D7_1446500	conserved Plasmodium protein, unknown function		KTYQGNFLNVENNNSSRHSSKGGSFLLPPSS	S	2162				4	0.789136	8.45e-07	79.382	66.97	55.158	0.056307	7.03878	-0.292667	-0.214264	-0.114107	-0.318607	-0.283686	-0.380739	0.751318	0.120665	1.08724	unknown function;conserved Plasmodium protein			extracellular region						GO:0005576
PF3D7_1208900	734	PF3D7_1208900	conserved Plasmodium protein, unknown function		YEEKYINENVIVRENSVDDLRVHMVKLFKTY	S	734				3	0.999996	0.00185331	58.093	48.341	58.093	-0.57833	6.62323	-1.2146	-0.990055	-1.21514	-1.19047	-1.31286	-1.27563	0.542226	0.119721	1.08652	putative;protein phosphatase	phosphoprotein phosphatase activity;magnesium ion binding			catalytic activity			GO:0004721;GO:0000287			GO:0003824
PF3D7_1149000	2497	PF3D7_1149000	antigen 332, DBL-like protein	Pf332	LGKEGFVIEEIIEEGSVIEQVEDTKTVSEKS	S	2497				3	0.999991	2.2e-08	86.539	73.907	86.539	-0.74083	7.45532	-1.29163	-1.44663	-1.27236	-1.55427	-1.43288	-1.37882	0.588025	0.118448	1.08557	DBL-like protein (Pf332);antigen 332	receptor activity;host cell surface receptor binding	pathogenesis;cell-cell adhesion	host cell membrane; integral to membrane;Maurer's cleft				GO:0004872;GO:0046789	GO:0009405;GO:0016337	GO:0016021; GO:0033644;GO:0020036
PF3D7_1116100	413	PF3D7_1116100	serine esterase, putative		EEKSKTPFFNRRRNNSTLGTYHRQYNKSSSH	S	413				3	0.999785	0.000434679	189.99	171.41	189.99	-0.13423	7.66901	0.312397	0.365091	0.558069	0.324474	0.290722	0.265251	0.581073	0.11837	1.08551	putative;serine esterase			food vacuole						GO:0020020
PF3D7_1455300	74	PF3D7_1455300	conserved Plasmodium protein, unknown function		LSQEKKKRHGRNRNHTVSLCNIAKDDIVFNK	T	74				4	1	1.03e-13	140.2	128.18	112.34	-0.22012	7.99604	1.6444	1.65295	1.7015	1.54675	1.55818	1.53909	1.62136	0.118279	1.08544	unknown function;conserved Plasmodium protein	flap endonuclease activity; single-stranded DNA specific 5'-3' exodeoxyribonuclease activity;DNA binding	mismatch repair; response to DNA damage stimulus;DNA recombination	nucleus				GO:0045145; GO:0048256;GO:0003677	GO:0006298; GO:0006974;GO:0006310	GO:0005634
PF3D7_1206300	2238	PF3D7_1206300	conserved Plasmodium protein, unknown function		NIGNKGLLKNAYTNNSHIIRNIINKKKEEEY	S	2238				3	0.999993	0.000343722	135.81	121.18	135.81	0.25545	7.30653	-0.971428	-1.07642	-1.02762	-1.20037	-1.08165	-1.14805	0.909559	0.1182	1.08538	unknown function;conserved Plasmodium protein	actin binding; calmodulin binding; motor activity;ATP binding		cytoplasm				GO:0003774; GO:0003779; GO:0005516;GO:0005524		GO:0005737
PF3D7_0303200	314	PF3D7_0303200	HAD superfamily protein, putative		ATSKDDPVYIPKRNLSESHVRKTGKKKKLIK	S	314				3	0.999815	0.000376549	164.48	103.27	115.82	-0.26577	8.40298	1.7615	1.73611	1.85993	1.69257	1.68296	1.63192	0.960074	0.116698	1.08425	putative;HAD superfamily protein
PF3D7_1353300	1775	PF3D7_1353300	conserved Plasmodium protein, unknown function		DNNINVEIYKKNSLNTIEYFENNLSFFNKIH	T	1775				3	0.678127	8.54e-06	85.518	73.317	85.518	0.57279	7.43561	-1.76633	-1.66499	-1.59732	-1.70531	-1.86309	-1.8094	0.644329	0.116392	1.08402	unknown function;conserved Plasmodium protein	actin binding; motor activity;ATP binding		cytoplasm; myosin complex;apicoplast				GO:0003774; GO:0003779;GO:0005524		GO:0005737; GO:0016459;GO:0020011
H0YBS0;B3KX39;H0YAY8;P16157;E7EVX7	750;744;80;1428;1428	H0YBS0;P16157	Ankyrin-1	ANK1	HLGLSWAELARELQFSVEDINRIRVENPNSL	S	1428				3	1	0.000560368	169.52	140.79	111.72	-0.45198	8.4539	1.32105	1.25738	1.37436	1.22022	1.23442	1.15166	0.949238	0.115498	1.08335
PF3D7_0605500	362	PF3D7_0605500	cyclin dependent kinase binding protein, putative		KQNHMLTKKEMYKSTSVNNLDIDTKKTEEDY	S	362				2	0.994834	0.00561711	101.01	81.232	101.01	0.14502	7.18475	-0.911928	-0.887297	-0.875332	-1.02237	-0.977884	-1.02072	1.62466	0.11547	1.08333	putative;cyclin dependent kinase binding protein		regulation of cell cycle		cyclin-dependent protein kinase regulator activity	regulation of cell division;regulation of cell cycle			GO:0051726		GO:0016538	GO:0051302;GO:0051726
PF3D7_1308000	271	PF3D7_1308000	conserved Plasmodium membrane protein, unknown function		KEIYKGNNLAKYFTLSMDNINEQENIFKDEK	S	271				3	0.979591	9.8e-15	127.92	118.23	127.92	0.65169	8.08696	-1.21522	-1.21625	-1.43614	-1.38593	-1.36702	-1.46026	0.550961	0.115199	1.08312	unknown function;conserved Plasmodium membrane protein	serine-type endopeptidase activity;peptidase activity	proteolysis	plasma membrane;integral to membrane				GO:0004252;GO:0008233	GO:0006508	GO:0005886;GO:0016021
PF3D7_0513600	1097	PF3D7_0513600	deoxyribodipyrimidine photo-lyase, putative		MTFSSYIKKRKNSNISIEEKKNEKREKKCVA	S	1097				3	1	0.0126203	100.22	65.53	61.444	-0.23544	7.71619	2.073	2.03769	2.02735	1.93538	1.91522	1.94395	1.70968	0.114496	1.0826	putative;deoxyribodipyrimidine photo-lyase	deoxyribodipyrimidine photo-lyase activity	DNA repair		DNA photolyase activity	DNA repair		GO:0003904	GO:0006281		GO:0003913	GO:0006281
D1MGQ2;P69905;E9M4D4;I1VZV6;E1B2D1;Q9BX83;Q4ZGM8;Q7Z6G4	4;4;4;4;4;4;4;4	D1MGQ2;Q4ZGM8;Q7Z6G4	Hemoglobin subunit alpha	HBA2;HBA1	____________MVLSPADKTNVKAAWGKVG	S	4				3	0.97821	0.00292564	78.809	62.869	78.809	0.26079	7.3184	0.679775	0.708599	0.658098	0.545603	0.581827	0.57724	1.59407	0.113934	1.08218
PF3D7_1351000	828	PF3D7_1351000	phosphatidylinositol transfer protein, putative		CVNDKDEIVHSKLILSDNDLSQYHNEENKTI	S	828				3	0.995747	1.63e-09	145.52	133	139.11	-0.20092	7.69213	0.976383	1.18332	1.26809	1.01047	0.976749	1.09932	0.455965	0.113753	1.08204	putative;phosphatidylinositol transfer protein	phospholipid transporter activity	transport	intracellular;cytoplasm	protein binding;phospholipid binding	transport	intracellular	GO:0005548	GO:0006810	GO:0005622;GO:0005737	GO:0005515;GO:0005543	GO:0006810	GO:0005622
PF3D7_0212100	1801	PF3D7_0212100	conserved Plasmodium protein, unknown function		NIIHIDNTQNFKLSNSSENKLNQFEKKTVLL	S	1801				3	0.895963	0.00239444	66.152	51.848	66.152	0.15264	7.11701	0.603212	0.51705	0.511436	0.421144	0.460928	0.408491	1.11077	0.113712	1.08201	unknown function;conserved Plasmodium protein			nucleus;nuclear periphery						GO:0005634;GO:0034399
PF3D7_0820500	247	PF3D7_0820500	C-13 antigen		NNLGSTNFNVNNKVSSHSNLLYNNKNFSNNN	S	247				3	0.866358	0.000316744	183.89	148.18	128.22	-0.69996	8.23058	0.442238	0.442177	0.375887	0.398315	0.238127	0.28425	0.785786	0.113203	1.08163	C-13 antigen
PF3D7_0515700	420	PF3D7_0515700	glideosome-associated protein 40, putative	GAP40	SHMDSSSNQTSHGVISADEGRGEHSRAATFK	S	420				4	0.999551	1.76e-44	231.94	209.56	231.94	-0.036185	9.14922	1.37249	1.36846	1.5728	1.30513	1.34888	1.32146	0.615848	0.112758	1.08129	putative (GAP40);glideosome-associated protein 40			inner membrane complex						GO:0070258
PF3D7_0625800	48	PF3D7_0625800	conserved Plasmodium protein, unknown function		ENNNNKEEFTKCNEKTFSFSNLKTFSQISYD	T	48				2	0.891284	0.0340567	99.283	49.175	99.283	0.58784	6.93784	-2.6106	-2.70282	-2.75092	-2.77886	-2.84491	-2.77719	0.857701	0.112207	1.08088	unknown function;conserved Plasmodium protein			cytoplasm						GO:0005737
PF3D7_1249300	666	PF3D7_1249300	protein phosphatase, putative		GPNSKTLNKKQSNEESFEEFSMVLEDDLVGG	S	666				3	0.97692	4.03e-21	118.41	107.65	118.41	0.31045	7.6236	-1.22396	-1.02082	-1.04878	-1.24892	-1.17312	-1.20755	0.624026	0.11201	1.08073	putative (PPM4);protein phosphatase PPM4	protein serine/threonine phosphatase activity	protein dephosphorylation	nucleus	catalytic activity			GO:0004722	GO:0006470	GO:0005634	GO:0003824
PF3D7_0415300	1158	PF3D7_0415300	cdc2-related protein kinase 3	CRK3	EGIDNRRESNNYFRRSREGIDDRRRYSTICK	S	1158		+		2	1	0.0232389	96.24	59.655	96.24	0.028739	7.79545	-2.518	-2.51451	-2.30803	-2.53921	-2.54188	-2.59285	0.583874	0.111133	1.08008	cdc2-related protein kinase 3 (CRK3)	histone deacetylase activity; protein kinase activity;ATP binding	protein phosphorylation		protein kinase activity; protein tyrosine kinase activity;ATP binding	protein phosphorylation		GO:0004407; GO:0004672;GO:0005524	GO:0006468		GO:0004672; GO:0004713;GO:0005524	GO:0006468
PF3D7_1371800	36	PF3D7_1371800	Plasmodium exported protein, unknown function		SSHHIPPSKYGHNKYSRSYVPISSTPIKPLP	S	36		+		3	0.999999	0.00624084	78.488	63.809	78.488	0.077216	7.33935	0.88336	0.875296	1.03525	0.799936	0.878248	0.783108	0.689321	0.110871	1.07988	unknown function;Plasmodium exported protein
PF3D7_1248700	1798	PF3D7_1248700	conserved Plasmodium protein, unknown function		DIAEALVGNNNEKMNSSDHNLNSLKNLPNIN	S	1798				3	0.687639	0.0126182	53.631	30.514	53.631	0.030454	7.14894	-0.912012	-0.866905	-0.770521	-1.01818	-0.919392	-0.943562	0.786176	0.110565	1.07965	unknown function;conserved Plasmodium protein			nucleus						GO:0005634
PF3D7_1021800	228	PF3D7_1021800	conserved Plasmodium protein, unknown function		NKIKGNNKTNLLHDSSYEIKKKTRRGTNIYK	S	228				3	0.75402	0.00152393	86.497	63.028	86.497	0.12761	6.60582	-1.61224	-1.28347	-1.51333	-1.50577	-1.6357	-1.59892	0.395352	0.110446	1.07956	schizont egress antigen-1 (SEA1)			host cell membrane; symbiont-containing vacuole membrane;Maurer's cleft						GO:0020005; GO:0033644;GO:0020036
H0YBS0;B3KX39;P16157;E7EVX7	50;44;736;736	H0YBS0;P16157	Ankyrin-1	ANK1	LQHQADVNAKTKLGYSPLHQAAQQGHTDIVT	S	736				4	0.999999	4.16e-19	122.53	113.87	122.53	-0.35237	7.03479	-4.20167	-4.1074	-3.95544	-4.26309	-4.10433	-4.22496	0.478132	0.10929	1.0787
PF3D7_1468100	222	PF3D7_1468100	conserved Plasmodium protein, unknown function		LTHSKNTNYNNMKRASGTSNLQDTTTTNLIK	S	222		+		3	0.842771	4.5e-10	149.67	131.43	132.66	0.35901	8.56058	1.50911	1.45001	1.57222	1.35837	1.44765	1.39813	0.885765	0.109067	1.07853	unknown function;conserved Plasmodium protein			nucleus;cytoplasm	ATP binding					GO:0005634;GO:0005737	GO:0005524
PF3D7_0804500	251	PF3D7_0804500	conserved Plasmodium membrane protein, unknown function		VKEVNKKNVLLSSSSSLNRNKNYVKEYKKKR	S	251				2	0.964114	0.00232339	132.65	102.88	132.65	0.01371	7.10677	-3.09813	-3.00268	-2.95162	-3.02137	-3.17516	-3.18231	0.602348	0.108804	1.07833	unknown function;conserved Plasmodium membrane protein			membrane						GO:0016020
PF3D7_1427300	1018	PF3D7_1427300	conserved Plasmodium protein, unknown function		DDNYNTLLNKLNKRNSYECDDLNKKYLYEEE	S	1018		+		3	1	0.000257238	137.79	122.9	137.79	-0.12543	7.9748	1.99821	2.03418	1.90051	1.9224	1.86252	1.8217	0.798307	0.108762	1.0783	unknown function;conserved Plasmodium protein	actin binding; calmodulin binding;ATP binding		myosin complex;cytoplasm				GO:0003779; GO:0005516;GO:0005524		GO:0016459;GO:0005737
PF3D7_1226800	225	PF3D7_1226800	ataxin-3, putative	ATX3	LNKSENYSAFNQINNTPNFRWPENGGRRLND	T	225				3	0.999998	1.11e-05	88.951	78.005	88.951	-1.0305	7.03743	-0.383169	-0.318413	-0.30854	-0.367853	-0.499176	-0.46846	0.845617	0.108456	1.07807	putative (ATX3);ataxin-3	omega peptidase activity;hydrolase activity	DNA-dependent;transcription	nucleus;apicoplast	omega peptidase activity			GO:0008242;GO:0016787	GO:0006351	GO:0005634;GO:0020011	GO:0008242
P35612;Q05DK5;C9JTM0;Q96HD4	600;600;352;156	P35612	Beta-adducin	ADD2	TAPEEPGSPAKSAPASPVQSPAKEAETKSPL	S	600				2	0.99751	0.00250218	123.76	101.77	123.76	-0.56187	7.36534	0.972105	0.996424	1.05084	0.932816	0.876606	0.884626	1.18525	0.10844	1.07806
PF3D7_1018200	957	PF3D7_1018200	serine/threonine protein phosphatase, putative		VFFDNNNDKEHIRSNSSNEESFTKQLKDEIN	S	957				2	0.603693	0.00308217	180.09	150.46	117	-0.03209	7.46216	-0.0760193	-0.0226936	-0.105993	-0.206665	-0.0984879	-0.223814	0.841345	0.108087	1.0778	putative (PPP8);serine/threonine protein phosphatase 8	hydrolase activity;calcium ion binding		nucleus;cytoplasm	hydrolase activity			GO:0016787;GO:0005509		GO:0005634;GO:0005737	GO:0016787
[truncated: 4,455 more rows]
