# Supplementary material for: Phosphodiesterase beta is the master regulator of cAMP signalling during malaria parasite invasion
Source: PLoS Biol. 2019 Feb 22;17(2):e3000154. doi: 10.1371/journal.pbio.3000154 (PMC6402698; doi:10.1371/journal.pbio.3000154)
Supplement: S2 Table — Protein levels as calculated from the quantification of unphosphorylated peptides present in the phosphopeptide-enriched sample. The two RAP-binding proteins fused to the two halves of the split Cre recombinase up-regulated >2-fold are highlighted in green. Significantly down-regulated proteins are highlighted in pink. RAP, rapamycin. (XLSX) [file pbio.3000154.s015.xlsx]

## Sheet: MaxQuant ProteinGroups
Protein IDs	Majority protein IDs	Protein names	Gene names	Reporter intensity 0 (KO)	Reporter intensity 1 (KO)	Reporter intensity 2 (KO)	Reporter intensity 3 (WT)	Reporter intensity 4 (WT)	Reporter intensity 5 (WT)	welch Significant	Score	Intensity	MS/MS Count	#NAME?	welch DifferenceKO Significant	#NAME?	welch DifferenceWT Significant	#NAME?	welch Difference	fold change
B3KX59;B1AKP8;Q96QW8;P42345;A1L147	B3KX59;B1AKP8;Q96QW8;P42345;A1L147	Serine/threonine-protein kinase mTOR	MTOR;FRAP1	-2.33798	-2.46028	-2.29972	-3.94655	-3.87275	-3.93331	+	24.103	8.05077	2	3.22686	1.55154	0.000257664	1.55154	2.92583	1.55154	2.9313
>PF3D7_1102600	PF3D7_1102600	Plasmodium exported protein, unknown function	GEXP14	-8.32618	-8.69949	-8.25605	-8.24127	-8.77391	-11.8185		2.2701	6.59906	1	0.696559	1.18397	0.0975149	1.18397	0.395529	1.18397	2.27201
Q1JUQ3;Q1JUQ4;P62942	Q1JUQ3;Q1JUQ4;P62942	Peptidyl-prolyl cis-trans isomerase FKBP1A	FKBP12-Exin;FKBP12-Exip3;FKBP1A	-3.33199	-3.48745	-3.30511	-4.5034	-4.25621	-4.26796	+	9.5526	7.50979	3	2.29187	0.96767	0.00222344	0.96767	1.99084	0.96767	1.95568
>PF3D7_0718000	PF3D7_0718000	dynein heavy chain, putative		-2.58821	-0.527319	-1.04129	-2.79126	-1.85563	-1.8807		2.2606	8.3251	2	0.73104	0.790257	0.0892495	0.790257	0.43001	0.790257	1.72938
>PF3D7_0220300	PF3D7_0220300	Plasmodium exported protein, unknown function		-4.67519	-4.58692	-4.54032	-4.98064	-5.24204	-5.18913		4.365	7.50147	1	1.87829	0.53646	0.00578608	0.53646	1.57726	0.53646	1.45041
>PF3D7_1404800	PF3D7_1404800	conserved Plasmodium protein, unknown function		1.36658	1.33566	1.39588	0.884058	0.911104	0.925842		95.64	8.78006	29	2.97096	0.459038	0.000464574	0.459038	2.66993	0.459038	1.37462
H7BZG0;A8KAK1;Q9NYU2	H7BZG0;A8KAK1;Q9NYU2	UDP-glucose:glycoprotein glucosyltransferase 1	UGGT1	-6.29512	-6.53937	-6.43905	-6.77694	-6.88358	-6.71698		2.4466	6.10853	1	1.5975	0.367985	0.0111131	0.367985	1.29647	0.367985	1.29055
>PF3D7_0605800	PF3D7_0605800	DNA repair-like protein, putative		-1.86127	-1.82325	-1.89434	-2.19942	-2.18899	-2.20284		20.2	8.24487	8	2.71737	0.337465	0.00083335	0.337465	2.41634	0.337465	1.26353
>PF3D7_1125100	Q6IMI6	vacuolar membrane protein-related, putative		-3.57728	-3.54252	-3.72173	-3.94903	-3.86587	-4.0033		2.5344	7.68628	2	1.69005	0.325556	0.00895787	0.325556	1.38902	0.325556	1.25315
>PF3D7_1424400	PF3D7_1424400	60S ribosomal protein L7-3, putative		3.30853	3.29375	3.33291	2.96398	3.04276	2.97134		84.937	9.54017	28	2.43191	0.319033	0.00160946	0.319033	2.13088	0.319033	1.24749
Q9HBB2;P21399	Q9HBB2;P21399	Cytoplasmic aconitate hydratase	IRP1;ACO1	-3.49922	-3.3959	-3.53229	-3.79745	-3.75173	-3.80757		10.686	7.81861	1	1.99919	0.309779	0.00437302	0.309779	1.69816	0.309779	1.23952
>PF3D7_1342000	PF3D7_1342000	40S ribosomal protein S6, putative		3.27995	3.18406	3.20373	2.92163	2.90818	2.91335		232.75	9.68664	48	2.34486	0.308194	0.00196746	0.308194	2.04383	0.308194	1.23816
>PF3D7_1317400	Q7Z6G4	conserved Plasmodium protein, unknown function		-6.19889	-5.83154	-5.96606	-6.49199	-6.0878	-6.33646		5.452	7.53131	1	1.01297	0.306592	0.0443405	0.306592	0.711935	0.306592	1.23678
>PF3D7_0629300	PF3D7_0629300	phosphatidylcholine-sterol acyltransferase precursor, putative	PL	-2.81102	-2.86106	-2.84508	-3.21819	-3.09075	-3.1239		2.7278	7.08973	2	2.05777	0.305224	0.00381873	0.305224	1.75674	0.305224	1.23561
>PF3D7_1035100	PF3D7_1035100	probable protein, unknown function		0.751648	0.603132	0.674709	0.356716	0.41802	0.359579		33.25	8.31844	9	1.91678	0.298391	0.00529238	0.298391	1.61575	0.298391	1.22977
>PF3D7_1323400	PF3D7_1323400	60S ribosomal protein L23a, putative		2.39979	2.3269	2.33646	2.06517	2.0674	2.03623		73.915	9.40506	19	2.45926	0.298117	0.00151105	0.298117	2.15823	0.298117	1.22954
Q53FT8;P20618	Q53FT8;P20618	Proteasome subunit beta type;Proteasome subunit beta type-1	PSMB1	-3.3056	-3.3256	-3.31348	-3.5591	-3.59833	-3.68072		4.883	7.21203	2	2.13851	0.297824	0.00316852	0.297824	1.83748	0.297824	1.22929
P00441;H7BYH4;F5H503;A1YYW4	P00441;H7BYH4	Superoxide dismutase [Cu-Zn]	SOD1	4.04088	3.96328	3.9808	3.688	3.71448	3.71269		301.15	10.2961	76	2.43449	0.289927	0.00159991	0.289927	2.13346	0.289927	1.22258
>PF3D7_0604000	PF3D7_0604000	conserved Plasmodium protein, unknown function		-7.1535	-7.48754	-7.39542	-7.70769	-7.63706	-7.54047		2.6783	6.56645	1	1.20356	0.28292	0.0280661	0.28292	0.90253	0.28292	1.21665
P35754	P35754	Glutaredoxin-1	GLRX	-1.41855	-1.47998	-1.39184	-1.63613	-1.75237	-1.72604		19.546	8.28332	3	1.91191	0.274721	0.00535241	0.274721	1.61088	0.274721	1.20976
P04406;Q2TSD0;E7EUT4;E7EUT5;Q0QET7;E7EU54;B4DRV9;A4UCT1;P10096;Q16768	P04406;Q2TSD0;E7EUT4;E7EUT5;Q0QET7;E7EU54;B4DRV9	Glyceraldehyde-3-phosphate dehydrogenase	GAPDH	4.95905	4.88956	4.90257	4.64974	4.63589	4.64309		323.31	10.6562	159	2.50813	0.274152	0.00135	0.274152	2.2071	0.274152	1.20928
>PF3D7_1247400	PF3D7_1247400	FK506-binding protein (FKBP)-type peptidyl-prolyl isomerase	FKBP35	3.05163	2.97	2.95837	2.71573	2.74714	2.70302		155.66	9.61878	39	2.16312	0.271371	0.00299338	0.271371	1.86209	0.271371	1.20695
>PF3D7_0217100	PF3D7_0217100	ATP synthase F1, alpha subunit		2.19232	2.16228	2.16782	1.91719	1.91084	1.88776		100.74	9.23862	41	2.94376	0.26888	0.000494616	0.26888	2.64273	0.26888	1.20487
>PF3D7_1333700	PF3D7_1333700	histone H3 variant	CenH3	-2.39008	-2.61065	-2.5273	-2.83832	-2.71934	-2.77619		5.9351	6.96409	2	1.47876	0.268606	0.0146668	0.268606	1.17773	0.268606	1.20464
H7C4N1;H7C5C5;Q5SSD8;H0Y8D0;Q5SSD9;H0Y870;H0Y861;Q8TDQ4;B2R7T5;Q5SSC2;E7EM77;B4E1F7;Q9H0R3	H7C4N1;H7C5C5;Q5SSD8;H0Y8D0;Q5SSD9;H0Y870;H0Y861;Q8TDQ4;B2R7T5;Q5SSC2;E7EM77;B4E1F7;Q9H0R3	Transmembrane protein 222	TMEM222	-5.62875	-5.66636	-5.57946	-5.76229	-6.02121	-5.891		2.6889	6.96092	1	1.41197	0.266645	0.0171538	0.266645	1.11094	0.266645	1.20301
B4E246;B4DH03;Q9ULD2	B4E246;B4DH03;Q9ULD2	Microtubule-associated tumor suppressor 1	MTUS1	0.264484	0.687862	1.32878	0.420918	0.701212	0.36149		2.7319	8.97135	6	0.601023	0.265835	0.125285	0.265835	0.299993	0.265835	1.20233
>PF3D7_0617900	PF3D7_0617900	histone H3 variant, putative	H3.3	1.40036	1.32525	1.27592	1.04687	1.08269	1.07542		17.471	9.74782	11	2.00736	0.265521	0.00429112	0.265521	1.70633	0.265521	1.20207
D6RGV7;Q8N9C0	D6RGV7;Q8N9C0	Immunoglobulin superfamily member 22	IGSF22	-0.647909	-0.805937	-0.716421	-0.992773	-0.974028	-0.990629		2.0549	8.35645	1	1.83045	0.262388	0.00646488	0.262388	1.52942	0.262388	1.19946
>PF3D7_1314600	PF3D7_1314600	lipoate protein ligase a type 1	LplA1	-2.02695	-1.96673	-2.06651	-2.23193	-2.31529	-2.29317		5.841	8.36894	4	1.97977	0.260066	0.004574	0.260066	1.67874	0.260066	1.19753
>PF3D7_1351400	PF3D7_1351400	60S ribosomal protein L17, putative		3.14054	3.09344	3.15385	2.8583	2.88073	2.86877		76.867	9.74954	32	2.55741	0.26001	0.00120497	0.26001	2.25638	0.26001	1.19749
>PF3D7_0814000	PF3D7_0814000	60S ribosomal protein L13-2, putative		4.41543	4.3273	4.3467	4.10818	4.12112	4.0943		188.09	10.2059	58	2.23355	0.255277	0.00254392	0.255277	1.93252	0.255277	1.19356
>PF3D7_1105000	PF3D7_1105000	histone H4	H4	5.39681	5.31824	5.29329	5.0815	5.09443	5.06872		202.65	10.8121	85	2.11085	0.254566	0.00337768	0.254566	1.80982	0.254566	1.19298
>PF3D7_1109900	PF3D7_1109900	apicoplast ribosomal protein L36e precursor, putative		3.31687	3.24266	3.2877	3.01176	3.05722	3.01591		27.772	9.70106	25	2.28761	0.254114	0.00224541	0.254114	1.98658	0.254114	1.1926
>PF3D7_1334300	PF3D7_1334300	MSP7-like protein	MSRP5	-2.31731	-2.36062	-2.35717	-2.48895	-2.57403	-2.72393		9.7473	7.73059	2	1.45542	0.250601	0.0154913	0.250601	1.15439	0.250601	1.1897
>PF3D7_1434700	PF3D7_1434700	mitochondrial import inner membrane translocase subunit TIM17, putative	TIM17	-4.24582	-4.27914	-4.17399	-4.49033	-4.41877	-4.53517		4.3559	7.545	1	1.78847	0.248439	0.00712637	0.248439	1.48744	0.248439	1.18792
G9K389;G9K388;P62258;B7ZA86	G9K389;G9K388;P62258;B7ZA86	14-3-3 protein epsilon	YWHAE/FAM22B fusion;YWHAE/FAM22A fusion;YWHAE	-2.05486	-1.67438	-1.86107	-2.18764	-2.0583	-2.08683		11.43	7.71617	4	1.07601	0.247488	0.0380776	0.247488	0.774984	0.247488	1.18714
>PF3D7_0409500	PF3D7_0409500	conserved Plasmodium protein, unknown function		-6.13599	-6.05205	-6.03959	-6.73405	-6.12714	-6.1031		2.5448	6.46234	1	0.744349	0.245552	0.0862694	0.245552	0.443319	0.245552	1.18555
>PF3D7_0925900	PF3D7_0925900	conserved Plasmodium protein, unknown function		4.75872	4.75393	4.77802	4.5209	4.54086	4.49607		230.28	10.2571	62	2.73268	0.244282	0.000804465	0.244282	2.43165	0.244282	1.1845
>PF3D7_1208800	PF3D7_1208800	zinc finger protein, putative		-0.720953	-0.391996	-0.568228	-0.857582	-0.784197	-0.772135		44.241	7.95108	9	1.18103	0.244246	0.0296124	0.244246	0.880002	0.244246	1.18447
>PF3D7_1408000	PF3D7_1408000	plasmepsin II		3.22101	3.15866	3.21521	2.95452	2.95962	2.95321		204.08	10.2224	64	2.4735	0.24251	0.00146222	0.24251	2.17247	0.24251	1.18305
>PF3D7_1408100	PF3D7_1408100	plasmepsin III,histo-aspartic protease	HAP	4.78133	4.73669	4.69734	4.5084	4.49213	4.48752		227.42	10.3639	102	2.27873	0.242437	0.00229192	0.242437	1.9777	0.242437	1.18299
P36959;H0YMG3;H0YKK3;H0YN74;H0YMR9;H0YMV5;H0YNH0;Q59EC8;Q9P0U4	P36959	GMP reductase 1	GMPR	1.04002	1.00518	1.02427	0.743509	0.814493	0.784601		108.39	9.06141	17	2.35547	0.242288	0.0019199	0.242288	2.05444	0.242288	1.18287
Q5RKT7;B2RDW1;P62979;F5H6Q2;Q3MIH3;F5GYU3;F5H2Z3;F5H265;Q5UGI3;F5H7Y5;B4DV12;F5H388;F5H747;F5GXK7;Q5U5U6;Q5PY61;Q9UFQ0;Q96C32;Q96MH4;F5H7K6;Q96H31;F5H041;A8K674;Q66K58;Q59EM9;P62987;P0CG47;P0CG48;F5H4D8;Q49A90;F5GZ39;Q8WYN9	Q5RKT7;B2RDW1;P62979;F5H6Q2;Q3MIH3;F5GYU3;F5H2Z3;F5H265;Q5UGI3;F5H7Y5;B4DV12;F5H388;F5H747;F5GXK7;Q5U5U6;Q5PY61;Q9UFQ0;Q96C32;Q96MH4;F5H7K6;Q96H31;F5H041;A8K674;Q66K58;Q59EM9;P62987;P0CG47;P0CG48;F5H4D8;Q49A90;F5GZ39;Q8WYN9	Ubiquitin-40S ribosomal protein S27a;Ubiquitin;40S ribosomal protein S27a;Ubiquitin-60S ribosomal protein L40;Ubiquitin;60S ribosomal protein L40;Polyubiquitin-B;Ubiquitin;Polyubiquitin-C;Ubiquitin	RPS27A;HEL112;UBC;UBA52;UBB;DKFZp434K0435	-0.972317	-0.982084	-1.03949	-1.2181	-1.24293	-1.24822		54.438	7.84072	7	2.34139	0.238453	0.00198327	0.238453	2.04036	0.238453	1.17973
>PF3D7_1309100	PF3D7_1309100	60S ribosomal protein L24, putative		3.09162	2.98874	3.00581	2.79702	2.8007	2.77448		57.154	9.70159	23	2.03274	0.23799	0.00404636	0.23799	1.73171	0.23799	1.17935
>PF3D7_1446300	PF3D7_1446300	conserved Plasmodium membrane protein, unknown function		-4.04301	-4.03211	-3.94622	-4.14501	-4.29858	-4.2883		3.2773	7.24881	2	1.55669	0.236851	0.0122234	0.236851	1.25566	0.236851	1.17842
Q6IAT9;P28072;I3L3X7	Q6IAT9;P28072	Proteasome subunit beta type;Proteasome subunit beta type-6	PSMB6	-2.7744	-2.76864	-2.80143	-3.02673	-3.05291	-2.97501		12.097	7.68598	3	2.26012	0.236727	0.00239253	0.236727	1.95909	0.236727	1.17832
>PF3D7_1218000	PF3D7_1218000	thrombospondin-related apical membrane protein	TRAMP	0.862207	0.874781	0.808735	0.620279	0.603209	0.624699		61.219	8.91828	23	2.38333	0.232512	0.00180032	0.232512	2.0823	0.232512	1.17488
>PF3D7_0706200	PF3D7_0706200	conserved Plasmodium protein, unknown function		-2.81108	-2.95534	-2.8826	-3.11212	-3.14224	-3.08624		5.3383	7.45166	2	1.74994	0.230528	0.00779348	0.230528	1.44891	0.230528	1.17326
>PF3D7_0935000	PF3D7_0935000	small nuclear ribonucleoprotein	snRNP	-6.12906	-6.09661	-5.78898	-6.14104	-6.26561	-6.29066		8.3441	7.259	1	1.01507	0.227553	0.0441151	0.227553	0.714038	0.227553	1.17085
>PF3D7_0614500	PF3D7_0614500	60S ribosomal protein L19, putative		4.1219	4.03113	4.09177	3.83114	3.87135	3.86099		57.525	9.84093	37	2.09078	0.227106	0.00353813	0.227106	1.78975	0.227106	1.17048
>PF3D7_1130100	PF3D7_1130100	60S ribosomal protein L38e, putative		2.36862	2.2795	2.35182	2.11387	2.12547	2.08838		16.983	9.52459	12	2.07465	0.224077	0.00367259	0.224077	1.77362	0.224077	1.16803
P61970;H3BRV9;B4DEQ2	P61970;H3BRV9	Nuclear transport factor 2	NUTF2	0.92849	0.861797	0.97323	0.694134	0.721724	0.678875		184.51	9.26461	17	1.93169	0.222928	0.00511262	0.222928	1.63066	0.222928	1.1671
>PF3D7_0820700	PF3D7_0820700	2-oxoglutarate dehydrogenase E1 component		-0.448965	-0.449348	-0.468063	-0.664793	-0.683153	-0.679516		36.108	8.22955	10	3.13556	0.220362	0.000317964	0.220362	2.83453	0.220362	1.16503
>PF3D7_1135000.3	PF3D7_1135000.3;PF3D7_1135000.2;PF3D7_1135000.1	conserved Plasmodium protein, unknown function		-0.511179	-0.50392	-0.534176	-0.669598	-0.756395	-0.78344		4.1938	8.35765	2	1.90149	0.220053	0.00548313	0.220053	1.60046	0.220053	1.16478
>PF3D7_0710600	PF3D7_0710600	60S ribosomal protein L34a, putative		2.82942	2.75009	2.80488	2.54719	2.60198	2.57656		18.096	9.4868	23	2.09141	0.219554	0.00353296	0.219554	1.79038	0.219554	1.16437
>PF3D7_0416900	PF3D7_0416900	conserved Plasmodium protein, unknown function		-5.16247	-5.09801	-5.43712	-5.53988	-5.40943	-5.40178		12.417	7.40367	1	1.01266	0.217828	0.0443729	0.217828	0.711634	0.217828	1.16298
>PF3D7_1016300	PF3D7_1016300	glycophorin binding protein	GBP	2.89532	2.8682	2.84481	2.64584	2.67828	2.63187		323.31	9.64174	56	2.37708	0.217445	0.00182647	0.217445	2.07605	0.217445	1.16267
>PF3D7_1333600	PF3D7_1333600	U3 snoRNA-associated small subunit rRNA processing associated protein, putative		-3.83674	-3.91172	-3.83205	-4.0692	-4.05332	-4.11033		6.9315	7.45005	2	2.00872	0.217445	0.0042776	0.217445	1.70769	0.217445	1.16267
>PF3D7_1346600	PF3D7_1346600	conserved Plasmodium protein, unknown function		-3.84475	-3.82426	-3.84909	-4.0196	-4.06133	-4.08743		3.4002	7.39169	2	2.32703	0.216753	0.00205013	0.216753	2.026	0.216753	1.16212
>PF3D7_1228600	PF3D7_1228600	merozoite surface protein 9	MSP9	5.59248	5.50841	5.50429	5.31096	5.33987	5.30521		323.31	10.9233	282	2.01084	0.21638	0.00425667	0.21638	1.70981	0.21638	1.16181
B7Z1G3;E7EUF3;A8K8B0;B4DK91;A8MY67;F8W8G1;B4DGQ6;P30154	B7Z1G3;E7EUF3;A8K8B0;B4DK91;A8MY67;F8W8G1;B4DGQ6;P30154	Serine/threonine-protein phosphatase 2A 65 kDa regulatory subunit A beta isoform	PPP2R1B	-6.11312	-6.24869	-6.19586	-6.33796	-6.21862	-6.64842		2.5134	NaN	1	0.905325	0.215776	0.0576735	0.215776	0.604295	0.215776	1.16133
>PF3D7_1142600	PF3D7_1142600	60S ribosomal protein L35ae, putative		2.62374	2.55422	2.60498	2.36469	2.40015	2.37354		34.206	9.65196	26	2.23673	0.214856	0.00252533	0.214856	1.9357	0.214856	1.16059
>PF3D7_0217700	PF3D7_0217700	E2F-associated phosphoprotein, putative		-5.86119	-5.70573	-6.04481	-5.91756	-6.24649	-6.08759		3.0797	6.66691	1	0.888609	0.2133	0.0601006	0.2133	0.587579	0.2133	1.15934
>PF3D7_0519400	PF3D7_0519400	40S ribosomal protein S24, putative		2.75472	2.80254	2.81464	2.52847	2.61	2.59461		39.435	9.488	15	1.98878	0.21294	0.00447967	0.21294	1.68775	0.21294	1.15905
>PF3D7_1124900	PF3D7_1124900	60S ribosomal protein L35, putative		2.17689	2.02685	2.10085	1.86913	1.89978	1.90031		12.58	9.47239	12	1.68336	0.211789	0.00909835	0.211789	1.38233	0.211789	1.15812
>PF3D7_0402200	PF3D7_0402200	surface-associated interspersed protein 4.1	SURFIN 4.1	-4.3438	-4.34344	-4.24722	-4.45165	-4.57663	-4.53973		12.316	NaN	1	1.60244	0.211187	0.0109856	0.211187	1.30141	0.211187	1.15764
>PF3D7_1115700	PF3D7_1115700;PF3D7_1115300	cysteine proteinase falcipain 2a	FP2A	2.37689	2.39351	2.41235	2.19179	2.18409	2.17356		161.68	9.38849	43	2.82861	0.2111	0.000644904	0.2111	2.52758	0.2111	1.15757
>PF3D7_0306900	PF3D7_0306900	40S ribosomal protein S23, putative		2.88413	2.86868	2.93108	2.6708	2.739	2.64162		90.79	9.66152	29	1.89224	0.210818	0.00560202	0.210818	1.59121	0.210818	1.15734
>PF3D7_1368700	PF3D7_1368700	mitochondrial carrier protein, putative		-3.08368	-2.95319	-3.16319	-3.26924	-3.24481	-3.31755		4.5066	8.10863	2	1.38092	0.210513	0.0184524	0.210513	1.07989	0.210513	1.1571
>PF3D7_1028800	PF3D7_1028800	conserved Plasmodium protein, unknown function		-5.05757	-5.02984	-5.06868	-5.40722	-5.18547	-5.19464		3.4882	7.37638	3	1.28787	0.210416	0.0229802	0.210416	0.98684	0.210416	1.15702
>PF3D7_0202500	PF3D7_0202500	early transcribed membrane protein 2	ETRAMP2	3.78762	3.68264	3.8069	3.5376	3.60776	3.50075		84.984	9.64005	5	1.58789	0.210349	0.0113648	0.210349	1.28686	0.210349	1.15697
>PF3D7_0507100	PF3D7_0507100	60S ribosomal protein L4, putative		4.35303	4.27512	4.31672	4.10812	4.11178	4.09824		323.31	10.2071	86	2.23024	0.208914	0.00256348	0.208914	1.92921	0.208914	1.15582
P60174;Q53HE2;B4DUI5;Q2QD09;B7Z5D8	P60174;Q53HE2;B4DUI5;Q2QD09;B7Z5D8	Triosephosphate isomerase	TPI1	2.28249	2.25124	2.29083	2.05262	2.06924	2.07695		130.1	9.45732	29	2.64865	0.208586	0.000976389	0.208586	2.34762	0.208586	1.15556
>PF3D7_0507500	PF3D7_0507500	subtilisin-like protease 1	SUB1	3.83251	3.80757	3.84675	3.60388	3.64305	3.62005		293.15	9.90644	78	2.5199	0.206612	0.00131383	0.206612	2.21887	0.206612	1.15398
>PF3D7_1345700	PF3D7_1345700	isocitrate dehydrogenase (NADP), mitochondrial precursor	IDH	3.16602	3.15463	3.20468	2.96044	2.98007	2.96606		188.82	9.6461	73	2.51316	0.206254	0.0013344	0.206254	2.21213	0.206254	1.15369
>PF3D7_1461300	PF3D7_1461300	40S ribosomal protein S28e, putative		2.73974	2.74607	2.76668	2.52471	2.5584	2.55123		43.936	9.60605	30	2.69835	0.206049	0.000870696	0.206049	2.39732	0.206049	1.15352
>PF3D7_1419000	Q92508	conserved Plasmodium protein, unknown function		-2.58772	-2.47141	-2.25136	-2.65059	-2.60458	-2.67128		51.008	8.59073	11	1.05066	0.205322	0.0404764	0.205322	0.749633	0.205322	1.15294
>PF3D7_1329400	PF3D7_1329400	AMP deaminase, putative		-5.44623	-5.11731	-5.33588	-5.59833	-5.4195	-5.49212		5.911	6.54647	2	0.989767	0.20351	0.0469095	0.20351	0.688737	0.20351	1.1515
>PF3D7_0716200	PF3D7_0716200	conserved Plasmodium protein, unknown function		-4.78592	-4.57868	-4.74875	-4.97746	-4.83731	-4.90882		1.9681	6.88456	1	1.24158	0.203412	0.0256429	0.203412	0.940545	0.203412	1.15142
>PF3D7_1009900	PF3D7_1009900	conserved Plasmodium protein, unknown function		-3.59227	-3.61256	-3.48327	-3.64544	-3.81985	-3.83139		4.7132	7.284	3	1.27141	0.20286	0.0238926	0.20286	0.970382	0.20286	1.15098
Q53FC7;B3KSM6;B2R6X5;P17066;B4DHP5;E7EP11;P48741;B4DNV4	Q53FC7;B3KSM6;B2R6X5;P17066;B4DHP5;E7EP11;P48741;B4DNV4	Heat shock 70 kDa protein 6;Putative heat shock 70 kDa protein 7	HSPA6;HSPA7	-1.45921	-1.45945	-1.42661	-1.64206	-1.6571	-1.65341		13.731	8.69638	8	2.77137	0.202433	0.000735842	0.202433	2.47034	0.202433	1.15064
>PF3D7_0813900	PF3D7_0813900	40S ribosomal protein S16, putative		3.10154	3.02077	3.07464	2.85201	2.89431	2.84451		89.166	9.68263	33	2.01923	0.202042	0.00417483	0.202042	1.7182	0.202042	1.15033
>PF3D7_1447700	PF3D7_1447700	conserved Plasmodium protein, unknown function		-0.83572	-0.528152	-0.815256	-0.905958	-0.918123	-0.960083		65.27	8.44804	10	1.03871	0.201679	0.0416618	0.201679	0.737681	0.201679	1.15004
>PF3D7_1246700	PF3D7_1246700	conserved Plasmodium protein, unknown function		-2.3004	-2.34326	-2.39743	-2.4946	-2.57501	-2.57474		6.5909	7.25761	6	1.75397	0.201089	0.00772093	0.201089	1.45294	0.201089	1.14957
>PF3D7_0418600	PF3D7_0418600	regulator of chromosome condensation, putative		0.0596275	0.0350094	0.111568	-0.0891171	-0.124374	-0.177582		77.249	8.31054	17	1.84958	0.199093	0.00618437	0.199093	1.54855	0.199093	1.14798
B4DIT7;F5H6P0;B4DTN7;P21980	B4DIT7;F5H6P0;B4DTN7;P21980	Protein-glutamine gamma-glutamyltransferase 2	TGM2	-6.21366	-6.3082	-6.239	-6.31791	-6.60121	-6.43866		1.98	6.66006	1	1.12803	0.198976	0.0336089	0.198976	0.826996	0.198976	1.14788
>PF3D7_1450900	PF3D7_1450900	acetyl-CoA acetyltransferase, putative		-5.33719	-5.75227	-5.61873	-5.75467	-5.89998	-5.65032		2.0804	6.42252	1	0.828831	0.198927	0.0697182	0.198927	0.527801	0.198927	1.14784
>PF3D7_0902200	PF3D7_0902200	serine/threonine protein kinase, FIKK family	FIKK9.3	-3.81623	-3.68514	-3.76203	-3.89037	-3.95241	-4.0172		8.2948	7.08817	2	1.49617	0.198863	0.014081	0.198863	1.19514	0.198863	1.14779
C9JIF9;P13798;H7C1U0;H7C393;C9JLK2;H0YFE5	C9JIF9;P13798;H7C1U0;H7C393	Acylamino-acid-releasing enzyme	APEH	1.8064	1.76964	1.8348	1.64088	1.61041	1.56469		137.78	9.14839	25	1.98197	0.198288	0.0045508	0.198288	1.68094	0.198288	1.14734
>PF3D7_0413500	PF3D7_0413500	phosphoglucomutase-2	PGM2	1.8541	1.82265	1.84912	1.63452	1.64215	1.65444		58.415	9.21187	26	2.78732	0.198257	0.000709281	0.198257	2.48629	0.198257	1.14731
>PF3D7_1341200	PF3D7_1341200	60S ribosomal protein L18, putative		3.60424	3.58751	3.64914	3.42855	3.43562	3.38489		129.42	9.89948	45	2.13005	0.19728	0.0032311	0.19728	1.82902	0.19728	1.14653
>PF3D7_1337800	PF3D7_1337800	calcium-dependent protein kinase 5	CDPK5	-3.39955	-3.19603	-3.28978	-3.40842	-3.54233	-3.52577		9.168	7.35597	3	1.24981	0.197056	0.025147	0.197056	0.94878	0.197056	1.14636
>PF3D7_1315900	Q7Z2K5;O95412	exportin 1-like protein, putative		-5.2811	-5.33042	-5.19763	-5.34363	-5.52732	-5.5275		2.6497	8.06863	2	1.24617	0.196433	0.0253648	0.196433	0.945144	0.196433	1.14586
>PF3D7_1403700	PF3D7_1403700	translocation associated membrane protein, putative	TRAM	-3.40477	-3.4808	-3.51831	-3.67076	-3.6629	-3.65947		2.6768	7.29316	1	1.85407	0.196417	0.00612024	0.196417	1.55304	0.196417	1.14585
>PF3D7_1115400	PF3D7_1115400	cysteine proteinase falcipain 3	FP3	4.13201	4.01355	4.00969	3.85363	3.8525	3.86032		294.67	9.88148	73	1.70422	0.196263	0.00866748	0.196263	1.40319	0.196263	1.14573
>PF3D7_1106200	PF3D7_1106200	conserved Plasmodium protein, unknown function		-2.05324	-2.01126	-2.03819	-2.17471	-2.27562	-2.2395		9.7138	7.88999	6	1.89173	0.195716	0.00560856	0.195716	1.5907	0.195716	1.14529
Q9H3Z4;Q8TET0	Q9H3Z4;Q8TET0	DnaJ homolog subfamily C member 5	DNAJC5;FLJ00095	-4.32181	-4.25072	-4.34063	-4.42397	-4.5612	-4.51386		9.1959	7.12626	1	1.54612	0.19529	0.012529	0.19529	1.24509	0.19529	1.14495
>PF3D7_1111000	PF3D7_1111000	tRNA m5C-methyltransferase, putative		-6.22345	-5.86047	-5.86972	-6.34945	-6.05934	-6.13016		3.8282	7.21431	1	0.798429	0.195102	0.0752369	0.195102	0.497399	0.195102	1.14481
>PF3D7_0903900	PF3D7_0903900	60S ribosomal protein L32, putative		3.07981	3.01041	3.03853	2.84646	2.87662	2.82108		95.934	9.88189	34	2.06962	0.194866	0.00371556	0.194866	1.76859	0.194866	1.14462
>PF3D7_0408000	PF3D7_0408000	conserved Plasmodium protein, unknown function		-0.981726	-1.05986	-1.16272	-1.25962	-1.24318	-1.28135		12.243	8.51599	4	1.46246	0.193276	0.0152378	0.193276	1.16143	0.193276	1.14336
>PF3D7_1209900	PF3D7_1209900	ABC transporter,	TAP family	-1.32247	-1.16077	-1.08376	-1.31429	-1.42027	-1.41226		5.3886	8.02877	4	1.1807	0.193273	0.029636	0.193273	0.879669	0.193273	1.14335
>PF3D7_1349800	PF3D7_1349800	nucleolar preribosomal associated cytoplasmic ATPase, putative		-3.80228	-3.79927	-3.88521	-3.95319	-4.07429	-4.03779		5.2693	7.46289	2	1.58817	0.192838	0.0113573	0.192838	1.28714	0.192838	1.14301
>PF3D7_1404500	PF3D7_1404500	U3 small nucleolar ribonucleoprotein, U3 snoRNP, putative		-4.39196	-4.54675	-4.56724	-4.58881	-4.70196	-4.79354		2.3571	7.00325	2	1.1536	0.192785	0.0316153	0.192785	0.852569	0.192785	1.14297
>PF3D7_0312800	PF3D7_0312800	60S ribosomal protein L26, putative		1.77768	1.72503	1.74482	1.56516	1.57228	1.53268		70.069	9.48161	17	2.29179	0.192469	0.00222385	0.192469	1.99076	0.192469	1.14272
>PF3D7_0621500	PF3D7_0621500	conserved Plasmodium protein, unknown function		-6.18903	-6.48861	-6.25605	-6.47768	-6.51692	-6.51519		3.3399	NaN	1	1.06753	0.19203	0.0388638	0.19203	0.766496	0.19203	1.14237
H3BPK3;H3BPQ4;B4DT01;Q16775;H3BQW8;E7EN93;B4DP33;H3BV79	H3BPK3;H3BPQ4;B4DT01;Q16775	Hydroxyacylglutathione hydrolase, mitochondrial	HAGH	-0.819096	-0.735666	-0.70269	-0.970354	-0.925911	-0.934452		25.821	8.25871	8	1.74585	0.191088	0.00786793	0.191088	1.44482	0.191088	1.14162
D1MGQ2;P69905;E9M4D4;I1VZV6;E1B2D1;Q9BX83;Q96T46;P78461;Q86YL2;Q6J1Z9;Q9NQT3;Q86YQ4;Q86YQ1;Q7Z7B4;Q86YQ5	D1MGQ2;P69905;E9M4D4;I1VZV6;E1B2D1;Q9BX83;Q96T46	Hemoglobin subunit alpha	HBA2;HBA1	5.39379	5.34299	5.38013	5.19758	5.19558	5.15088		267.49	11.3108	326	2.20565	0.190953	0.00271328	0.190953	1.90462	0.190953	1.14152
>PF3D7_1239600	PF3D7_1239600	hydroxyethylthiazole kinase, putative		0.2658	0.238554	0.239498	0.0749874	0.0506725	0.0515728		68.735	9.06051	18	2.70041	0.188873	0.000866574	0.188873	2.39938	0.188873	1.13987
>PF3D7_0707800	PF3D7_0707800	RAP protein, putative		-3.91019	-3.8493	-4.10225	-4.1207	-4.08588	-4.21932		3.5023	7.00117	2	1.09557	0.188052	0.0363285	0.188052	0.794545	0.188052	1.13922
>PF3D7_1460300	PF3D7_1460300	ribosomal protein L29, putative		1.50263	1.52869	1.52296	1.34703	1.35958	1.28405		12.526	9.37014	10	2.07546	0.187874	0.0036657	0.187874	1.77443	0.187874	1.13908
>PF3D7_0917700	PF3D7_0917700	XPA binding protein 1, putative		-4.29545	-3.49714	-4.13097	-4.00417	-4.09036	-4.39258		3.8079	7.04844	2	0.55359	0.187853	0.142377	0.187853	0.25256	0.187853	1.13907
>PF3D7_1036900	PF3D7_1036900	conserved Plasmodium protein, unknown function		4.26467	4.25539	4.26072	4.05714	4.08458	4.07581		323.31	9.99216	174	2.98789	0.187752	0.000446809	0.187752	2.68686	0.187752	1.13899
>PF3D7_0304400	PF3D7_0304400	60S ribosomal protein L44, putative		1.47626	1.30997	1.3821	1.19863	1.22024	1.18716		15.877	9.4827	10	1.50645	0.187433	0.0137463	0.187433	1.20542	0.187433	1.13874
>PF3D7_1440700	PF3D7_1440700	adaptor complexes medium subunit family		-3.49404	-3.49378	-3.45651	-3.65637	-3.7438	-3.60617		16.029	7.52506	2	1.62921	0.187339	0.010321	0.187339	1.32818	0.187339	1.13866
>PF3D7_0324900	PF3D7_0324900	erythrocyte membrane protein 1, PfEMP1	VAR	-3.27139	-3.39452	-3.35738	-3.48192	-3.60195	-3.50066		1.9084	7.35833	2	1.45791	0.18708	0.015401	0.18708	1.15688	0.18708	1.13846
>PF3D7_1206000	PF3D7_1206000	shewanella-like protein phosphatase 2, putative	SHLP2	0.950304	0.941364	0.973879	0.763578	0.794216	0.747374		71.363	8.88554	20	2.39768	0.186793	0.00174169	0.186793	2.09665	0.186793	1.13823
>PF3D7_1437700	PF3D7_1437700	succinyl CoA ligase, putative		0.323446	0.286848	0.314882	0.105404	0.128996	0.133436		77.983	8.6141	14	2.54647	0.18578	0.00123576	0.18578	2.24544	0.18578	1.13743
>PF3D7_0624400	PF3D7_0624400	conserved Plasmodium protein, unknown function		-2.7695	-2.7859	-2.73139	-2.89758	-2.91221	-3.0323		3.9851	7.2642	3	1.55492	0.185104	0.0122741	0.185104	1.25389	0.185104	1.1369
>PF3D7_1338200	PF3D7_1338200	60S ribosomal protein L6-2, putative		3.16318	3.09181	3.10428	2.9293	2.95505	2.92771		83.413	9.64448	38	2.08358	0.182402	0.00359748	0.182402	1.78255	0.182402	1.13477
>PF3D7_1345100	PF3D7_1345100	thioredoxin 2	TRX2	0.493731	0.473738	0.461987	0.295347	0.304155	0.283587		45.425	8.7918	12	2.74006	0.182122	0.0007909	0.182122	2.43903	0.182122	1.13455
F8W079;H0YH81;Q0QEN7;F8VPV9;P06576	F8W079;H0YH81;Q0QEN7;F8VPV9;P06576	ATP synthase subunit beta;ATP synthase subunit beta, mitochondrial	ATP5B	-1.34972	-1.36237	-1.48936	-1.62135	-1.55613	-1.56888		2.691	8.43258	1	1.48598	0.181637	0.014421	0.181637	1.18495	0.181637	1.13417
>PF3D7_1137400	PF3D7_1137400	UVB-resistance protein UVR8 homologue		1.4159	1.36475	1.39786	1.20123	1.20254	1.2299		92.814	8.8594	19	2.33161	0.181616	0.00202856	0.181616	2.03058	0.181616	1.13415
>PF3D7_1432100	PF3D7_1432100	conserved protein, unknown function		3.79347	3.71259	3.73134	3.5595	3.58414	3.54946		144.31	9.81543	39	1.98487	0.181437	0.0045204	0.181437	1.68384	0.181437	1.13401
>PF3D7_1435300	PF3D7_1435300	NAD(P)H-dependent glutamate synthase, putative		-4.52198	-4.44799	-4.63365	-4.72598	-4.74436	-4.67636		7.6021	6.66105	3	1.35547	0.18103	0.0195919	0.18103	1.05444	0.18103	1.13369
>PF3D7_0703300	PF3D7_0703300	conserved Plasmodium protein, unknown function		-3.23511	-3.18876	-3.2339	-3.32051	-3.39009	-3.48884		5.596	8.13111	6	1.44517	0.180556	0.0158681	0.180556	1.14414	0.180556	1.13332
>PF3D7_1023400	PF3D7_1023400	HORMA domain protein, putative		-5.81063	-5.62219	-5.92445	-5.92086	-6.03097	-5.94576		1.9701	NaN	1	1.00849	0.180105	0.0448239	0.180105	0.707464	0.180105	1.13297
>PF3D7_0616800	PF3D7_0616800	malate:quinone oxidoreductase, putative		2.45842	2.39365	2.43622	2.22396	2.27276	2.25517		179.11	9.34433	41	2.06533	0.178799	0.00375257	0.178799	1.7643	0.178799	1.13194
B4DF70;P32119;A6NIW5	B4DF70;P32119;A6NIW5	Peroxiredoxin-2	PRDX2	4.05753	3.95452	4.00902	3.81698	3.82872	3.84094		85.935	9.74693	28	1.85129	0.178144	0.00615985	0.178144	1.55026	0.178144	1.13143
>PF3D7_1431600	PF3D7_1431600	ATP-specific succinyl-CoA synthetase beta subunit, putative		2.27263	2.27441	2.28464	2.09038	2.10627	2.10061		148.1	9.29824	26	3.25162	0.178139	0.00024338	0.178139	2.95059	0.178139	1.13142
>PF3D7_0705700	PF3D7_0705700	40S ribosomal protein S29, putative		3.19834	3.12874	3.1961	2.97424	3.02901	2.98709		13.375	9.88676	16	1.91568	0.177617	0.00530578	0.177617	1.61465	0.177617	1.13101
>PF3D7_1035400	PF3D7_1035400	merozoite surface protein 3	MSP3	3.69956	3.64693	3.63393	3.45773	3.49761	3.49308		128.78	9.76749	60	2.06077	0.177334	0.00379237	0.177334	1.75974	0.177334	1.13079
>PF3D7_1470700	PF3D7_1470700	conserved Plasmodium protein, unknown function		-1.64026	-1.57293	-1.60613	-1.78275	-1.78577	-1.7826		13.589	8.06915	9	2.2276	0.177267	0.00257915	0.177267	1.92657	0.177267	1.13074
F5GX11;P25786	F5GX11;P25786	Proteasome subunit alpha type-1	PSMA1	-1.0626	-1.06131	-1.04943	-1.25712	-1.21664	-1.22869		6.6733	7.99671	4	2.58896	0.176371	0.00112043	0.176371	2.28793	0.176371	1.13004
D1MQ09;D1MQ08;D1MQ10;O15554	D1MQ09;D1MQ08;D1MQ10;O15554	Intermediate conductance calcium-activated potassium channel protein 4	KCNN4	-6.31718	-6.43135	-6.37787	-6.47014	-6.57388	-6.60763		4.0934	6.48273	1	1.39553	0.175082	0.0178295	0.175082	1.0945	0.175082	1.12903
Q5TBG5;Q6IBT1;E9KL30;B2RAQ9;B4E0P1;Q99436;Q86U62	Q5TBG5;Q6IBT1;E9KL30;B2RAQ9;B4E0P1;Q99436;Q86U62	Proteasome subunit beta type;Proteasome subunit beta type-7	PSMB7	-2.66937	-2.62014	-2.60407	-2.77616	-2.87705	-2.76447		8.972	7.13344	2	1.59852	0.174699	0.0110866	0.174699	1.29749	0.174699	1.12873
>PF3D7_1458800	PF3D7_1458800	conserved Plasmodium protein, unknown function		-6.31644	-6.09083	-6.18757	-6.36436	-6.39386	-6.35989		3.049	6.50656	1	1.22573	0.17442	0.0266253	0.17442	0.924704	0.17442	1.12851
>PF3D7_1306200	PF3D7_1306200	conserved Plasmodium protein, unknown function		2.05349	2.06407	2.08302	1.8783	1.88634	1.91377		79.469	9.08178	28	2.50794	0.174054	0.00135056	0.174054	2.20691	0.174054	1.12822
>PF3D7_1365000	PF3D7_1365000	conserved Plasmodium protein, unknown function		-4.55967	-4.57509	-4.74929	-4.85351	-4.78359	-4.76886		3.6261	7.42147	1	1.22432	0.173971	0.026715	0.173971	0.923288	0.173971	1.12816
>PF3D7_1117800	Q658J0;Q9GZT8;E7EXA3;Q6X734	DNA mismatch repair protein MLH	MLH	-1.90075	-1.93972	-1.91452	-2.08685	-2.07546	-2.10704		11.709	7.758	4	2.44062	0.171454	0.00157743	0.171454	2.13959	0.171454	1.12619
>PF3D7_0415900	PF3D7_0415900	60S ribosomal protein L15, putative		4.96029	4.87569	4.9035	4.7344	4.77083	4.72321		64.437	10.1714	37	1.86459	0.170348	0.00597284	0.170348	1.56356	0.170348	1.12533
>PF3D7_1015600	PF3D7_1015600	heat shock protein 60	HSP60	4.95794	4.8749	4.90947	4.74363	4.74983	4.74221		323.31	10.379	165	2.00183	0.168881	0.00434632	0.168881	1.7008	0.168881	1.12419
>PF3D7_1454400	PF3D7_1454400	aminopeptidase P	APP	4.79083	4.73977	4.78827	4.60184	4.62625	4.58987		323.31	10.2502	170	2.16365	0.166968	0.00298971	0.166968	1.86262	0.166968	1.1227
E9PNW4;Q6FHM9;E9PR17;P13987;H0YET2	E9PNW4;Q6FHM9;E9PR17;P13987;H0YET2	CD59 glycoprotein	CD59	2.1785	2.1095	2.15546	1.98224	2.02055	1.94043		41.663	9.73707	18	1.79047	0.166749	0.00709346	0.166749	1.48944	0.166749	1.12253
>PF3D7_1001800	PF3D7_1001800	Plasmodium exported protein	PHISTc	-1.35553	-1.46658	-1.43057	-1.6345	-1.54399	-1.5719		14.568	7.95077	3	1.52877	0.165903	0.0130474	0.165903	1.22774	0.165903	1.12187
>PF3D7_1139700	PF3D7_1139700	adrenodoxin reductase, putative		-3.71039	-3.76208	-3.86194	-3.88241	-3.95105	-3.9983		2.3335	6.98836	1	1.31436	0.165786	0.0215859	0.165786	1.01333	0.165786	1.12178
>PF3D7_1227200	PF3D7_1227200	potassium channel protein	K1	-2.21385	-2.15882	-2.11003	-2.36232	-2.31921	-2.29751		38.391	7.7483	6	1.66615	0.165449	0.00947024	0.165449	1.36512	0.165449	1.12152
>PF3D7_1358800	PF3D7_1358800	40S ribosomal protein S13, putative		2.98497	2.88052	2.98243	2.7621	2.81645	2.77304		109.22	9.97582	29	1.60742	0.165443	0.0108589	0.165443	1.30639	0.165443	1.12151
>PF3D7_1129000	PF3D7_1129000	spermidine synthase	SpdSyn	3.48834	3.51606	3.52469	3.28803	3.38715	3.35775		105.1	10.0964	41	1.76773	0.165389	0.00747804	0.165389	1.4667	0.165389	1.12147
>PF3D7_0521800	PF3D7_0521800	nucleotide binding protein, putative		-3.18432	-3.24767	-3.27854	-3.38424	-3.44011	-3.38041		3.0889	7.14364	2	1.7036	0.164745	0.00867992	0.164745	1.40257	0.164745	1.12097
P04632;Q96L46	P04632	Calpain small subunit 1	CAPNS1	0.667564	0.641327	0.655941	0.467091	0.516375	0.488615		149.47	8.95101	18	2.32148	0.164251	0.00207655	0.164251	2.02045	0.164251	1.12058
>PF3D7_0215100	PF3D7_0215100	RING zinc finger protein, putative		-2.00367	-1.83175	-1.67003	-1.9959	-1.9953	-2.00654		13.531	8.459	3	0.937783	0.164097	0.0532546	0.164097	0.636753	0.164097	1.12046
>PF3D7_1027100	PF3D7_1027100	small subunit rRNA processing stabilizing factor, putative		-6.5203	-6.2833	-6.71607	-6.68227	-6.42706	-6.90232		2.3458	6.5858	1	0.628484	0.163995	0.116476	0.163995	0.327454	0.163995	1.12039
>PF3D7_1326500	PF3D7_1326500	conserved Plasmodium protein, unknown function		-3.11047	-3.08901	-3.0254	-3.24439	-3.23985	-3.23258		2.7659	7.12506	2	1.92399	0.163982	0.00520469	0.163982	1.62296	0.163982	1.12038
>PF3D7_0311800	PF3D7_0311800	conserved protein, unknown function		-0.327589	-0.312759	-0.357634	-0.472095	-0.495834	-0.521242		32.367	8.31319	11	2.16357	0.16373	0.00299022	0.16373	1.86254	0.16373	1.12018
C9JIY2	C9JIY2		KRIT1	-3.94932	-3.6539	-3.10536	-3.69402	-3.70356	-3.80071		2.0733	7.49541	3	0.537407	0.163235	0.148821	0.163235	0.236377	0.163235	1.1198
>PF3D7_0113000	PF3D7_0113000	glutamic acid-rich protein	GARP	0.961296	0.881062	0.861069	0.743486	0.742598	0.728277		102.01	9.24249	27	1.76508	0.163022	0.00752415	0.163022	1.46405	0.163022	1.11963
>PF3D7_1135900	PF3D7_1135900	3-oxo-5-alpha-steroid 4-dehydrogenase, putative		1.97181	1.99127	1.90661	1.75648	1.82698	1.79791		49.451	9.09103	17	1.7187	0.162771	0.0083805	0.162771	1.41767	0.162771	1.11944
>PF3D7_1422700	PF3D7_1422700	conserved Plasmodium protein, unknown function		-0.248192	-0.230839	-0.25046	-0.383297	-0.406096	-0.426941		79.382	8.35763	19	2.43141	0.162281	0.0016113	0.162281	2.13038	0.162281	1.11906
>PF3D7_1021300	PF3D7_1021300	conserved Plasmodium membrane protein, unknown function		-0.0505753	-0.0498772	0.0309811	-0.157242	-0.15765	-0.240746		18.818	8.30294	8	1.57865	0.162055	0.0116125	0.162055	1.27762	0.162055	1.11888
>PF3D7_1470400	PF3D7_1470400	mitochondrial pyruvate carrier protein 2, putative	MPC2	-1.93629	-1.92439	-1.91849	-2.09776	-2.04499	-2.12001		11.416	7.74365	2	2.01068	0.161194	0.0042583	0.161194	1.70965	0.161194	1.11821
>PF3D7_1421200	PF3D7_1421200	40S ribosomal protein S25, putative		3.17991	3.11619	3.13296	2.94984	3.0082	2.98837		98.553	9.87965	22	1.91256	0.160883	0.00534431	0.160883	1.61153	0.160883	1.11797
Q5JUT3;E9PCB2;B4DGX2;P48426	Q5JUT3;E9PCB2;B4DGX2;P48426	Phosphatidylinositol 5-phosphate 4-kinase type-2 alpha	PIP4K2A	-4.2001	-3.87756	-4.18879	-4.31277	-4.12678	-4.30915		4.8029	7.23777	2	0.797254	0.160747	0.0754596	0.160747	0.496224	0.160747	1.11787
>PF3D7_1233000	PF3D7_1233000	elongation factor G	EF-G	-0.482132	-0.532446	-0.444857	-0.678894	-0.642004	-0.620737		20.709	7.99922	8	1.76628	0.160734	0.00750319	0.160734	1.46525	0.160734	1.11786
H0YK48;H0YNC7;H0YL52;D9YZV4;P09493;C9IZA2	H0YK48;H0YNC7;H0YL52;D9YZV4;P09493;C9IZA2	Tropomyosin alpha-1 chain	TPM1	-5.99294	-5.86258	-5.90243	-5.93112	-6.22849	-6.07997		5.4177	6.9734	1	0.939038	0.160544	0.053091	0.160544	0.638008	0.160544	1.11771
>PF3D7_1458100	PF3D7_1458100	conserved Plasmodium protein, unknown function		-2.84085	-2.8021	-2.83753	-3.02783	-2.96076	-2.97261		7.5808	7.27699	3	1.9609	0.160241	0.00477826	0.160241	1.65987	0.160241	1.11747
Q6JSD7;B4DW35;B4DPF5;B4DVA2;B4E3E3;B4DNW4;B4F4P6;B2R6P2;B4E220;H0Y8K2;E9PC21;F5GY19;E7EM69;P29972;Q6JSD8;F8W6T5	Q6JSD7;B4DW35;B4DPF5;B4DVA2;B4E3E3;B4DNW4;B4F4P6;B2R6P2;B4E220;H0Y8K2;E9PC21;F5GY19;E7EM69;P29972;Q6JSD8;F8W6T5	Aquaporin-1	AQP1	-4.61094	-4.51208	-4.57215	-4.6974	-4.73498	-4.73961		103.68	7.86718	1	1.72606	0.158939	0.00823837	0.158939	1.42503	0.158939	1.11647
>PF3D7_1305400	PF3D7_1305400	AAR2 protein, putative		-3.70913	-3.73305	-3.72757	-3.77039	-4.06491	-3.81057		3.6581	7.50579	3	0.942496	0.15871	0.0526435	0.15871	0.641466	0.15871	1.11629
>PF3D7_1105100	PF3D7_1105100	histone H2B	H2B	6.61283	6.63592	6.60963	6.53976	6.46425	6.38001		131.66	11.4573	226	1.41017	0.15812	0.0172264	0.15812	1.10914	0.15812	1.11583
>PF3D7_0523100	PF3D7_0523100	mitochondrial processing peptidase alpha subunit, putative		1.6459	1.59638	1.64237	1.46414	1.49288	1.45485		139.14	9.07111	21	2.1202	0.157591	0.00330548	0.157591	1.81917	0.157591	1.11542
>PF3D7_0907400	PF3D7_0907400	ATP-dependent protease ATPase subunit ClpY	ClpY	3.29433	3.23518	3.21654	3.0718	3.10046	3.10249		250.92	9.51837	63	1.89849	0.157098	0.00552148	0.157098	1.59746	0.157098	1.11504
>PF3D7_0933300	PF3D7_0933300	conserved Plasmodium protein, unknown function		-2.92783	-3.00359	-2.99253	-3.12591	-3.12948	-3.13572		8.0691	7.25534	5	1.94747	0.155718	0.00492924	0.155718	1.64644	0.155718	1.11398
>PF3D7_0703700	PF3D7_0703700	conserved Plasmodium protein, unknown function		1.17695	1.1331	1.08202	0.979141	0.949686	0.99633		44.403	8.90876	16	1.73748	0.15564	0.00802254	0.15564	1.43645	0.15564	1.11392
>PF3D7_1230400	PF3D7_1230400	ATP-dependent protease subunit ClpQ	ClpQ	1.71634	1.64385	1.63149	1.47923	1.51074	1.53595		60.796	9.14817	8	1.72177	0.155257	0.00832083	0.155257	1.42074	0.155257	1.11362
>PF3D7_1014100	PF3D7_1014100	conserved Plasmodium protein, unknown function		3.67785	3.67815	3.67098	3.52306	3.52243	3.51668		323.31	10.0215	145	3.69952	0.154937	8.67584e-05	0.154937	3.39849	0.154937	1.11337
>PF3D7_0314300	PF3D7_0314300	DER1-like protein	Der1-2	-1.80603	-1.83711	-1.66132	-1.92696	-1.88168	-1.95995		42.496	8.41903	8	1.22578	0.154709	0.0266226	0.154709	0.924748	0.154709	1.1132
E9PK54	E9PK54		HSPA8	-6.83569	-7.34711	-7.11506	-6.97023	-7.41528	-7.3742		1.9452	6.57073	1	0.575942	0.153949	0.134006	0.153949	0.274912	0.153949	1.11261
>PF3D7_1322500	PF3D7_1322500	DHHC-type zinc finger protein, putative		-2.90571	-2.99261	-2.90525	-3.0616	-3.02528	-3.17846		4.9508	7.43299	2	1.2753	0.153921	0.023674	0.153921	0.974265	0.153921	1.11259
>PF3D7_1330700	PF3D7_1330700	GPI transamidase subunit PIG-U, putative		-2.27811	-2.42252	-2.3485	-2.45679	-2.52294	-2.53062		6.316	7.61709	3	1.37334	0.153744	0.0187846	0.153744	1.07231	0.153744	1.11245
B4DMP4;Q08AM6;Q9NTB8;Q9NW56;B3KSM8	B4DMP4;Q08AM6;Q9NTB8;Q9NW56;B3KSM8	Protein VAC14 homolog	VAC14;DKFZp434J032	-4.54772	-4.58247	-4.48189	-4.63066	-4.71805	-4.7233		23.583	7.3066	2	1.46962	0.153311	0.0149844	0.153311	1.16859	0.153311	1.11212
>PF3D7_0710100	PF3D7_0710100	conserved Plasmodium protein, unknown function		-3.11227	-2.919	-3.05452	-3.16299	-3.19785	-3.1845		11.263	7.48054	5	1.22548	0.153184	0.0266416	0.153184	0.924447	0.153184	1.11202
>PF3D7_0219200	PF3D7_0219200	40S ribosomal protein S30, putative		2.11664	2.05889	2.14056	1.94131	1.95944	1.95624		12.668	9.46823	11	1.89581	0.153032	0.00555585	0.153032	1.59478	0.153032	1.1119
>PF3D7_1037300	PF3D7_1037300	ADP/ATP transporter on adenylate translocase		4.10862	4.00991	4.10189	3.91099	3.94178	3.90864		105.86	9.92309	45	1.64825	0.152999	0.00987322	0.152999	1.34722	0.152999	1.11188
>PF3D7_1434800	PF3D7_1434800	mitochondrial acidic protein MAM33, putative		3.93858	3.8554	3.89668	3.72516	3.76652	3.74019		72.746	10.172	46	1.83066	0.152928	0.0064618	0.152928	1.52963	0.152928	1.11182
>PF3D7_0307200	PF3D7_0307200	60S ribosomal protein L7, putative		3.03051	3.00427	2.99512	2.8475	2.85615	2.86848		144.63	9.91372	46	2.49742	0.152589	0.00138375	0.152589	2.19639	0.152589	1.11156
>PF3D7_1121600	PF3D7_1121600	circumsporozoite-related antigen,exported protein 1	EXP1	3.22221	3.15277	3.07865	2.99223	2.99944	3.00424		108.09	9.9784	83	1.47525	0.152572	0.0147878	0.152572	1.17422	0.152572	1.11155
>PF3D7_0303700	PF3D7_0303700	dihydrolipoamide acyltransferase, putative		2.01833	1.97751	1.99192	1.83551	1.84802	1.85012		86.132	9.07878	27	2.45189	0.151371	0.00153695	0.151371	2.15086	0.151371	1.11062
>PF3D7_1419200	PF3D7_1419200	conserved Plasmodium protein, unknown function		1.50236	1.42368	1.44149	1.32631	1.30603	1.28203		114.79	8.87122	31	1.81554	0.151049	0.0066924	0.151049	1.51451	0.151049	1.11038
>PF3D7_0522300	PF3D7_0522300	S-adenosylmethionine-dependent methyltransferase, putative		-5.86512	-5.95966	-5.80169	-6.00833	-6.16536	-5.90526		2.3053	6.65245	1	0.93873	0.150825	0.0531312	0.150825	0.6377	0.150825	1.1102
>PF3D7_1134000	PF3D7_1134000	heat shock protein 70	Hsp70-3	6.07562	5.97046	5.98291	5.85531	5.87273	5.85103		323.31	10.6788	243	1.62613	0.149977	0.0103953	0.149977	1.3251	0.149977	1.10955
>PF3D7_1033900	PF3D7_1033900	ubiquitin conjugating enzyme, putative		-0.294159	-0.375727	-0.390015	-0.515427	-0.476007	-0.518274		17.598	8.53509	6	1.65037	0.149936	0.00982464	0.149936	1.34934	0.149936	1.10952
>PF3D7_0322900	PF3D7_0322900	40S ribosomal protein S3A, putative		4.39307	4.33496	4.33917	4.20264	4.22927	4.18755		271.13	10.1414	82	1.96522	0.149246	0.00473076	0.149246	1.66419	0.149246	1.10899
>PF3D7_0609300	PF3D7_0609300	conserved Plasmodium protein, unknown function		-6.14447	-5.73988	-5.71066	-5.98986	-6.02215	-6.0306		5.0799	6.93478	2	0.699359	0.149201	0.0968127	0.149201	0.398329	0.149201	1.10896
>PF3D7_1460700	PF3D7_1460700	60S ribosomal protein L27, putative		2.52591	2.44439	2.45818	2.32469	2.36988	2.28714		65.172	9.6378	26	1.59914	0.148925	0.0110705	0.148925	1.29811	0.148925	1.10874
>PF3D7_1339400	PF3D7_1339400	conserved Plasmodium protein, unknown function		-1.12961	-1.10889	-1.1148	-1.24228	-1.32583	-1.231		5.3614	8.0423	3	1.70198	0.148608	0.00871275	0.148608	1.40095	0.148608	1.1085
>PF3D7_0609200	PF3D7_0609200	citrate synthase-like protein, putative		-4.81124	-4.81684	-4.88403	-5.01295	-4.90801	-5.03607		7.1521	6.43802	1	1.37858	0.148305	0.0185545	0.148305	1.07755	0.148305	1.10827
>PF3D7_0508700	PF3D7_0508700	Pre-mRNA-processing ATP-dependent RNA helicase prp5, putative	PRP5	-1.3786	-1.19872	-0.849766	-1.33449	-1.15456	-1.38278		24.782	8.42928	8	0.624083	0.148248	0.117839	0.148248	0.323053	0.148248	1.10822
>PF3D7_1025600	PF3D7_1025600	cytochrome c oxidase copper chaperone, putative	COX17	3.08945	2.96313	2.95262	2.8329	2.85595	2.87385		18.187	9.51681	22	1.37921	0.1475	0.0185271	0.1475	1.07818	0.1475	1.10765
P00390;H0YBD4;H0YC68;E5RI06	P00390;H0YBD4	Glutathione reductase, mitochondrial	GSR	0.0114803	-0.0195103	0.0415745	-0.119223	-0.154245	-0.134363		72.723	8.58047	8	2.03185	0.147125	0.00405475	0.147125	1.73082	0.147125	1.10736
F5H737;B3KUN3;P23526;Q1RMG2	F5H737;B3KUN3;P23526;Q1RMG2	Adenosylhomocysteinase	AHCY	-1.54752	-1.56012	-1.4294	-1.76652	-1.58619	-1.62414		26.421	8.20137	4	1.07795	0.146606	0.0379011	0.146606	0.776915	0.146606	1.10696
>PF3D7_1027800	PF3D7_1027800	60S ribosomal protein L3, putative		5.659	5.59928	5.56456	5.43459	5.47697	5.47269		321.54	10.5482	103	1.68442	0.146201	0.009076	0.146201	1.38339	0.146201	1.10665
>PF3D7_0803000	PF3D7_0803000	peptidyl-prolyl cis-trans isomerase	CYP81	-3.46889	-3.44106	-3.3799	-3.63089	-3.51408	-3.58321		2.7887	NaN	1	1.41761	0.146111	0.0169284	0.146111	1.11658	0.146111	1.10658
>PF3D7_0807100	PF3D7_0807100	RNA helicase, putative		-3.49395	-3.63896	-3.67432	-3.80192	-3.80043	-3.6429		2.3836	6.90904	1	1.00886	0.146006	0.0447839	0.146006	0.707831	0.146006	1.1065
>PF3D7_1205300	PF3D7_1205300	conserved Plasmodium protein, unknown function		-1.94308	-1.97316	-1.88715	-2.14407	-2.13412	-1.9624		5.1159	7.58895	3	1.12215	0.145732	0.0340852	0.145732	0.821119	0.145732	1.10629
>PF3D7_1202200	PF3D7_1202200	mitochondrial phosphate carrier protein	MPC	0.541161	0.466185	0.527582	0.348877	0.361637	0.387302		77.709	8.76283	13	1.82835	0.145704	0.00649645	0.145704	1.52732	0.145704	1.10627
>PF3D7_0706400	PF3D7_0706400	ribosomal protein, L37e, putative		3.05906	2.95085	3.05461	2.87331	2.89473	2.8602		18.677	9.74874	15	1.53502	0.145425	0.0128581	0.145425	1.23399	0.145425	1.10606
>PF3D7_1136900	PF3D7_1136900	subtilisin-like protease 2	SUB2	3.36717	3.33866	3.34361	3.19844	3.2055	3.20965		323.31	9.5934	84	2.6835	0.145287	0.00090103	0.145287	2.38247	0.145287	1.10595
>PF3D7_1001200	PF3D7_1001200	acyl-CoA binding protein, isoform 2, ACBP2	ACBP2	-0.32406	-0.312616	-0.3631	-0.486519	-0.453608	-0.492485		50.99	8.61178	8	2.05172	0.144278	0.00387253	0.144278	1.75069	0.144278	1.10518
>PF3D7_0321800	PF3D7_0321800	conserved Plasmodium protein, unknown function		0.252333	0.189365	0.183622	0.0931683	0.0560894	0.0440407		122.04	8.35019	25	1.79232	0.144007	0.00706306	0.144007	1.49129	0.144007	1.10497
>PF3D7_0305100	PF3D7_0305100	conserved Plasmodium protein, unknown function		-5.21263	-4.9525	-5.46494	-5.25901	-5.33555	-5.46751		3.5795	NaN	1	0.635413	0.144004	0.114367	0.144004	0.334383	0.144004	1.10497
>PF3D7_0319200	PF3D7_0319200	endonuclease/exonuclease/phosphatase family protein, putative		-3.11778	-2.99551	-2.99462	-3.1929	-3.16834	-3.17868		19.206	7.4812	3	1.43167	0.144004	0.0163785	0.144004	1.13064	0.144004	1.10497
>PF3D7_1217500	PF3D7_1217500	conserved Plasmodium protein, unknown function		-5.92953	-5.84384	-5.97242	-5.82083	-6.22106	-6.13575		7.4031	6.90363	1	0.725926	0.14395	0.0904245	0.14395	0.424896	0.14395	1.10493
B7Z3I9;Q6ZMU0;P13716	B7Z3I9;Q6ZMU0;P13716	Delta-aminolevulinic acid dehydratase	ALAD	-4.14743	-4.08177	-4.11557	-4.15522	-4.29623	-4.32424		2.2538	6.84538	1	1.21133	0.14364	0.0275525	0.14364	0.910297	0.14364	1.10469
>PF3D7_1462200	PF3D7_1462200	conserved Plasmodium protein, unknown function		-1.89128	-1.86328	-1.89552	-2.05236	-1.96646	-2.06114		4.405	7.84702	3	1.638	0.143292	0.0101118	0.143292	1.33697	0.143292	1.10442
>PF3D7_1440800	PF3D7_1440800	major facilitator superfamily, putative		-3.79237	-3.96758	-3.76046	-3.9477	-4.05169	-3.95034		47.494	6.92692	2	1.0253	0.14311	0.0430353	0.14311	0.72427	0.14311	1.10428
>PF3D7_1223800	PF3D7_1223800	mitochondrial carrier protein, putative		-1.31929	-1.26926	-1.26612	-1.43401	-1.38571	-1.46289		10.095	7.96362	4	1.72939	0.142646	0.00817478	0.142646	1.42836	0.142646	1.10393
>PF3D7_1462700	PF3D7_1462700	cytochrome c1 precursor, putative		-0.49354	-0.433987	-0.480335	-0.576548	-0.645847	-0.612993		84.2	8.57851	11	1.76998	0.142509	0.00743907	0.142509	1.46895	0.142509	1.10382
>PF3D7_1363600	PF3D7_1363600	conserved Plasmodium protein, unknown function		-3.63029	-3.76633	-3.80149	-3.77503	-3.98831	-3.86166		12.81	7.37809	2	0.956604	0.1423	0.0508582	0.1423	0.655574	0.1423	1.10366
>PF3D7_0608400	PF3D7_0608400	conserved Plasmodium protein, unknown function		-1.89658	-1.92108	-1.93705	-2.0414	-2.06778	-2.07238		2.8458	7.56907	3	2.24982	0.142286	0.00245013	0.142286	1.94879	0.142286	1.10365
Q9BWU5;D9YZU7;P02100;Q14475	Q9BWU5		HBB	-3.93776	-3.79075	-3.64979	-3.93657	-3.91483	-3.95349		1.9974	7.11227	1	0.935307	0.1422	0.0535785	0.1422	0.634277	0.1422	1.10359
>PF3D7_0908400	PF3D7_0908400	conserved Plasmodium protein, unknown function		0.695332	0.6257	0.64926	0.485479	0.543938	0.515265		5.1772	8.62445	2	1.77995	0.14187	0.00726888	0.14187	1.47892	0.14187	1.10333
P27105;B4E2V5;B4DZK8;B4E310;B1AM77	P27105;B4E2V5;B4DZK8	Erythrocyte band 7 integral membrane protein	STOM	4.36159	4.2943	4.30992	4.16614	4.20983	4.1659		323.31	10.4774	94	1.82419	0.141309	0.00655949	0.141309	1.52316	0.141309	1.10291
>PF3D7_0520400	PF3D7_0520400	conserved Plasmodium protein, unknown function		1.16492	1.05974	1.16468	0.992548	1.0105	0.962858		53.404	8.4959	17	1.49187	0.141144	0.0142236	0.141144	1.19084	0.141144	1.10278
O14724	O14724		HSpTB1	-0.156513	-0.217896	-0.0291843	-0.266115	-0.285795	-0.273523		23.798	9.22922	6	1.19313	0.140614	0.0287711	0.140614	0.892103	0.140614	1.10237
>PF3D7_1342100	PF3D7_1342100	aconitate hydratase		2.54003	2.5353	2.54509	2.38342	2.41168	2.40374		161.7	9.33102	36	2.70243	0.140527	0.000862562	0.140527	2.4014	0.140527	1.10231
>PF3D7_0719700	PF3D7_0719700	40S ribosomal protein S10, putative		2.0228	1.93079	1.99432	1.84802	1.87068	1.80767		46.908	9.52421	25	1.59736	0.140516	0.0111165	0.140516	1.29633	0.140516	1.1023
>PF3D7_0702200	PF3D7_0702200	lysophospholipase, putative		0.517519	0.405432	0.35964	0.232494	0.333948	0.295553		9.6284	9.15103	5	1.19648	0.140198	0.028543	0.140198	0.895447	0.140198	1.10206
>PF3D7_0107500	PF3D7_0107500	lipid/sterol:H symporter		2.55356	2.49806	2.51735	2.37674	2.38308	2.38902		317.72	9.25566	57	2.15989	0.140044	0.00301577	0.140044	1.85886	0.140044	1.10194
>PF3D7_1328000	PF3D7_1328000	conserved Plasmodium protein, unknown function		-4.68379	-4.72363	-4.72435	-4.85297	-4.80298	-4.89331		3.0967	7.22843	1	1.68032	0.139162	0.00916304	0.139162	1.37929	0.139162	1.10127
F8WE65;C9J5S7;Q71V99;B2RE56;A8K486;Q567Q0;P62937	F8WE65;C9J5S7;Q71V99;B2RE56;A8K486;Q567Q0;P62937	Peptidyl-prolyl cis-trans isomerase;Peptidyl-prolyl cis-trans isomerase A;Peptidyl-prolyl cis-trans isomerase A, N-terminally processed	PPIA	-3.99433	-3.89302	-3.89104	-4.17768	-3.99323	-4.02403		11.073	7.00698	1	1.06575	0.138852	0.0390303	0.138852	0.764721	0.138852	1.10103
>PF3D7_1334100	PF3D7_1334100	conserved Plasmodium protein, unknown function		-1.75868	-1.73002	-1.82242	-1.93237	-1.89782	-1.89746		25.565	7.01216	4	1.67033	0.138843	0.00937843	0.138843	1.3693	0.138843	1.10102
G3V3L6;F5H2F4;B7Z809;P11586;G3V2B8	G3V3L6;F5H2F4;B7Z809;P11586;G3V2B8	C-1-tetrahydrofolate synthase, cytoplasmic;Methylenetetrahydrofolate dehydrogenase;Methenyltetrahydrofolate cyclohydrolase;Formyltetrahydrofolate synthetase;C-1-tetrahydrofolate synthase, cytoplasmic, N-terminally processed	MTHFD1	-1.97213	-2.08362	-2.00481	-2.16775	-2.13916	-2.16969		11.892	7.41963	5	1.54691	0.138676	0.0125059	0.138676	1.24588	0.138676	1.10089
A2A3N8;E7EV99;E7ENY0;Q86XM2;Q4TT76;H0Y9H2;B4DI79;Q96D30;B4DPW4;D6RF25;Q16155;D6RAH3;D6RJE2;H0YG19;H0YFD8	A2A3N8;E7EV99;E7ENY0;Q86XM2;Q4TT76;H0Y9H2;B4DI79;Q96D30	Alpha-adducin	ADD1;LA04NC01-25A3.2-001	-3.73852	-3.59781	-3.57727	-3.72825	-3.83681	-3.76408		9.6799	7.07983	3	1.13405	0.138514	0.0331282	0.138514	0.833015	0.138514	1.10077
>PF3D7_1111300	PF3D7_1111300	SNARE protein, putative	GS27	-0.713284	-0.708981	-0.774048	-0.87002	-0.858816	-0.882833		55.72	8.23742	11	1.91013	0.138453	0.00537449	0.138453	1.6091	0.138453	1.10072
>PF3D7_1216300	PF3D7_1216300	signal recognition particle SRP19	SRP19	-0.00777054	-0.0344162	-0.0175762	-0.192017	-0.123302	-0.159332		62.315	8.47637	13	1.94043	0.138296	0.00501017	0.138296	1.6394	0.138296	1.1006
>PF3D7_1341300	PF3D7_1341300	60S ribosomal protein L18-2, putative		1.58346	1.54241	1.60007	1.45068	1.44851	1.41266		141.14	9.42215	24	1.94687	0.138027	0.00493607	0.138027	1.64584	0.138027	1.1004
>PF3D7_1308400	PF3D7_1308400	conserved Plasmodium protein, unknown function		0.679916	0.700365	0.726324	0.556677	0.597507	0.539719		167.21	8.78215	38	1.91785	0.137568	0.00527929	0.137568	1.61682	0.137568	1.10005
>PF3D7_1125100	PF3D7_1125100	vacuolar membrane protein-related, putative		-2.4435	-2.44015	-2.43472	-2.57134	-2.57137	-2.58696		30.686	8.01182	4	3.05025	0.1371	0.000387016	0.1371	2.74922	0.1371	1.09969
>PF3D7_0618700	PF3D7_0618700	transport protein particle	TRAPP	-0.69463	-0.727909	-0.615608	-0.803654	-0.779606	-0.865477		28.807	8.25669	9	1.38389	0.136863	0.0183242	0.136863	1.08286	0.136863	1.09951
>PF3D7_0936600	PF3D7_0936600	Plasmodium exported protein	PHISTb	-0.314535	-0.422506	-0.466688	-0.567276	-0.51619	-0.530533		7.0041	8.18676	5	1.28773	0.136756	0.0229877	0.136756	0.986701	0.136756	1.09943
O43760;Q3KQZ2	O43760;Q3KQZ2	Synaptogyrin-2	SYNGR2	-3.24071	-3.22935	-3.16786	-3.43028	-3.24158	-3.37577		4.3949	7.03778	2	1.11799	0.136573	0.0344266	0.136573	0.81696	0.136573	1.09929
>PF3D7_0519900	PF3D7_0519900	conserved Plasmodium protein, unknown function		-3.02859	-3.04543	-3.35575	-3.24347	-3.34502	-3.25026		3.0318	7.23967	2	0.762846	0.136325	0.0823082	0.136325	0.461816	0.136325	1.0991
Q86TY5;Q6FGL0;Q59FR8;P17931	Q86TY5;Q6FGL0;Q59FR8;P17931	Galectin;Galectin-3	LGALS3	-3.37123	-3.45949	-3.23803	-3.5666	-3.4727	-3.43626		2.0893	NaN	1	0.972618	0.135604	0.0489094	0.135604	0.671588	0.135604	1.09855
P09211;A8MX94;C7DJS1	P09211;A8MX94	Glutathione S-transferase P	GSTP1	-1.31602	-1.31108	-1.43154	-1.4333	-1.48429	-1.54627		36.811	7.95879	6	1.22757	0.135074	0.0265098	0.135074	0.926536	0.135074	1.09815
>PF3D7_0306000	PF3D7_0306000	conserved Plasmodium protein, unknown function		-0.688467	-0.688307	-0.679306	-0.815763	-0.82028	-0.825026		18.781	8.48792	5	3.34967	0.134996	0.000194182	0.134996	3.04864	0.134996	1.09809
>PF3D7_1212100	PF3D7_1212100	peripheral plastid protein 1, putative	PPP1	-1.02148	-1.08078	-0.98303	-1.20616	-1.1573	-1.12676		5.136	7.78178	4	1.47853	0.134978	0.0146747	0.134978	1.1775	0.134978	1.09808
>PF3D7_0513300	PF3D7_0513300	purine nucleoside phosphorylase	PNP	3.96632	3.88588	3.89639	3.78344	3.78799	3.7724		323.31	10.0165	64	1.76525	0.134918	0.00752127	0.134918	1.46422	0.134918	1.09803
>PF3D7_1311300	PF3D7_1311300	ATP synthase subunit gamma, mitochondrial		-2.23849	-2.27224	-2.22205	-2.47815	-2.31944	-2.33986		6.8816	7.50111	2	1.21472	0.134887	0.0273312	0.134887	0.913689	0.134887	1.09801
>PF3D7_1439400	PF3D7_1439400	ubiquinol-cytochrome c reductase iron-sulfur subunit, putative		1.51212	1.44907	1.50947	1.37365	1.38926	1.30322		58.284	8.96282	21	1.54795	0.134844	0.0124755	0.134844	1.24692	0.134844	1.09797
>PF3D7_1349700	PF3D7_1349700	conserved Plasmodium membrane protein, unknown function		-0.320446	-0.32214	-0.339394	-0.448511	-0.463552	-0.474392		10.027	8.58752	5	2.59563	0.134825	0.00110333	0.134825	2.2946	0.134825	1.09796
>PF3D7_1238600	PF3D7_1238600	sphingomyelin phosphodiesterase, putative		1.66863	1.63194	1.63457	1.50182	1.50901	1.52075		201.89	9.11873	29	2.33401	0.13452	0.00201735	0.13452	2.03298	0.13452	1.09773
>PF3D7_0409000	PF3D7_0409000	conserved Plasmodium protein, unknown function		-3.46885	-3.46835	-3.48198	-3.60104	-3.66268	-3.5573		7.7936	7.3969	2	1.60828	0.133944	0.010837	0.133944	1.30725	0.133944	1.09729
>PF3D7_1356400	PF3D7_1356400	phosphatase 2A regulatory subunit-related protein, putative		-4.60605	-4.66919	-4.52028	-4.76718	-4.70819	-4.71979		2.8729	6.78646	1	1.28258	0.133214	0.0232696	0.133214	0.981548	0.133214	1.09673
>PF3D7_1119000	PF3D7_1119000	acyl-CoA-binding protein, putative		2.58744	2.5095	2.55297	2.41723	2.42653	2.40672		186.17	9.5007	54	1.83565	0.133146	0.00638741	0.133146	1.53462	0.133146	1.09668
F5GYC9;B7Z6K5	F5GYC9;B7Z6K5			-0.688032	-0.796654	-0.701849	-0.91614	-0.831863	-0.836691		2.018	NaN	2	1.32994	0.13272	0.020807	0.13272	1.02891	0.13272	1.09636
E5RI56;Q6I9T8;B3KUN1;P67775	E5RI56;Q6I9T8;B3KUN1;P67775	Serine/threonine-protein phosphatase;Serine/threonine-protein phosphatase 2A catalytic subunit alpha isoform	PPP2CA	-5.58645	-5.38223	-5.6383	-5.84184	-5.60026	-5.56271		5.1417	6.83962	1	0.726328	0.13261	0.0903315	0.13261	0.425298	0.13261	1.09628
>PF3D7_1024200	PF3D7_1024200	RNA binding protein, putative		-3.06694	-3.20928	-3.18828	-3.18443	-3.28845	-3.38923		6.4567	7.36376	1	0.96891	0.132534	0.0493535	0.132534	0.66788	0.132534	1.09622
>PF3D7_1310000	PF3D7_1310000	mitochondrial ATP synthase delta subunit, putative	OSCP	-3.28347	-3.31162	-3.26769	-3.50319	-3.38021	-3.37647		2.0335	7.61457	1	1.33064	0.132366	0.0207726	0.132366	1.02961	0.132366	1.09609
>PF3D7_0603300	PF3D7_0603300	dihydroorotate dehydrogenase, mitochondrial precursor	DHODH	0.947628	0.91708	0.886906	0.76001	0.79612	0.800898		43.62	8.71801	17	1.88083	0.131529	0.00575205	0.131529	1.5798	0.131529	1.09545
>PF3D7_1104300	PF3D7_1104300	conserved Plasmodium protein, unknown function		1.18235	1.20872	1.13359	1.03973	1.04675	1.0452		79.884	8.68366	27	1.8645	0.130995	0.00597403	0.130995	1.56347	0.130995	1.09505
>PF3D7_1019400	PF3D7_1019400	60S ribosomal protein L30e, putative		2.21832	2.11851	2.16161	2.01579	2.06186	2.02851		155.96	9.45702	28	1.56068	0.130761	0.0121101	0.130761	1.25965	0.130761	1.09487
>PF3D7_0823900	PF3D7_0823900	dicarboxylate/tricarboxylate carrier	DTC	1.92831	1.83298	1.89713	1.75161	1.77722	1.7383		114.63	8.96243	13	1.60254	0.130434	0.010983	0.130434	1.30151	0.130434	1.09462
B4DWD7;Q53TN4	B4DWD7;Q53TN4	Cytochrome b reductase 1	CYBRD1	-0.595062	-0.641369	-0.637108	-0.749218	-0.779123	-0.736404		38.753	8.55322	4	1.9677	0.130402	0.00470361	0.130402	1.66667	0.130402	1.0946
>PF3D7_0210100.1	PF3D7_0210100.1	60S ribosomal protein L37ae, putative		3.67637	3.57384	3.61499	3.51925	3.49403	3.46127		38.107	9.90323	23	1.50474	0.130217	0.0138016	0.130217	1.20371	0.130217	1.09446
>PF3D7_1470800	PF3D7_1470800	conserved Plasmodium protein, unknown function		-3.55894	-3.42521	-3.55788	-3.6084	-3.69639	-3.62639		11.087	7.64153	2	1.18842	0.129715	0.0290957	0.129715	0.887393	0.129715	1.09408
>PF3D7_1408600	PF3D7_1408600	40S ribosomal protein S8e, putative		3.70329	3.65367	3.6157	3.55	3.53461	3.49895		240.26	10.0302	70	1.61882	0.1297	0.010574	0.1297	1.31779	0.1297	1.09407
>PF3D7_0814200	PF3D7_0814200	DNA/RNA-binding protein Alba 1	ALBA1	4.08177	3.94758	3.89735	3.86013	3.85143	3.82613		226.34	10.5707	69	1.13514	0.129669	0.0330412	0.129669	0.834114	0.129669	1.09404
>PF3D7_1302100	PF3D7_1302100	gamete antigen 27/25	Pfg27	3.01137	2.8945	2.95093	2.81677	2.84308	2.80922		45.13	9.40004	22	1.47449	0.129239	0.0148143	0.129239	1.17346	0.129239	1.09372
>PF3D7_1424100	PF3D7_1424100	60S ribosomal protein L5, putative		4.48397	4.43645	4.46082	4.32398	4.35616	4.3141		227.46	10.2503	69	1.99224	0.128999	0.0044439	0.128999	1.69121	0.128999	1.09353
>PF3D7_1323200	PF3D7_1323200	vacuolar ATP synthase subunit g, putative		3.29224	3.25521	3.19119	3.14037	3.11926	3.09299		124.56	9.80621	47	1.5345	0.128675	0.0128738	0.128675	1.23347	0.128675	1.09329
>PF3D7_0219900	PF3D7_0219900	Plasmodium exported protein, unknown function		-4.69973	-4.53284	-4.59861	-4.67214	-4.79116	-4.7525		5.5352	7.1593	1	1.08209	0.128208	0.0375247	0.128208	0.781065	0.128208	1.09294
>PF3D7_0420400	PF3D7_0420400	ribosome recycling factor, putative		-1.37081	-1.34765	-1.27408	-1.45515	-1.51118	-1.41067		10.705	8.07493	3	1.34876	0.128152	0.0199039	0.128152	1.04773	0.128152	1.09289
>PF3D7_0915000	PF3D7_0915000	type II NADH:ubiquinone oxidoreductase	NDH2	-1.79675	-1.83532	-1.76124	-1.87769	-1.97541	-1.92463		7.7071	7.60352	4	1.46472	0.128136	0.0151573	0.128136	1.16369	0.128136	1.09288
P17927;Q5SBK6;Q5SBK1;Q5SBK0;Q5SBJ7;Q5SBJ6;Q9HB98;Q5SR42;Q5SR41;Q5SR40;H7BYX0;H0YE06;E9PQN4;Q5SR44;E9PDY4	P17927;Q5SBK6;Q5SBK1;Q5SBK0;Q5SBJ7;Q5SBJ6;Q9HB98;Q5SR42;Q5SR41;Q5SR40;H7BYX0;H0YE06;E9PQN4;Q5SR44;E9PDY4	Complement receptor type 1	CR1	-3.69613	-3.83761	-3.74277	-3.90182	-3.85601	-3.90277		4.4012	6.88861	2	1.29186	0.128032	0.0227643	0.128032	0.990832	0.128032	1.0928
>PF3D7_1436300	PF3D7_1436300	translocon component PTEX150	PTEX150	4.74512	4.73854	4.72023	4.61849	4.60822	4.59538		323.31	10.3294	243	2.51379	0.127267	0.00133248	0.127267	2.21276	0.127267	1.09222
>PF3D7_0809600	PF3D7_0809600	peptidase family C50, putative		-5.36484	-5.62033	-5.48038	-5.68187	-5.56825	-5.59715		2.5001	NaN	1	0.888979	0.12724	0.0600457	0.12724	0.587949	0.12724	1.0922
B5MDF5;P62826;A8K3Z8;H0YFC6;F5H018;Q96QB7;Q0EFC9	B5MDF5;P62826;A8K3Z8;H0YFC6;F5H018	GTP-binding nuclear protein Ran	RAN	-1.87563	-1.86581	-1.90861	-2.0326	-1.99768	-1.99993		6.416	7.67519	3	2.04885	0.126724	0.00389834	0.126724	1.74782	0.126724	1.09181
>PF3D7_1022300	PF3D7_1022300	zinc transporter, putative		-1.93398	-1.98451	-2.02029	-2.15253	-2.09102	-2.07505		21.731	8.20666	5	1.47753	0.126607	0.0147091	0.126607	1.1765	0.126607	1.09172
>PF3D7_0903200	PF3D7_0903200	Rab GTPase 7	Rab7	3.56217	3.52996	3.50562	3.41348	3.42571	3.38029		323.31	10.0134	71	1.86497	0.12609	0.00596749	0.12609	1.56394	0.12609	1.09133
D6RCR3;D6RB18;D6RDN4;B4DZA2;E7EUS2;Q8TBZ0	D6RCR3;D6RB18;D6RDN4;B4DZA2;E7EUS2;Q8TBZ0	Coiled-coil domain-containing protein 110	CCDC110	0.734488	1.01997	1.56943	0.917007	1.14279	0.8873		2.2628	9.38057	2	0.472074	0.125596	0.178637	0.125596	0.171044	0.125596	1.09096
>PF3D7_0108800	PF3D7_0108800	conserved Plasmodium protein, unknown function		-0.698566	-0.807423	-0.859262	-0.875971	-0.891941	-0.972624		26.622	8.73695	11	1.11034	0.125095	0.0350636	0.125095	0.809311	0.125095	1.09058
>PF3D7_1405400	PF3D7_1405400	DNA mismatch repair protein, putative		-4.88519	-4.89187	-4.97109	-5.0584	-5.09036	-4.9739		2.4296	7.05438	1	1.27373	0.124833	0.0237618	0.124833	0.972702	0.124833	1.09038
>PF3D7_1235700	PF3D7_1235700	ATP synthase subunit beta, mitochondrial		2.43779	2.40718	2.4318	2.32043	2.31043	2.27175		323.31	9.61119	62	2.01698	0.124717	0.00419664	0.124717	1.71595	0.124717	1.09029
>PF3D7_0207700	PF3D7_0207700	serine repeat antigen 4	SERA4	2.28566	2.28728	2.3378	2.19171	2.16737	2.17752		250.83	9.26503	59	1.97186	0.124709	0.00465859	0.124709	1.67083	0.124709	1.09029
>PF3D7_1425200	PF3D7_1425200	enoyl-CoA hydratase, putative		-0.127626	-0.197479	-0.220478	-0.344275	-0.292578	-0.282497		8.7842	7.9018	6	1.47806	0.124589	0.0146908	0.124589	1.17703	0.124589	1.0902
D9YZU5;P68871;C8C504;Q14473;Q0Z944;Q9BWV6;B3VL86;Q6VFQ5;B2M1S7;B2M0Y1;Q6J1Z8;Q9UE59;Q5GMQ1	D9YZU5;P68871;C8C504;Q14473;Q0Z944;Q9BWV6;B3VL86	Hemoglobin subunit beta;LVV-hemorphin-7;Spinorphin	HBB	5.43385	5.4545	5.47846	5.33827	5.34256	5.31246		243.21	11.3124	351	2.09628	0.124506	0.00349338	0.124506	1.79525	0.124506	1.09013
>PF3D7_0823000	PF3D7_0823000	protein kinase, putative		-3.74022	-3.72256	-3.74379	-3.77371	-3.8433	-3.96221		4.7927	7.35786	2	1.11269	0.124217	0.0348668	0.124217	0.811658	0.124217	1.08992
>PF3D7_0821700	PF3D7_0821700	60S ribosomal protein L22, putative		1.29821	1.2819	1.24865	1.18914	1.15011	1.11689		45.764	8.9843	10	1.70376	0.124207	0.00867673	0.124207	1.40273	0.124207	1.08991
>PF3D7_1457600	PF3D7_1457600	conserved Plasmodium protein, unknown function		-5.07904	-4.91475	-4.79705	-5.06313	-4.98447	-5.11506		2.6485	7.33622	2	0.819634	0.12394	0.0713399	0.12394	0.518604	0.12394	1.08971
>PF3D7_0503500	Q13228;B4E1F3;B4DPI7;A6PVW9	protein kinase, putative		2.56696	2.62031	2.63579	2.49435	2.50735	2.45152		187.97	9.57953	55	1.65564	0.12328	0.00970478	0.12328	1.35461	0.12328	1.08921
P37837;F2Z393;B4DID5	P37837;F2Z393	Transaldolase	TALDO1	-0.218954	-0.181673	-0.217699	-0.363701	-0.341995	-0.282198		27.035	8.43694	12	1.64159	0.123189	0.0100277	0.123189	1.34056	0.123189	1.08914
>PF3D7_0507200	PF3D7_0507200	subtilisin-like protease 3	SUB3	-1.63127	-1.64776	-1.64468	-1.73336	-1.76473	-1.79411		29.038	8.0778	8	1.97097	0.122826	0.00466819	0.122826	1.66994	0.122826	1.08887
>PF3D7_0808600	PF3D7_0808600	erythrocyte membrane protein 1, PfEMP1	VAR	0.426443	0.458059	0.439423	0.334763	0.290834	0.331869		139.09	8.59701	32	2.03162	0.122153	0.00405683	0.122153	1.73059	0.122153	1.08836
>PF3D7_0903600.1	PF3D7_0903600.1	conserved Plasmodium protein, unknown function		-2.38689	-2.34591	-2.42198	-2.51124	-2.50855	-2.50088		13.218	7.22074	6	1.80177	0.121967	0.0069098	0.121967	1.50074	0.121967	1.08822
>PF3D7_1237700	PF3D7_1237700	conserved Plasmodium membrane protein, unknown function		4.28957	4.21974	4.22695	4.11281	4.15006	4.10752		92.399	10.2682	49	1.6751	0.121953	0.009275	0.121953	1.37407	0.121953	1.08821
>PF3D7_0317600	PF3D7_0317600	40S ribosomal protein S11, putative		3.56436	3.49025	3.56415	3.39894	3.43899	3.41519		58.394	10.1775	35	1.6327	0.121882	0.0102374	0.121882	1.33167	0.121882	1.08815
>PF3D7_0402400	PF3D7_0402400	Plasmodium exported protein, unknown function	GEXP18	2.76122	2.69333	2.57003	2.53911	2.53912	2.58278		227.59	9.53012	34	1.0679	0.12119	0.0388288	0.12119	0.76687	0.12119	1.08763
G3V1N2	G3V1N2		HBA2	-1.33457	-1.37563	-1.28355	-1.44028	-1.46913	-1.44779		1.9534	8.19385	2	1.60656	0.121152	0.0108806	0.121152	1.30553	0.121152	1.0876
>PF3D7_1147700	PF3D7_1147700	mitochondrial ATP synthase delta subunit, putative		-0.875839	-0.862366	-0.83976	-0.934082	-0.983999	-1.02326		42.455	8.70692	5	1.61016	0.121127	0.0107897	0.121127	1.30913	0.121127	1.08758
D3DVF0;Q6FIB4;B7Z5W1;Q9Y624;Q9Y5B2;B7Z941	D3DVF0;Q6FIB4;B7Z5W1;Q9Y624	Junctional adhesion molecule A	F11R	-2.12314	-2.06639	-1.95087	-2.14405	-2.15763	-2.20198		13.348	7.84128	7	1.11782	0.121084	0.0344404	0.121084	0.816793	0.121084	1.08755
>PF3D7_1252100	PF3D7_1252100	rhoptry neck protein 3	RON3	6.25191	6.19656	6.2016	6.09232	6.10273	6.09312		323.31	10.7392	425	1.96841	0.120631	0.00469587	0.120631	1.66738	0.120631	1.08721
>PF3D7_0422400	PF3D7_0422400	40S ribosomal protein S19, putative		3.32116	3.3742	3.43479	3.24089	3.27341	3.254		186.51	10.0646	49	1.44559	0.120614	0.0158525	0.120614	1.14456	0.120614	1.0872
>PF3D7_1423300	PF3D7_1423300	serine/threonine protein phosphatase	PP7	0.533722	0.544367	0.605076	0.435764	0.462067	0.425671		86.551	8.61404	17	1.69881	0.119888	0.00877716	0.119888	1.39778	0.119888	1.08665
>PF3D7_0727200	PF3D7_0727200	cysteine desulfurase, putative	NFS	-1.24696	-1.12412	-1.16121	-1.32352	-1.29069	-1.2776		15.547	7.85946	6	1.342	0.119838	0.0202235	0.119838	1.04097	0.119838	1.08661
>PF3D7_0618300	PF3D7_0618300	60S ribosomal protein L27a, putative		4.01012	4.00655	3.99589	3.88218	3.90189	3.86971		135.01	9.93153	36	2.43568	0.119594	0.00159552	0.119594	2.13465	0.119594	1.08643
Q6PIU2;F5H7K4;H7C046	Q6PIU2;F5H7K4	Neutral cholesterol ester hydrolase 1	NCEH1	-3.82845	-3.80309	-3.80771	-3.8686	-3.90685	-4.02192		6.68	7.14408	3	1.20372	0.119377	0.0280557	0.119377	0.902686	0.119377	1.08627
>PF3D7_1457900	PF3D7_1457900	conserved Plasmodium protein, unknown function		0.729031	0.893854	1.29676	0.837856	0.90579	0.818108		87.996	8.66955	27	0.555194	0.119296	0.141756	0.119296	0.254164	0.119296	1.0862
Q6LET3;P00492;H7BY78	Q6LET3;P00492;H7BY78	Hypoxanthine-guanine phosphoribosyltransferase	HPRT1	-3.10781	-3.10966	-2.95388	-3.08078	-3.17312	-3.27476		6.549	7.77842	3	0.88881	0.119107	0.0600708	0.119107	0.58778	0.119107	1.08606
Q6FG43;E7EMK3;Q14254;Q9BTI6	Q6FG43;E7EMK3;Q14254;Q9BTI6	Flotillin-2	FLOT2	3.29484	3.23227	3.24292	3.12795	3.14471	3.14034		237.87	9.70292	64	1.86937	0.119012	0.00590692	0.119012	1.56834	0.119012	1.08599
>PF3D7_1133900	PF3D7_1133900	conserved Plasmodium protein, unknown function		1.30471	1.24357	1.30284	1.17956	1.16634	1.14896		125.97	9.21037	22	1.7892	0.118753	0.00711432	0.118753	1.48817	0.118753	1.0858
>PF3D7_0615000	PF3D7_0615000	conserved Plasmodium protein, unknown function		-7.3165	-6.72198	-7.05388	-6.76255	-7.32543	-7.3603		6.5734	7.72614	1	0.46098	0.118641	0.184392	0.118641	0.15995	0.118641	1.08571
>PF3D7_0508600	PF3D7_0508600	conserved Plasmodium protein, unknown function		-3.47913	-3.52615	-3.62174	-3.67586	-3.64767	-3.65925		18.01	7.4468	1	1.26325	0.118586	0.0243586	0.118586	0.962224	0.118586	1.08567
>PF3D7_0625700	PF3D7_0625700	conserved Plasmodium protein, unknown function		-1.31027	-1.23342	-1.26077	-1.38334	-1.40112	-1.37494		2.5202	7.54002	2	1.72013	0.118313	0.00835267	0.118313	1.4191	0.118313	1.08546
>PF3D7_0817600	PF3D7_0817600	conserved Plasmodium protein, unknown function		-0.742142	-0.706648	-0.626133	-0.774612	-0.802217	-0.85269		60.932	8.1929	15	1.28733	0.118199	0.0230097	0.118199	0.986297	0.118199	1.08538
O75326;F5GYX3;F5H1S0;B4DDP7	O75326	Semaphorin-7A	SEMA7A	-1.79301	-1.74586	-1.82382	-1.88774	-1.91295	-1.91349		9.2962	7.71793	4	1.69741	0.117165	0.00880578	0.117165	1.39638	0.117165	1.0846
A0PJA5;B3KR21;F8WEC5;B8ZZW2;D3DX70;Q8IWJ2	A0PJA5;B3KR21;F8WEC5;B8ZZW2;D3DX70;Q8IWJ2	GRIP and coiled-coil domain-containing protein 2	GCC2	0.378817	0.299324	0.233925	0.208971	0.181704	0.169933		2.1352	9.27584	4	1.24237	0.117153	0.0255945	0.117153	0.941342	0.117153	1.08459
>PF3D7_1356200	PF3D7_1356200	mitochondrial import inner membrane translocase subunit TIM23, putative	TIM23	-2.83036	-2.88841	-2.85119	-2.95777	-2.96078	-3.00184		14.172	7.75994	1	1.76815	0.116809	0.00747084	0.116809	1.46712	0.116809	1.08433
>PF3D7_1132900	PF3D7_1132900	glycine cleavage H protein	GCVH	0.328796	0.228012	0.287628	0.125435	0.182819	0.185869		33.376	8.38137	8	1.39638	0.116771	0.0177937	0.116771	1.09535	0.116771	1.08431
>PF3D7_1368900	PF3D7_1368900	conserved Plasmodium protein, unknown function		0.681671	0.642736	0.684299	0.54454	0.545839	0.568975		95.801	9.1628	23	2.05819	0.116451	0.00381502	0.116451	1.75716	0.116451	1.08406
>PF3D7_0933600	PF3D7_0933600	mitochondrial-processing peptidase subunit beta, putative	MAS1	2.089	2.08796	2.10751	1.972	1.98362	1.98044		105.27	9.25739	21	2.71442	0.116135	0.000839043	0.116135	2.41339	0.116135	1.08383
>PF3D7_0919900	PF3D7_0919900	regulator of chromosome condensation, putative		2.05433	2.02931	1.99691	1.91451	1.8977	1.92018		235.49	9.1395	56	1.93798	0.11605	0.00503873	0.11605	1.63695	0.11605	1.08376
>PF3D7_1407900	PF3D7_1407900	plasmepsin I	PMI	3.13537	3.13525	3.12632	3.02016	3.01829	3.01087		313.73	9.86386	56	3.19826	0.115871	0.000275209	0.115871	2.89723	0.115871	1.08363
>PF3D7_1365900	PF3D7_1365900;PF3D7_1211800	60S ribosomal protein L40/UBI, putative		1.57817	1.55415	1.54536	1.44273	1.47618	1.41121		71.479	9.56379	22	1.7987	0.115855	0.00695912	0.115855	1.49767	0.115855	1.08362
>PF3D7_1214100	PF3D7_1214100	phosphatidylinositol-glycan biosynthesis class O protein, putative		1.20068	1.09159	1.11335	1.00958	1.02028	1.0291		115.45	8.72396	21	1.42035	0.115552	0.0168198	0.115552	1.11932	0.115552	1.08339
>PF3D7_0628600	PF3D7_0628600	conserved Plasmodium protein, unknown function		-3.84486	-4.00217	-3.98457	-4.04397	-4.0891	-4.04449		4.2239	7.22204	2	1.10603	0.115321	0.0354278	0.115321	0.805004	0.115321	1.08322
>PF3D7_0210900	PF3D7_0210900	conserved Plasmodium protein, unknown function		2.95237	2.88183	2.95909	2.79121	2.84978	2.80641		142.3	9.53208	27	1.50398	0.115295	0.013826	0.115295	1.20295	0.115295	1.0832
>PF3D7_1125600	PF3D7_1125600	conserved Plasmodium protein, unknown function		-1.22399	-1.28489	-1.23384	-1.34679	-1.32804	-1.4131		10.02	8.1529	4	1.46056	0.115068	0.0153059	0.115068	1.15953	0.115068	1.08303
>PF3D7_1462800	PF3D7_1462800	glyceraldehyde-3-phosphate dehydrogenase	GAPDH	6.45686	6.38807	6.40607	6.31016	6.30959	6.2861		323.31	11.4838	397	1.75849	0.115051	0.00764024	0.115051	1.45746	0.115051	1.08301
>PF3D7_1224000	PF3D7_1224000	GTP cyclohydrolase I	GCH1	2.28122	2.222	2.19519	2.13944	2.11781	2.09619		156.47	9.32948	41	1.55577	0.114995	0.0122498	0.114995	1.25474	0.114995	1.08297
>PF3D7_0208400	PF3D7_0208400	conserved Plasmodium protein, unknown function		-2.85105	-2.82914	-2.46031	-2.79255	-2.81724	-2.87534		13.753	8.22269	4	0.631288	0.114878	0.115617	0.114878	0.330258	0.114878	1.08288
>PF3D7_1014700	PF3D7_1014700	prohibitin, putative		0.763916	0.715137	0.73694	0.617458	0.626287	0.628378		31.86	8.67491	13	2.10718	0.114623	0.00340651	0.114623	1.80615	0.114623	1.08269
>PF3D7_1211600	Q6UWP2;A8MXC2	lysine-specific histone demethylase 1, putative	LSD1	-4.2283	-4.10503	-4.17212	-4.20119	-4.35728	-4.29036		7.2647	7.06718	3	1.03364	0.114458	0.0421753	0.114458	0.732613	0.114458	1.08257
G3V393;G3V5M2;Q8N7G1;P00491	G3V393;G3V5M2;Q8N7G1;P00491	Purine nucleoside phosphorylase	PNP	-6.53124	-6.68584	-6.17487	-6.53498	-6.45937	-6.74019		3.4487	NaN	1	0.53983	0.114198	0.147835	0.114198	0.2388	0.114198	1.08237
>PF3D7_1343100	PF3D7_1343100	conserved Plasmodium protein, unknown function		-0.859657	-0.879663	-0.882551	-1.00202	-0.946142	-1.0158		67.97	8.32869	8	1.73591	0.114029	0.00805188	0.114029	1.43488	0.114029	1.08225
>PF3D7_1333200	PF3D7_1333200	ubiquitin-activating enzyme	UBA1	-3.5842	-3.42558	-3.58317	-3.59173	-3.71237	-3.63003		11.19	7.4627	3	0.967325	0.113727	0.0495445	0.113727	0.666295	0.113727	1.08202
>PF3D7_1402200	PF3D7_1402200	conserved Plasmodium protein, unknown function		-1.86141	-1.77634	-1.76422	-1.93166	-1.89821	-1.91323		5.9922	7.89188	2	1.4488	0.113709	0.0157337	0.113709	1.14777	0.113709	1.08201
>PF3D7_0520000	PF3D7_0520000	40S ribosomal protein S9, putative		2.53186	2.44716	2.47087	2.37329	2.3675	2.36818		96.149	9.65294	29	1.63696	0.113639	0.0101364	0.113639	1.33593	0.113639	1.08195
D3DRP5;Q9H4G4;Q5VZR0;B4DQC5	D3DRP5;Q9H4G4;Q5VZR0;B4DQC5	Golgi-associated plant pathogenesis-related protein 1	C9orf19;GLIPR2	-0.984776	-0.77067	-0.707556	-0.951742	-0.918987	-0.933111		79.418	8.32168	11	0.80876	0.113613	0.0733102	0.113613	0.50773	0.113613	1.08193
>PF3D7_1035700	PF3D7_1035700	duffy binding-like merozoite surface protein	DBLMSP	4.64884	4.57497	4.57374	4.48671	4.48704	4.48364		323.31	10.1246	146	1.6494	0.113387	0.00984684	0.113387	1.34837	0.113387	1.08176
>PF3D7_1327300	PF3D7_1327300	conserved Plasmodium protein, unknown function		-0.00932312	-0.0386124	-0.0281277	-0.12891	-0.130093	-0.157022		54.478	8.20287	16	2.21977	0.113321	0.0026262	0.113321	1.91874	0.113321	1.08172
>PF3D7_0527000	PF3D7_0527000	DNA replication licensing factor MCM3, putative	MCM3	2.30162	2.29807	2.3187	2.19587	2.19234	2.19026		323.31	9.39709	73	2.77581	0.113309	0.000728355	0.113309	2.47478	0.113309	1.08171
>PF3D7_1037600	PF3D7_1037600	DNA repair helicase rad25, putative		-2.79807	-2.87787	-2.8507	-2.95047	-2.95306	-2.96126		10.338	7.56892	4	1.68493	0.112717	0.00906531	0.112717	1.3839	0.112717	1.08126
>PF3D7_1346900	PF3D7_1346900	conserved Plasmodium protein, unknown function		-3.45707	-3.4238	-3.56427	-3.64292	-3.58917	-3.55112		3.2066	7.4829	2	1.11577	0.11269	0.0346099	0.11269	0.814744	0.11269	1.08124
>PF3D7_0620700	PF3D7_0620700	DnaJ protein, putative		-2.00714	-2.07698	-2.01328	-2.12346	-2.14629	-2.16553		15.512	8.11704	3	1.62565	0.11263	0.010407	0.11263	1.32462	0.11263	1.0812
>PF3D7_0620100	PF3D7_0620100	conserved Plasmodium protein, unknown function		-3.77913	-3.78643	-3.77804	-3.8062	-3.87522	-3.99976		6.5223	7.36866	1	1.03243	0.112526	0.0422995	0.112526	0.731397	0.112526	1.08112
>PF3D7_1419800.1	PF3D7_1419800.1;PF3D7_1419800.2	glutathione reductase	GR	1.88648	1.9464	1.95113	1.79724	1.84499	1.80446		263.82	9.37876	43	1.61961	0.112443	0.0105546	0.112443	1.31858	0.112443	1.08106
>PF3D7_0418200	PF3D7_0418200	golgi organization and biogenesis factor, putative		2.09235	2.0706	2.0848	1.98649	1.98389	1.9407		42.519	9.34972	30	1.99761	0.112223	0.00438905	0.112223	1.69658	0.112223	1.08089
>PF3D7_0810700	PF3D7_0810700	conserved Plasmodium protein, unknown function		-1.52804	-1.38457	-1.50237	-1.62111	-1.60061	-1.52947		7.6842	7.78047	5	1.08415	0.112071	0.0373401	0.112071	0.783115	0.112071	1.08078
A4D2P2;A4D2P1;A4D2P0;P63000;B1AH77;B1AH80;P60763;P15153;B1AH78	A4D2P2;A4D2P1;A4D2P0;P63000;B1AH77;B1AH80;P60763;P15153	Ras-related C3 botulinum toxin substrate 1;Ras-related C3 botulinum toxin substrate 3;Ras-related C3 botulinum toxin substrate 2	RAC1;RAC2;RAC3	-1.80711	-1.78803	-1.72015	-1.85238	-1.92304	-1.87439		8.6274	7.85373	5	1.39663	0.111508	0.0177832	0.111508	1.0956	0.111508	1.08036
E9PQ63;A8MTM1;Q53F60;B4DFK7;P16152;O75828	E9PQ63;A8MTM1;Q53F60;B4DFK7;P16152;O75828	Carbonyl reductase [NADPH] 1;Carbonyl reductase [NADPH] 3	CBR1;CBR3	-4.03515	-3.66811	-3.66753	-3.80949	-3.99122	-3.90424		2.7096	8.04159	1	0.609905	0.111389	0.122355	0.111389	0.308875	0.111389	1.08027
>PF3D7_1415500	PF3D7_1415500	conserved Plasmodium membrane protein, unknown function		-1.99157	-1.90977	-1.96277	-2.04282	-2.07846	-2.07666		8.514	7.95511	5	1.57909	0.111279	0.0116006	0.111279	1.27806	0.111279	1.08019
>PF3D7_1353700	PF3D7_1353700	conserved Plasmodium protein, unknown function		0.070097	0.0175724	0.0792389	-0.0921383	-0.043581	-0.0306606		11.006	8.35614	7	1.57153	0.111096	0.0118071	0.111096	1.2705	0.111096	1.08005
G9FP35;P50148;B1AM21	G9FP35;P50148;B1AM21	Guanine nucleotide-binding protein G(q) subunit alpha	GNAQ	-2.87051	-2.84187	-2.8828	-2.9302	-2.9658	-3.03222		12.121	7.49871	4	1.42562	0.111013	0.0166127	0.111013	1.12459	0.111013	1.07999
>PF3D7_0307500	PF3D7_0307500	conserved Plasmodium protein, unknown function		0.267756	0.192139	0.210594	0.110119	0.120296	0.107464		72.695	8.42411	14	1.6908	0.11087	0.00894219	0.11087	1.38977	0.11087	1.07988
>PF3D7_0608310	PF3D7_0608310	sorting assembly machinery 50 kDa subunit, putative	SAM50	0.237661	0.262791	0.274725	0.146742	0.153524	0.142458		44.394	8.62002	17	2.28415	0.110818	0.00226342	0.110818	1.98312	0.110818	1.07984
>PF3D7_1362700	PF3D7_1362700	conserved Plasmodium protein, unknown function		-2.16451	-2.15747	-2.08063	-2.22736	-2.21906	-2.28842		13.443	7.78641	7	1.36915	0.110744	0.0189706	0.110744	1.06812	0.110744	1.07978
>PF3D7_0529900	PF3D7_0529900	RING zinc finger protein, putative		-1.98211	-1.98434	-1.90404	-2.07129	-2.0149	-2.11628		13.18	7.55757	3	1.27119	0.110657	0.0239052	0.110657	0.97016	0.110657	1.07972
B4DNE0;Q6IQ15;Q6IPT9;Q6IPS9;Q6IPN6;Q53HR5;Q53HQ7;Q53HM9;Q53GE9;Q53GA1;Q53G85;Q5VTE0;P68104;Q05639;Q6NS35;A6PW80;Q6NSH7;E7EPH7;Q5JR01;F8W6I0;Q9H2I7	B4DNE0;Q6IQ15;Q6IPT9;Q6IPS9;Q6IPN6;Q53HR5;Q53HQ7;Q53HM9;Q53GE9;Q53GA1;Q53G85;Q5VTE0;P68104;Q05639;Q6NS35;A6PW80;Q6NSH7;E7EPH7;Q5JR01;F8W6I0;Q9H2I7	Elongation factor 1-alpha;Putative elongation factor 1-alpha-like 3;Elongation factor 1-alpha 1;Elongation factor 1-alpha 2	EEF1A1;EEF1A1P5;EEF1A2	1.81091	1.82396	1.83648	1.72259	1.76724	1.6502		10.743	10.0801	8	1.36156	0.110441	0.0193129	0.110441	1.06053	0.110441	1.07956
>PF3D7_0503800	PF3D7_0503800	60S ribosomal protein L31, putative		1.72091	1.66336	1.65569	1.57309	1.56423	1.57249		26.019	9.40686	38	1.7714	0.11005	0.00741454	0.11005	1.47037	0.11005	1.07927
>PF3D7_0823800	PF3D7_0823800	DnaJ protein, putative		3.73111	3.65731	3.69665	3.57494	3.59351	3.58725		323.31	9.81469	69	1.72234	0.109794	0.00830977	0.109794	1.42131	0.109794	1.07907
>PF3D7_0516100	PF3D7_0516100	cation-transporting ATPase 1	ATPase1	-0.302076	-0.158222	-0.198301	-0.376978	-0.268427	-0.34189		3.0437	9.62561	9	1.05298	0.109565	0.0402506	0.109565	0.751952	0.109565	1.0789
P02549;D3DVD8;O60686	P02549;D3DVD8	Spectrin alpha chain, erythrocytic 1	SPTA1	7.70169	7.64679	7.66509	7.559	7.57116	7.55496		323.31	11.5417	1351	1.94122	0.109478	0.00500111	0.109478	1.64019	0.109478	1.07884
A3KPE2;B0YIW2;P02656	A3KPE2;B0YIW2;P02656	Apolipoprotein C-III	APOC3	-2.44703	-2.21252	-2.34208	-2.4261	-2.43821	-2.46544		59.885	8.25534	7	0.898061	0.109373	0.0587152	0.109373	0.597031	0.109373	1.07876
>PF3D7_0925400	PF3D7_0925400	protein phosphatase-beta		-3.33739	-3.26579	-3.35306	-3.39104	-3.4205	-3.47232		10.39	7.55017	3	1.33239	0.109205	0.0206871	0.109205	1.03136	0.109205	1.07863
>PF3D7_1405900	PF3D7_1405900	RNA binding protein, putative		-1.87097	-1.81304	-1.86933	-1.94195	-2.00613	-1.93251		14.163	7.7026	6	1.46956	0.109083	0.0149864	0.109083	1.16853	0.109083	1.07854
>PF3D7_1323100	PF3D7_1323100	60S ribosomal protein L6, putative		4.50804	4.41038	4.47454	4.35282	4.39718	4.31597		72.533	10.1333	48	1.30674	0.108999	0.021978	0.108999	1.00571	0.108999	1.07848
>PF3D7_0201900	PF3D7_0201900	erythrocyte membrane protein 3	EMP3	2.24386	2.23223	2.2596	2.13221	2.15638	2.12035		193.9	9.35999	40	2.14092	0.108914	0.00315093	0.108914	1.83989	0.108914	1.07842
>PF3D7_1220900	PF3D7_1220900	heterochromatin protein 1	HP1	1.69745	1.63629	1.62105	1.54687	1.5213	1.56113		179.6	9.07555	14	1.57474	0.108498	0.011719	0.108498	1.27371	0.108498	1.07811
>PF3D7_0310600.2	PF3D7_0310600.2;PF3D7_0310600.1	SAC3/GNAP family-related protein, putative		0.85195	0.850817	0.813135	0.725643	0.748192	0.716843		105.12	9.14737	20	1.98714	0.108408	0.00449664	0.108408	1.68611	0.108408	1.07804
>PF3D7_1409800	PF3D7_1409800	RNA binding protein Bruno, putative	HoBo	2.78155	2.76652	2.77885	2.66546	2.67449	2.66183		232.31	9.63171	58	2.82189	0.108383	0.000654974	0.108383	2.52086	0.108383	1.07802
>PF3D7_0821200	PF3D7_0821200	conserved Plasmodium protein, unknown function		-3.64194	-3.60606	-3.55283	-3.76074	-3.67703	-3.68757		18.086	7.50222	4	1.30355	0.10817	0.0221439	0.10817	1.00252	0.10817	1.07786
>PF3D7_0313800	PF3D7_0313800	conserved Plasmodium protein, unknown function		-0.72764	-0.675179	-0.684605	-0.793131	-0.779486	-0.839262		23.307	8.27245	11	1.63118	0.108152	0.0102738	0.108152	1.33015	0.108152	1.07785
>PF3D7_1312700	PF3D7_1312700	probable protein, unknown function		0.6241	0.566639	0.549389	0.456188	0.467667	0.492386		61.867	8.76899	24	1.60559	0.107962	0.0109053	0.107962	1.30456	0.107962	1.0777
>PF3D7_1353000	PF3D7_1353000	tryptophan-rich antigen, pseudogene		-0.873224	-0.871449	-0.857388	-0.97747	-0.963234	-0.985205		19.357	8.16652	7	2.54839	0.10795	0.00123029	0.10795	2.24736	0.10795	1.0777
>PF3D7_0317000	PF3D7_0317000	proteasome component C8, putative		3.10208	3.05071	3.07374	2.95587	2.98899	2.958		173.51	9.85709	56	1.85996	0.107889	0.00603725	0.107889	1.55893	0.107889	1.07765
B2RMN7;O14725;Q71VF9;B2ZZ89;Q01082;F8W6C1;D6W5C0;A4QPE4;O15020;C9JRP8;Q71S06;E9PDB1;Q9H254;Q71VG0;Q71VG2;A1YZ73;E9PJZ2;Q71VG1;B4DIF8	B2RMN7		SPTB	-1.74647	-1.82229	-1.75465	-1.87275	-1.85182	-1.92091		40.592	9.20588	5	1.41684	0.107357	0.0169588	0.107357	1.11581	0.107357	1.07725
>PF3D7_1215300	PF3D7_1215300	10 kDa chaperonin	CPN10	2.26824	2.23575	2.27308	2.17427	2.13989	2.14133		56.696	9.63761	23	1.95536	0.10719	0.00483996	0.10719	1.65433	0.10719	1.07713
>PF3D7_1371800	PF3D7_1371800	Plasmodium exported protein, unknown function		0.204685	0.162163	0.165607	0.0283279	0.118063	0.0647106		20.558	8.28037	7	1.46976	0.107118	0.0149794	0.107118	1.16873	0.107118	1.07707
H0YD64;E9PS74;B0AZP8;A8K2X6;Q8NBI5;E7EQD2;B4DNR8	H0YD64;E9PS74;B0AZP8;A8K2X6;Q8NBI5;E7EQD2;B4DNR8	Solute carrier family 43 member 3	SLC43A3	-0.852749	-0.879025	-0.899302	-1.02319	-0.966181	-0.963018		18.361	8.24942	2	1.64013	0.107105	0.0100617	0.107105	1.3391	0.107105	1.07706
>PF3D7_1118200	PF3D7_1118200	heat shock protein 90, putative		4.15863	4.12317	4.0989	4.05839	3.98391	4.01773		323.31	9.81208	109	1.51668	0.106887	0.0134214	0.106887	1.21565	0.106887	1.0769
>PF3D7_1409200.2	PF3D7_1409200.2;PF3D7_1409200.1	conserved Plasmodium protein, unknown function		-1.58242	-1.6576	-1.71074	-1.74746	-1.77732	-1.74484		34.149	8.26245	6	1.25678	0.106287	0.0247352	0.106287	0.955747	0.106287	1.07645
>PF3D7_1120900	PF3D7_1120900	heat shock factor binding protein 1, putative		-3.66113	-3.61744	-3.72146	-3.6917	-3.80038	-3.82665		8.6647	7.50978	2	1.06197	0.106235	0.0393877	0.106235	0.760939	0.106235	1.07642
Q9UK70;Q9UHH2;Q9UHH0;Q96E98;E9PC36;Q02094;Q9UHG8;Q9UHG9;F5H250	Q9UK70;Q9UHH2;Q9UHH0;Q96E98;E9PC36;Q02094;Q9UHG8;Q9UHG9;F5H250	Ammonium transporter Rh type A	RHAG	-0.655785	-0.761938	-0.694553	-0.806589	-0.811745	-0.812405		18.678	9.15394	7	1.42014	0.106154	0.016828	0.106154	1.11911	0.106154	1.07636
>PF3D7_1365500	PF3D7_1365500	glycine cleavage T protein, putative	GCVT	0.187624	0.193558	0.260611	0.105091	0.100477	0.118814		51.304	8.48219	17	1.62023	0.105803	0.0105393	0.105803	1.3192	0.105803	1.07609
>PF3D7_1227000	PF3D7_1227000	conserved Plasmodium protein, unknown function		-6.19744	-5.93305	-5.75255	-6.06736	-6.02798	-6.10503		2.9357	6.15339	1	0.598235	0.105778	0.126221	0.105778	0.297205	0.105778	1.07607
>PF3D7_0705300	PF3D7_0705300	origin recognition complex subunit 2, putative	ORC2	-2.98273	-3.22678	-3.13257	-3.06501	-3.26246	-3.33125		6.6544	7.4951	1	0.67024	0.105548	0.1044	0.105548	0.36921	0.105548	1.0759
>PF3D7_0818200	PF3D7_0818200	14-3-3 protein	14-3-3I	5.65473	5.60405	5.58567	5.50273	5.51288	5.51234		323.31	10.8876	154	1.7316	0.105504	0.00813281	0.105504	1.43057	0.105504	1.07587
>PF3D7_0829200	PF3D7_0829200	prohibitin, putative		1.46569	1.4135	1.46285	1.33395	1.34168	1.35006		67.239	9.02698	15	1.87514	0.105453	0.00582852	0.105453	1.57411	0.105453	1.07583
>PF3D7_1326000	PF3D7_1326000	conserved Plasmodium protein, unknown function		1.13807	1.09153	1.18247	0.971523	1.08676	1.03797		55.512	8.74931	10	1.18218	0.10527	0.0295318	0.10527	0.881147	0.10527	1.0757
D6RA31;F6L6N6;Q4W5L2;H6UYS5;E7EPV7;P37840;H6UYS7;G4Y815;H6UYS0;Q16143	D6RA31;F6L6N6;Q4W5L2;H6UYS5;E7EPV7;P37840;H6UYS7;G4Y815;H6UYS0;Q16143	Alpha-synuclein;Beta-synuclein	SNCA;NACP;SNCB	-2.12108	-2.08105	-2.07339	-2.23118	-2.14965	-2.21033		3.6106	7.35526	2	1.47829	0.105215	0.014683	0.105215	1.17726	0.105215	1.07565
>PF3D7_1251100	PF3D7_1251100	conserved Plasmodium protein, unknown function		-1.42227	-1.38861	-1.38569	-1.49723	-1.52911	-1.48579		13.531	8.15528	3	1.87722	0.105189	0.0058004	0.105189	1.57619	0.105189	1.07564
>PF3D7_0307100	PF3D7_0307100	40S ribosomal protein S12, putative		4.76185	4.67032	4.68762	4.60631	4.62881	4.56929		114.11	10.5229	56	1.36633	0.105123	0.0190969	0.105123	1.0653	0.105123	1.07559
>PF3D7_1236800	PF3D7_1236800	protein-S-isoprenylcysteine O-methyltransferase, putative		-4.88428	-4.7727	-4.984	-4.90215	-5.03794	-5.01607		2.0687	6.87028	1	0.835377	0.10506	0.0685883	0.10506	0.534347	0.10506	1.07554
>PF3D7_0217800	PF3D7_0217800	40S ribosomal protein S26e, putative		1.48855	1.4557	1.50218	1.40078	1.37036	1.36048		30.136	9.79597	16	1.8342	0.104937	0.00640895	0.104937	1.53317	0.104937	1.07545
>PF3D7_0927900	PF3D7_0927900	phosphatidylserine decarboxylase	PSD	1.39364	1.37949	1.30134	1.26401	1.27542	1.2207		54.954	9.00817	15	1.35959	0.104779	0.0194026	0.104779	1.05856	0.104779	1.07533
>PF3D7_0530200	PF3D7_0530200	phosphoenolpyruvate/phosphate translocator	PPT	1.24932	1.11877	1.21295	1.08729	1.05006	1.12935		133.96	8.85391	12	1.13662	0.104777	0.0329247	0.104777	0.835591	0.104777	1.07533
>PF3D7_0518600	PF3D7_0518600	WD-repeat protein, putative		-1.51377	-1.47923	-1.50204	-1.56313	-1.61474	-1.63129		16.655	8.11558	9	1.65144	0.104713	0.00980026	0.104713	1.35041	0.104713	1.07528
>PF3D7_0309600	PF3D7_0309600	60S acidic ribosomal protein P2	PfP2	2.61407	2.6237	2.65809	2.52108	2.5156	2.54565		231.94	10.1924	65	1.93331	0.104508	0.00509355	0.104508	1.63228	0.104508	1.07513
>PF3D7_1224700	PF3D7_1224700	conserved Plasmodium protein, unknown function		-3.53895	-3.55976	-3.61169	-3.61717	-3.66339	-3.74261		33.302	7.12898	2	1.17444	0.104256	0.0300812	0.104256	0.873413	0.104256	1.07494
>PF3D7_1428700	PF3D7_1428700	conserved protein, unknown function		-3.93056	-3.93622	-3.90862	-4.05113	-3.93715	-4.09844		19.879	7.38707	2	1.08019	0.103776	0.0376973	0.103776	0.779157	0.103776	1.07458
>PF3D7_1359600	PF3D7_1359600	conserved Plasmodium protein, unknown function		1.10999	1.18589	1.05086	1.03005	1.01451	0.990976		171.26	8.93492	46	1.2022	0.103739	0.0281573	0.103739	0.901165	0.103739	1.07455
>PF3D7_0322000	PF3D7_0322000	peptidyl-prolyl cis-trans isomerase	CYP19A	4.07833	3.98463	4.01443	3.89825	3.95306	3.91519		232.94	10.3641	85	1.37804	0.103629	0.0185782	0.103629	1.07701	0.103629	1.07447
>PF3D7_0916700	PF3D7_0916700	RNA-binding protein musashi, putative	HoMu	3.32062	3.29221	3.32427	3.20461	3.22313	3.19849		241.33	9.70055	58	2.14389	0.10362	0.00312937	0.10362	1.84286	0.10362	1.07447
>PF3D7_0317400	PF3D7_0317400	conserved Plasmodium protein, unknown function		-1.7395	-1.78936	-1.80368	-1.8609	-1.91084	-1.87156		42.062	8.0548	7	1.58227	0.103587	0.0115149	0.103587	1.28124	0.103587	1.07444
>PF3D7_1311900	PF3D7_1311900	vacuolar ATP synthase subunit a	vapA	4.12687	4.11566	4.14639	4.02687	4.02795	4.02354		323.31	10.1405	153	2.42024	0.10352	0.00165336	0.10352	2.11921	0.10352	1.07439
>PF3D7_0306700	PF3D7_0306700	membrane magnesium transporter, putative		-1.21564	-1.25768	-1.20448	-1.30725	-1.34088	-1.34016		6.6396	8.25244	5	1.76772	0.103498	0.00747823	0.103498	1.46669	0.103498	1.07438
>PF3D7_0924300	PF3D7_0924300	thiamine pyrophosphokinase	TPK	-0.107672	-0.118917	-0.16054	-0.248795	-0.231827	-0.216337		17.284	8.14696	7	1.81001	0.103277	0.00677894	0.103277	1.50898	0.103277	1.07421
>PF3D7_1359000	PF3D7_1359000	conserved Plasmodium protein, unknown function		-2.88919	-2.84137	-2.85038	-2.98013	-2.97532	-2.93336		11.448	7.57265	4	1.71022	0.102629	0.0085474	0.102629	1.40919	0.102629	1.07373
H7BYY1;F5H7S3;B7Z596;Q1ZYL5;D9YZV5;D9YZV8;Q15657;H0YKX5;H0YL42;H0YK20	H7BYY1;F5H7S3;B7Z596;Q1ZYL5;D9YZV5;D9YZV8;Q15657;H0YKX5	Tropomyosin alpha-1 chain	TPM1	2.56351	2.51254	2.54119	2.43135	2.44774	2.43066		204.7	9.59602	33	1.94188	0.102496	0.00499344	0.102496	1.64085	0.102496	1.07363
>PF3D7_1004000	PF3D7_1004000	60S ribosomal protein L13, putative		4.34842	4.2796	4.29246	4.21543	4.20521	4.19294		98.579	10.1285	60	1.66111	0.102302	0.009582	0.102302	1.36008	0.102302	1.07348
>PF3D7_0112200	PF3D7_0112200	multidrug resistance-associated protein 1	MRP1	2.49636	2.48399	2.52172	2.38535	2.40141	2.40864		243.18	9.11334	56	2.09841	0.102222	0.00347621	0.102222	1.79738	0.102222	1.07343
>PF3D7_1242700	PF3D7_1242700	40S ribosomal protein S17, putative		2.21575	2.16564	2.24448	2.1013	2.14546	2.07254		67.009	10.0219	25	1.3849	0.10219	0.0182808	0.10219	1.08387	0.10219	1.0734
>PF3D7_0110700	PF3D7_0110700	chromatin assembly factor 1 protein WD40 domain, putative		1.9161	1.88606	1.92465	1.81263	1.82053	1.78728		211.39	9.54168	46	1.9582	0.102121	0.00480822	0.102121	1.65717	0.102121	1.07335
>PF3D7_0905000	PF3D7_0905000	conserved Plasmodium protein, unknown function		-4.57071	-4.67174	-4.57158	-4.72045	-4.75315	-4.64672		3.2137	7.01111	1	1.1062	0.102091	0.0354134	0.102091	0.805174	0.102091	1.07333
A6NFX8;Q9UKK9	A6NFX8;Q9UKK9	ADP-sugar pyrophosphatase	NUDT5	-3.79761	-3.89906	-3.94016	-3.92138	-4.00091	-4.02016		2.0966	7.57973	1	1.02361	0.101875	0.0432113	0.101875	0.722583	0.101875	1.07317
>PF3D7_0916100	PF3D7_0916100	thioredoxin 3	TRX3	-3.42305	-3.39899	-3.42206	-3.54809	-3.44577	-3.55523		3.0662	6.9719	1	1.27179	0.101661	0.0238712	0.101661	0.970762	0.101661	1.07301
>PF3D7_0317800	PF3D7_0317800	proteasome regulatory protein, putative		-0.2778	-0.286251	-0.24852	-0.364567	-0.369598	-0.38269		31.679	8.57649	11	2.11958	0.101428	0.00331024	0.101428	1.81855	0.101428	1.07283
>PF3D7_0911800	PF3D7_0911800	conserved Plasmodium protein, unknown function		-2.05014	-2.10996	-2.13855	-2.21852	-2.20107	-2.18295		13.662	7.98888	8	1.4646	0.101297	0.0151614	0.101297	1.16357	0.101297	1.07274
Q5U0A0;P28066;B4E2V4	Q5U0A0;P28066	Proteasome subunit alpha type;Proteasome subunit alpha type-5	PSMA5	-3.60779	-3.6576	-3.60194	-3.65619	-3.75937	-3.75511		52.017	7.5302	3	1.23197	0.10111	0.0262339	0.10111	0.930942	0.10111	1.0726
>PF3D7_1024500	PF3D7_1024500	conserved Plasmodium protein, unknown function		-0.458258	-0.49682	-0.48317	-0.538837	-0.597364	-0.604916		69.159	8.25062	12	1.59272	0.100957	0.0112374	0.100957	1.29169	0.100957	1.07248
>PF3D7_0928600	PF3D7_0928600	conserved Plasmodium protein, unknown function		-1.94169	-1.90363	-1.93737	-2.06165	-1.9939	-2.02941		4.4725	7.83221	2	1.61765	0.100758	0.010603	0.100758	1.31662	0.100758	1.07234
P63092;A6NI00;Q5JWF2;B0AZR9;Q5FWY2;Q14455;O60726;Q5JWE9;Q5JWE8;H0Y7F4;O75633;O75632	P63092;A6NI00;Q5JWF2;B0AZR9;Q5FWY2;Q14455;O60726	Guanine nucleotide-binding protein G(s) subunit alpha isoforms short;Guanine nucleotide-binding protein G(s) subunit alpha isoforms XLas	GNAS;GSA	-0.295246	-0.317179	-0.1952	-0.38974	-0.362129	-0.357443		18.317	8.18546	12	1.21275	0.100562	0.0274596	0.100562	0.911718	0.100562	1.07219
>PF3D7_0809500	PF3D7_0809500	histone acetyltransferase subunit NuA4, putative		-2.6854	-2.56129	-2.55645	-2.71319	-2.6832	-2.70794		25.679	7.35729	4	1.13743	0.100395	0.0328611	0.100395	0.836399	0.100395	1.07207
>PF3D7_1318800	PF3D7_1318800	secretory complex protein 63	SEC63	2.58853	2.60631	2.6266	2.50017	2.51037	2.51008		230.99	9.5938	58	2.19061	0.100274	0.00280915	0.100274	1.88958	0.100274	1.07198
>PF3D7_1006200	PF3D7_1006200	DNA/RNA-binding protein Alba 3	ALBA3	4.18702	4.10266	4.08539	4.02703	4.03934	4.00808		323.31	10.6456	91	1.33746	0.100206	0.0204414	0.100206	1.03643	0.100206	1.07193
>PF3D7_1252800	PF3D7_1252800	Plasmodium exported protein	PHISTb	-2.75821	-2.68189	-2.68362	-2.77169	-2.82347	-2.82907		6.3217	7.52179	3	1.3751	0.100169	0.018707	0.100169	1.07407	0.100169	1.0719
>PF3D7_1105400	PF3D7_1105400	40S ribosomal protein S4, putative		4.03654	3.95459	3.99534	3.88259	3.90471	3.89873		100.68	10.1171	57	1.55899	0.100147	0.0121579	0.100147	1.25796	0.100147	1.07188
>PF3D7_0607900	PF3D7_0607900	conserved Plasmodium protein, unknown function		-3.77242	-3.66047	-3.61266	-3.76469	-3.81856	-3.76227		4.0044	7.14408	2	1.02738	0.0999896	0.0428187	0.0999896	0.726354	0.0999896	1.07177
>PF3D7_1447000	PF3D7_1447000	40S ribosomal protein S2, putative		3.38333	3.3269	3.35851	3.24129	3.292	3.23557		201.92	9.965	49	1.5675	0.0999584	0.0119188	0.0999584	1.26647	0.0999584	1.07174
>PF3D7_0721800	PF3D7_0721800	conserved Plasmodium protein, unknown function		-1.16142	-1.27411	-1.51768	-1.44851	-1.35187	-1.45268		15.949	7.85963	3	0.638245	0.0999508	0.113517	0.0999508	0.337215	0.0999508	1.07174
>PF3D7_0803400	PF3D7_0803400	DNA repair protein RAD54, putative		-0.5735	-0.591074	-0.587114	-0.738398	-0.61442	-0.698174		22.681	7.83201	6	1.24446	0.0997677	0.0254679	0.0997677	0.943434	0.0997677	1.0716
>PF3D7_0504600	PF3D7_0504600	3-methyl-2-oxobutanoate dehydrogenase (lipoamide), putative		2.26166	2.26825	2.20618	2.14646	2.15598	2.13551		236.11	9.49112	32	1.69676	0.0993792	0.00881908	0.0993792	1.39573	0.0993792	1.07131
F5GXQ4;Q5VSJ9;Q9UDZ5;Q9H248;Q9C0J7;D5L848;B5RHP0;P18577;E7EQ47;E7EWZ5;Q6ZSC4;Q0KG01;Q9UK74;Q9UK19;Q9NXY8;Q9HCC3;Q99906;Q8IZT1;Q8IZT0;Q7Z594;Q7RU08;Q70HW2;Q6SV91;Q6SV90;Q6SV89;Q6SV88;Q6SV87;Q6KC49;Q6A1H4;Q6A1H2;Q333X4;Q2UVE9;Q2UVE8;Q1KT12;Q08GE1;O95489;H6SH95;H2ETA0;H2DQF6;H2DQF5;G8YY13;G8YY11;G1AUC3;G1AUC2;G0TQY4;F2RM72;E7BAS6;E7BAS4;E7BAS3;E5BCZ9;D3KDA6;D1H102;D1H0P2;B6ETQ7;B6ETQ6;B6ETP8;B6ETL4;…	F5GXQ4;Q5VSJ9;Q9UDZ5;Q9H248;Q9C0J7;D5L848;B5RHP0;P18577;E7EQ47;E7EWZ5;Q6ZSC4;Q0KG01;Q9UK74;Q9UK19;Q9NXY8;Q9HCC3;Q99906;Q8IZT1;Q8IZT0;Q7Z594;Q7RU08;Q70HW2;Q6SV91;Q6SV90;Q6SV89;Q6SV88;Q6SV87;Q6KC49;Q6A1H4;Q6A1H2;Q333X4;Q2UVE9;Q2UVE8;Q1KT12;Q08GE1;O95489;H6SH95;H2ETA0;H2DQF6;H2DQF5;G8YY13;G8YY11;G1AUC3;G1AUC2;G0TQY4;F2RM72;E7BAS6;E7BAS4;E7BAS3;E5BCZ9;D3KDA6;D1H102;D1H0P2;B6ETQ7;B6ETQ6;B6ETP8;B6ETL4;…	Blood group Rh(CE) polypeptide;Blood group Rh(D) polypeptide	RHCE;RHD;RhDTI;RhIVb(J);RhD	0.715078	0.695892	0.729401	0.592413	0.644112	0.606016		10.472	9.70322	16	1.79287	0.0992769	0.00705397	0.0992769	1.49184	0.0992769	1.07124
>PF3D7_0620500	PF3D7_0620500	cleavage stimulation factor subunit 1-like protein, putative		-1.54189	-1.5599	-1.49327	-1.62353	-1.61216	-1.65694		21.177	7.95649	4	1.56942	0.0991923	0.0118654	0.0991923	1.26839	0.0991923	1.07117
>PF3D7_1248600	PF3D7_1248600	conserved Plasmodium protein, unknown function		-3.88485	-4.16845	-4.019	-4.17384	-4.09288	-4.10314		2.428	6.88358	1	0.736374	0.0991834	0.0880416	0.0991834	0.435344	0.0991834	1.07117
>PF3D7_1442500	PF3D7_1442500	protein prenyltransferase alpha subunit, putative		-3.81982	-3.67939	-3.75363	-3.95481	-3.76485	-3.83034		10.307	7.21521	2	0.842893	0.0990537	0.0673153	0.0990537	0.541863	0.0990537	1.07107
>PF3D7_1124700	PF3D7_1124700	GrpE protein homolog, mitochondrial, putative	MGE1	3.26571	3.22341	3.22047	3.12735	3.16353	3.12188		323.31	9.74819	67	1.73173	0.0989437	0.00813036	0.0989437	1.4307	0.0989437	1.07099
>PF3D7_1448500	PF3D7_1448500	conserved Plasmodium protein, unknown function		-1.64218	-1.61535	-1.59406	-1.74046	-1.67809	-1.72987		3.7691	8.07983	4	1.57538	0.0989393	0.0117016	0.0989393	1.27435	0.0989393	1.07099
>PF3D7_1148700	PF3D7_1148700	Plasmodium exported protein	PHISTc	0.389187	0.233932	0.225372	0.206512	0.146971	0.198885		27.278	8.67271	13	0.954009	0.0987078	0.0511817	0.0987078	0.652979	0.0987078	1.07081
>PF3D7_0706100	PF3D7_0706100	conserved Plasmodium protein, unknown function		-5.47338	-5.78945	-5.66992	-5.78137	-5.75337	-5.69358		2.3814	6.5299	1	0.686676	0.0985254	0.100039	0.0985254	0.385646	0.0985254	1.07068
>PF3D7_0718500	PF3D7_0718500	prefoldin subunit 3, putative		-1.54774	-1.51397	-1.5827	-1.58795	-1.62121	-1.73057		36.032	8.00557	5	1.06149	0.0984427	0.039433	0.0984427	0.760461	0.0984427	1.07062
>PF3D7_0609800	PF3D7_0609800	zinc finger protein, putative		2.08609	2.10035	2.11286	1.98451	2.02279	1.99705		67.606	9.49118	35	2.02736	0.098313	0.004097	0.098313	1.72633	0.098313	1.07052
P06703;B2R577	P06703;B2R577	Protein S100-A6;Protein S100	S100A6	0.351971	0.302176	0.344551	0.185682	0.280893	0.237207		4.9642	8.54797	8	1.34879	0.0983047	0.0199023	0.0983047	1.04776	0.0983047	1.07051
>PF3D7_0422000	PF3D7_0422000	steroid dehydrogenase, putative		-1.21922	-1.25666	-1.14589	-1.31309	-1.284	-1.319		10.824	7.94886	4	1.28606	0.0981019	0.0230789	0.0981019	0.985028	0.0981019	1.07036
>PF3D7_0518200	PF3D7_0518200	SWIB/MDM2 domain-containing protein, putative		2.52229	2.43493	2.38823	2.35559	2.36566	2.33123		83.465	9.48684	33	1.16131	0.0976543	0.0310387	0.0976543	0.860277	0.0976543	1.07003
>PF3D7_1020900	PF3D7_1020900	ADP-ribosylation factor	ARF1	1.99318	1.99563	1.95883	1.87423	1.89298	1.88813		134.55	9.82227	37	2.05275	0.0974299	0.00386339	0.0974299	1.75172	0.0974299	1.06987
>PF3D7_0708400	PF3D7_0708400	heat shock protein 90	HSP90	5.6098	5.55956	5.57026	5.48307	5.48264	5.48166		323.31	10.9038	316	1.9256	0.0974191	0.00518528	0.0974191	1.62457	0.0974191	1.06986
>PF3D7_0106900	PF3D7_0106900	2-C-methyl-D-erythritol 4-phosphate cytidylyltransferase, putative	IspD	-1.31583	-1.26973	-1.29005	-1.33704	-1.39261	-1.43778		58.067	8.04968	10	1.3301	0.0972741	0.0207992	0.0972741	1.02907	0.0972741	1.06975
>PF3D7_0406100	PF3D7_0406100	vacuolar ATP synthase subunit b		3.25028	3.1574	3.19384	3.1053	3.10639	3.09877		323.31	9.87165	80	1.45573	0.0970211	0.0154802	0.0970211	1.1547	0.0970211	1.06956
>PF3D7_0934500	PF3D7_0934500	vacuolar ATP synthase subunit e, putative		2.40701	2.38304	2.35555	2.28906	2.2997	2.26644		263.45	9.57573	48	1.79297	0.0967979	0.0070524	0.0967979	1.49194	0.0967979	1.0694
>PF3D7_1334600	PF3D7_1334600	MSP7-like protein	MSRP3	0.64459	0.580929	0.630077	0.542234	0.51581	0.507193		30.848	8.57238	10	1.62149	0.0967865	0.0105085	0.0967865	1.32046	0.0967865	1.06939
>PF3D7_0531100	PF3D7_0531100	conserved Plasmodium protein, unknown function		-3.10147	-3.13772	-3.12675	-3.16986	-3.21544	-3.2709		17.74	7.40929	5	1.34797	0.0967509	0.019941	0.0967509	1.04694	0.0967509	1.06936
>PF3D7_0719800	PF3D7_0719800	conserved Plasmodium protein, unknown function		-6.48537	-6.37853	-6.43292	-6.53706	-6.47872	-6.57002		2.1752	6.35114	1	1.14855	0.0963316	0.0319989	0.0963316	0.84752	0.0963316	1.06905
>PF3D7_0310700	PF3D7_0310700	sybindin-like protein, putative		-1.28854	-1.4104	-1.36926	-1.47204	-1.47968	-1.40527		9.7545	7.92129	6	1.1137	0.0962652	0.0347821	0.0962652	0.812674	0.0962652	1.069
>PF3D7_1330600	PF3D7_1330600	elongation factor Tu, putative		2.12965	2.07647	2.0988	2.01551	2.00014	2.00056		103.31	9.2384	28	1.86546	0.0962391	0.00596072	0.0962391	1.56443	0.0962391	1.06898
>PF3D7_0105200	PF3D7_0105200	conserved Plasmodium protein, unknown function		1.05926	1.0032	1.05167	0.889612	0.970165	0.965752		121.79	8.8539	26	1.33467	0.0961997	0.020576	0.0961997	1.03364	0.0961997	1.06895
>PF3D7_1465000	PF3D7_1465000	conserved Plasmodium protein, unknown function		-0.608109	-0.666269	-0.568523	-0.689274	-0.745634	-0.696526		26.415	8.29877	6	1.28951	0.0961774	0.0228912	0.0961774	0.988481	0.0961774	1.06894
>PF3D7_1433100	PF3D7_1433100	conserved Plasmodium membrane protein, unknown function		-4.23816	-4.15285	-3.95403	-4.14845	-4.24537	-4.23952		4.157	7.09377	3	0.702546	0.0960999	0.0960207	0.0960999	0.401516	0.0960999	1.06888
E9PP60;E9PLH9;B3KU96;B4DZW9;E9PP14;E9PKL9;Q13630	E9PP60;E9PLH9;B3KU96;B4DZW9;E9PP14;E9PKL9;Q13630	GDP-L-fucose synthase	TSTA3	-5.58321	-5.53139	-5.46768	-5.56589	-5.61244	-5.69198		3.763	6.801	1	1.01508	0.0960115	0.0441138	0.0960115	0.71405	0.0960115	1.06881
>PF3D7_0502600	Q08722	conserved Plasmodium protein, unknown function		0.97891	0.885416	0.937357	0.859137	0.841919	0.813246		22.034	9.46051	12	1.3638	0.095794	0.019211	0.095794	1.06277	0.095794	1.06865
>PF3D7_1011200.1	PF3D7_1011200.1;PF3D7_1011200.2	conserved Plasmodium protein, unknown function		-2.71646	-2.7567	-2.64028	-2.76355	-2.80573	-2.83149		7.3365	8.31587	2	1.16752	0.0957762	0.0305817	0.0957762	0.866494	0.0957762	1.06864
>PF3D7_1212800	PF3D7_1212800	iron-sulfur subunit of succinate dehydrogenase		-1.16099	-1.09811	-1.10065	-1.22682	-1.18579	-1.23388		34.122	8.37543	8	1.49415	0.0955811	0.0141477	0.0955811	1.19312	0.0955811	1.0685
>PF3D7_0912400	PF3D7_0912400	conserved Plasmodium protein, unknown function		3.33015	3.29485	3.28672	3.19457	3.23647	3.19402		290.66	9.75961	49	1.71293	0.0955575	0.00849357	0.0955575	1.4119	0.0955575	1.06848
>PF3D7_0608800	PF3D7_0608800	ornithine aminotransferase	OAT	6.48002	6.4207	6.44706	6.35948	6.34865	6.35319		323.31	11.0781	297	1.79868	0.0954844	0.00695949	0.0954844	1.49765	0.0954844	1.06842
>PF3D7_1351200	PF3D7_1351200	conserved Plasmodium protein, unknown function		-0.876972	-0.862648	-0.834784	-0.933582	-0.947905	-0.978348		62.264	7.85082	8	1.76523	0.0951436	0.00752151	0.0951436	1.4642	0.0951436	1.06817
Q6FGG2;F8WCA0;Q9BRV4;Q15836;P63027;F5H787;F5GZV7;A8K0D3;B4DZX9;B4DJY5;P23763	Q6FGG2;F8WCA0;Q9BRV4;Q15836;P63027;F5H787;F5GZV7;A8K0D3;B4DZX9;B4DJY5;P23763	Vesicle-associated membrane protein 3;Vesicle-associated membrane protein 2;Vesicle-associated membrane protein 1	VAMP3;VAMP2;VAMP1	-3.66093	-3.6063	-3.66399	-3.78016	-3.69812	-3.73792		5.2804	7.24095	1	1.35675	0.0949936	0.0195329	0.0949936	1.05572	0.0949936	1.06806
>PF3D7_0911200	PF3D7_0911200	conserved Plasmodium protein, unknown function		-0.501104	-0.539162	-0.520412	-0.620426	-0.630537	-0.594656		50.181	8.65101	11	1.90215	0.0949802	0.00547475	0.0949802	1.60112	0.0949802	1.06805
>PF3D7_1347900	PF3D7_1347900	conserved Plasmodium protein, unknown function		-1.30084	-1.29536	-1.30866	-1.34632	-1.43141	-1.41198		9.0799	7.78427	9	1.47087	0.0949453	0.0149406	0.0949453	1.16984	0.0949453	1.06802
>PF3D7_1410200	PF3D7_1410200	cytidine triphosphate synthetase		2.50304	2.62514	2.65329	2.43004	2.54485	2.52332		126.77	9.32744	38	0.911376	0.0944182	0.0568211	0.0944182	0.610346	0.0944182	1.06763
>PF3D7_0617000	PF3D7_0617000	mitochondrial import receptor subunit tom40, putative	TOM40	1.96797	1.9516	1.97511	1.84563	1.90476	1.86194		99.403	9.00281	20	1.71841	0.0941219	0.00838617	0.0941219	1.41738	0.0941219	1.06742
>PF3D7_1430100	PF3D7_1430100	phosphotyrosyl phosphatase activator, putative		-2.5061	-2.54926	-2.49749	-2.59115	-2.63324	-2.61062		14.328	7.70885	5	1.66953	0.0940526	0.00939596	0.0940526	1.3685	0.0940526	1.06736
>PF3D7_0209100	PF3D7_0209100	phospholipase A2, putative		-0.496746	-0.430132	-0.509325	-0.579166	-0.538162	-0.600548		42.12	8.00204	14	1.33712	0.0938911	0.0204575	0.0938911	1.03609	0.0938911	1.06724
>PF3D7_1119600	PF3D7_1119600	peptidase, putative		-1.02054	-0.985979	-0.96187	-1.07575	-1.09864	-1.07553		13.577	7.65548	6	1.72827	0.0938422	0.0081961	0.0938422	1.42724	0.0938422	1.06721
>PF3D7_0417500	PF3D7_0417500	memo-like protein		1.50154	1.46789	1.52504	1.40614	1.4103	1.39663		45.421	9.07375	20	1.80191	0.0938009	0.00690751	0.0938009	1.50088	0.0938009	1.06718
>PF3D7_1124600	PF3D7_1124600	ethanolamine kinase	EK	4.33083	4.26749	4.3229	4.20738	4.23094	4.20185		323.31	10.2071	79	1.6	0.0936807	0.0110483	0.0936807	1.29897	0.0936807	1.06709
>PF3D7_1471100	PF3D7_1471100	exported protein 2	EXP2	4.54404	4.5067	4.56356	4.44251	4.44077	4.45001		167.99	10.6219	71	1.808	0.0936693	0.00681064	0.0936693	1.50697	0.0936693	1.06708
>PF3D7_0216500	Q53F93;Q00013;B4E325;G3XAI1;Q2TSB6;C9J9J4;A8MTH1	conserved Plasmodium protein, unknown function		2.91006	2.86767	2.84098	2.77869	2.78438	2.77504		323.31	9.65444	64	1.65763	0.0935357	0.00965999	0.0935357	1.3566	0.0935357	1.06698
>PF3D7_1038100	PF3D7_1038100	GDP dissociation inhibitor domain containing protein		-0.8577	-0.901997	-0.959856	-0.969332	-1	-1.0307		29.518	8.01199	10	1.24669	0.0934919	0.0253335	0.0934919	0.945665	0.0934919	1.06695
>PF3D7_0720400	PF3D7_0720400	ferrodoxin reductase-like protein		2.35603	2.36224	2.34416	2.26059	2.28845	2.23348		165.83	9.29653	38	1.81415	0.0933011	0.00671413	0.0933011	1.51312	0.0933011	1.06681
>PF3D7_1129400	PF3D7_1129400	RNA methyltransferase, putative		-1.95626	-1.86792	-1.85559	-2.00644	-1.9456	-2.00724		22.072	7.91893	6	1.18012	0.0931702	0.0296766	0.0931702	0.879093	0.0931702	1.06671
>PF3D7_0316600	PF3D7_0316600	formate-nitrite transporter, putative		1.87696	1.78181	1.71301	1.67169	1.70568	1.71509		38.058	9.3038	17	1.00067	0.0931085	0.0456829	0.0931085	0.699642	0.0931085	1.06667
G4V2I9;G4V2I8;E2RVJ0;P02730;G4V2I6;G4V2I7;B7ZFE0;E2J829;E2J824;P78488	G4V2I9;G4V2I8;E2RVJ0;P02730;G4V2I6;G4V2I7	Band 3 anion transport protein	SLC4A1	6.25539	6.20611	6.24369	6.15393	6.13083	6.14147		323.31	11.4327	736	1.83317	0.0929877	0.00642431	0.0929877	1.53214	0.0929877	1.06658
>PF3D7_0709100	PF3D7_0709100	Cg1 protein		0.865662	0.821321	0.82095	0.752514	0.744423	0.732103		120.79	8.72507	36	1.84901	0.0929642	0.00619251	0.0929642	1.54798	0.0929642	1.06656
>PF3D7_1216500	PF3D7_1216500	male development gene 1	MDV1	-4.71585	-4.4453	-4.3433	-4.48673	-4.729	-4.56757		2.2994	NaN	2	0.557282	0.0929521	0.140953	0.0929521	0.256252	0.0929521	1.06655
>PF3D7_0719400	PF3D7_0719400	conserved Plasmodium protein, unknown function		0.387684	0.373011	0.397593	0.284166	0.320143	0.276249		51.619	8.42091	23	1.88322	0.0925763	0.00572032	0.0925763	1.58219	0.0925763	1.06627
>PF3D7_1330300	PF3D7_1330300	DnaJ protein, putative		-1.30331	-1.22248	-1.22368	-1.33393	-1.33857	-1.3539		18.499	8.12888	10	1.40872	0.0923068	0.0172853	0.0923068	1.10769	0.0923068	1.06607
>PF3D7_0715500	PF3D7_0715500	mitochondrial ATP synthase F1, epsilon subunit, putative		-1.24705	-1.25289	-1.18779	-1.33515	-1.33821	-1.29084		13.261	8.4204	5	1.45399	0.0921599	0.0155431	0.0921599	1.15296	0.0921599	1.06596
>PF3D7_1434500	PF3D7_1434500	dynein-related AAA-type ATPase, putative		-4.7249	-4.81413	-4.80771	-4.78818	-4.92916	-4.90587		8.7451	7.45217	2	0.959045	0.0921586	0.0505559	0.0921586	0.658015	0.0921586	1.06596
>PF3D7_1439600	PF3D7_1439600	conserved Plasmodium protein, unknown function		-1.17381	-1.16535	-1.18083	-1.2468	-1.25881	-1.29084		29.151	8.26202	8	1.95946	0.0921542	0.00479422	0.0921542	1.65843	0.0921542	1.06596
>PF3D7_0702400	PF3D7_0702400	conserved Plasmodium protein, unknown function		3.38004	3.32316	3.30556	3.247	3.26591	3.21962		323.31	10.1407	35	1.44235	0.0920766	0.0159732	0.0920766	1.14132	0.0920766	1.0659
>PF3D7_0512900	PF3D7_0512900	conserved Plasmodium protein, unknown function		-2.40499	-2.43278	-2.39149	-2.48983	-2.49639	-2.51896		2.3433	7.70893	3	1.89202	0.0919743	0.00560481	0.0919743	1.59099	0.0919743	1.06583
>PF3D7_0902800	PF3D7_0902800	serine repeat antigen 9	SERA9	-1.56829	-1.48213	-1.48679	-1.61515	-1.59169	-1.60534		7.2081	7.86424	7	1.36598	0.0916576	0.0191131	0.0916576	1.06495	0.0916576	1.06559
>PF3D7_1009300	PF3D7_1009300	conserved Plasmodium protein, unknown function		-4.9451	-5.00112	-4.83972	-5.01863	-5.02691	-5.01369		3.0156	7.13843	1	1.01102	0.091095	0.0445502	0.091095	0.709989	0.091095	1.06518
H0YMB3;H0YLV5;Q6PKC0;H0YNJ6;Q86T14;Q9P2T1;Q86SZ5;Q7Z527;H0YN22;H0YK13;H0YMW6;H0YNS9;H0YK71;H0YLB8;H0YKE1	H0YMB3;H0YLV5;Q6PKC0;H0YNJ6;Q86T14;Q9P2T1;Q86SZ5;Q7Z527	GMP reductase;GMP reductase 2	GMPR2	-2.7796	-2.84414	-2.91365	-2.87007	-3.04338	-2.896		19.136	7.69372	3	0.816156	0.0906855	0.0719637	0.0906855	0.515126	0.0906855	1.06488
P28070;B4DFL3	P28070;B4DFL3	Proteasome subunit beta type-4	PSMB4	-4.26571	-4.0652	-4.15451	-4.23969	-4.37204	-4.14571		6.2754	7.00702	2	0.68892	0.0906747	0.0994593	0.0906747	0.38789	0.0906747	1.06487
>PF3D7_1355900	PF3D7_1355900	conserved protein, unknown function		-4.18236	-4.09319	-4.27091	-4.28753	-4.25299	-4.27779		17.947	7.0128	5	0.947996	0.0906169	0.0519397	0.0906169	0.646966	0.0906169	1.06483
>PF3D7_1458900	PF3D7_1458900	conserved protein, unknown function		-1.2323	-1.31003	-1.22675	-1.35642	-1.33999	-1.34443		32.063	8.44334	5	1.39681	0.0905857	0.0177761	0.0905857	1.09578	0.0905857	1.0648
>PF3D7_0316800	PF3D7_0316800	40S ribosomal protein S15A, putative		3.18178	3.10547	3.13327	3.02591	3.07066	3.05251		80.864	9.94153	33	1.44002	0.0904802	0.016061	0.0904802	1.13899	0.0904802	1.06472
>PF3D7_0607000	PF3D7_0607000	translation initiation factor IF-2, putative		1.56546	1.5628	1.54085	1.48123	1.45083	1.46581		131.46	8.84642	25	2.08496	0.0904147	0.00358605	0.0904147	1.78393	0.0904147	1.06468
>PF3D7_1467800	PF3D7_1467800	conserved Plasmodium protein, unknown function		-2.547	-2.67603	-2.66543	-2.61232	-2.73381	-2.81323		7.8688	7.92803	5	0.776872	0.0902996	0.0794375	0.0902996	0.475842	0.0902996	1.06459
>PF3D7_1431700	PF3D7_1431700	60S ribosomal protein L14, putative		2.1715	2.08923	2.14713	2.03924	2.06581	2.0322		31.712	9.34667	24	1.41848	0.0902061	0.0168938	0.0902061	1.11745	0.0902061	1.06452
>PF3D7_1312600	PF3D7_1312600	branched-chain alpha keto-acid dehydrogenase, putative		2.75352	2.73787	2.77403	2.67391	2.67493	2.64679		149.81	9.51049	38	1.93526	0.0899347	0.0050706	0.0899347	1.63423	0.0899347	1.06432
>PF3D7_1346100	PF3D7_1346100	Sec61 alpha subunit, PfSec61	SEC61	2.5237	2.49936	2.57865	2.44376	2.4605	2.42767		56.927	9.33945	22	1.45095	0.089927	0.0156545	0.089927	1.14992	0.089927	1.06432
>PF3D7_0817700	PF3D7_0817700	rhoptry neck protein 5	RON5	4.4014	4.35065	4.39159	4.29288	4.30012	4.28091		323.31	10.1001	131	1.79398	0.0899054	0.00703591	0.0899054	1.49295	0.0899054	1.0643
>PF3D7_0709700	PF3D7_0709700	lysophospholipase, putative		1.99569	1.98026	2.00546	1.91074	1.92581	1.87529		137.92	9.60637	38	1.7857	0.0898571	0.0071724	0.0898571	1.48467	0.0898571	1.06426
>PF3D7_0627400	PF3D7_0627400	mitochondrial import inner membrane translocase subunit TIM22, putative	TIM22	-3.45538	-3.30619	-3.37164	-3.4497	-3.472	-3.48087		4.0958	NaN	1	1.04802	0.0897846	0.0407351	0.0897846	0.746994	0.0897846	1.06421
P09496;C9J8P9;F8WF69;F5H6N3	P09496;C9J8P9;F8WF69;F5H6N3	Clathrin light chain A	CLTA	-0.387959	-0.43331	-0.369358	-0.535694	-0.470545	-0.45311		9.5491	8.21219	6	1.28141	0.0895742	0.0233339	0.0895742	0.980382	0.0895742	1.06406
>PF3D7_0708700	PF3D7_0708700	Cg8 protein		-1.93886	-1.94199	-1.94293	-2.05301	-2.02788	-2.01134		7.784	7.86405	5	2.04533	0.0894826	0.00393027	0.0894826	1.7443	0.0894826	1.06399
>PF3D7_1029900	PF3D7_1029900	conserved Plasmodium protein, unknown function		-4.54304	-4.53794	-4.56328	-4.6709	-4.56952	-4.67224		4.8653	7.16116	2	1.20643	0.0894693	0.0278754	0.0894693	0.905396	0.0894693	1.06398
P11277;Q59FP5;E7EV95;H0YJE6;Q8WX82;O14726;Q71VF8	P11277;Q59FP5	Spectrin beta chain, erythrocytic	SPTB	7.49437	7.44638	7.45876	7.37006	7.39278	7.36849		323.31	11.472	1165	1.79586	0.0893923	0.00700527	0.0893923	1.49483	0.0893923	1.06392
>PF3D7_1012400	PF3D7_1012400	hypoxanthine-guanine phosphoribosyltransferase	HGPRT	4.02249	3.99355	4.00576	3.92141	3.93461	3.89812		225.17	10.4776	103	1.95157	0.0892188	0.00488267	0.0892188	1.65054	0.0892188	1.06379
>PF3D7_1030200	PF3D7_1030200	conserved Plasmodium protein, unknown function		0.210695	0.223358	0.209011	0.107069	0.143858	0.124681		105.25	8.57024	10	2.08705	0.089152	0.00356877	0.089152	1.78602	0.089152	1.06374
B9A041;P40925;F5H098;B7Z3I7;B8ZZ51;C9JF79;C9JRL4	B9A041;P40925;F5H098;B7Z3I7;B8ZZ51;C9JF79	Malate dehydrogenase, cytoplasmic;Malate dehydrogenase	MDH1	-1.34737	-1.36346	-1.36638	-1.45362	-1.39788	-1.49288		10.757	7.52574	5	1.36017	0.0890573	0.0193762	0.0890573	1.05914	0.0890573	1.06367
>PF3D7_0817300	PF3D7_0817300	asparagine-rich antigen		-3.329	-3.22667	-3.31087	-3.38385	-3.46756	-3.28204		5.9016	7.28805	2	0.840165	0.0889721	0.0677745	0.0889721	0.539135	0.0889721	1.06361
>PF3D7_0704900	PF3D7_0704900	peptide chain release factor, putative		-7.00473	-7.09611	-6.93751	-7.01657	-7.03744	-7.25107		3.1262	6.76684	1	0.679583	0.0889101	0.101895	0.0889101	0.378553	0.0889101	1.06357
>PF3D7_0509000	PF3D7_0509000	SNAP protein (soluble N-ethylmaleimide-sensitive factor Attachment Protein), putative		1.58307	1.49854	1.55257	1.45027	1.47555	1.44187		104.06	8.82869	19	1.39943	0.0888309	0.0176667	0.0888309	1.0984	0.0888309	1.06351
>PF3D7_0404700	PF3D7_0404700	dipeptidyl peptidase 3	DPAP3	2.8716	2.84103	2.81306	2.7578	2.75928	2.7425		316.46	9.6065	76	1.72439	0.0887038	0.00827031	0.0887038	1.42336	0.0887038	1.06341
Q5TA01;Q5TA02;B2R983;F5H7H0;D3DRA3;P78417	Q5TA01;Q5TA02;B2R983;F5H7H0;D3DRA3;P78417	Glutathione S-transferase omega-1	GSTO1	-3.77881	-3.86942	-3.77102	-3.93172	-3.96371	-3.78888		2.1789	7.1209	2	0.835516	0.0883567	0.0685645	0.0883567	0.534486	0.0883567	1.06316
>PF3D7_0625400	PF3D7_0625400	conserved Plasmodium protein, unknown function		2.11566	2.08168	2.03586	1.98545	1.9806	2.00231		128.29	9.1365	25	1.47622	0.0882797	0.0147544	0.0882797	1.17519	0.0882797	1.0631
B1AP16;H3BLV0;E9PSH2;B1AP13;Q14UF5;P08174;Q14UF4;Q14UF6;Q14UF3;Q14UF2;B2R658;Q8TD12;Q8TD11;Q8TD13;F5H2H0;B1AP15;B4DUF2;H7BY55;B4DPY4;Q8TD14	B1AP16;H3BLV0;E9PSH2;B1AP13;Q14UF5;P08174;Q14UF4;Q14UF6;Q14UF3;Q14UF2;B2R658;Q8TD12;Q8TD11;Q8TD13;F5H2H0;B1AP15;B4DUF2	Complement decay-accelerating factor	CD55	0.770779	0.774677	0.768726	0.703293	0.691956	0.654461		53.431	8.83338	17	1.86566	0.0881577	0.00595799	0.0881577	1.56463	0.0881577	1.06301
A0N071;P02042;D1MGQ0;E9PFT6;B2M1S8;Q5XTR9;Q9UE58	A0N071;P02042;D1MGQ0;E9PFT6;B2M1S8	Hemoglobin subunit delta	HBD	4.51292	4.505	4.54556	4.43986	4.43721	4.42226		313.05	11.5193	214	1.94052	0.0880502	0.00500914	0.0880502	1.63949	0.0880502	1.06293
>PF3D7_1308100	PF3D7_1308100	CCAAT-binding transcription factor, putative		-1.54718	-1.56583	-1.51756	-1.6486	-1.63588	-1.60962		27.027	7.96799	7	1.69773	0.0878442	0.00879925	0.0878442	1.3967	0.0878442	1.06278
>PF3D7_0817900	PF3D7_0817900	high mobility group protein B2	HMGB2	3.09198	3.00638	3.0379	2.94732	2.95813	2.96745		78.607	10.544	42	1.42103	0.0877883	0.0167928	0.0877883	1.12	0.0877883	1.06274
>PF3D7_0212600	PF3D7_0212600	secreted protein altered thrombospondin repeat protein	SPATR	1.1667	1.16636	1.1668	1.08402	1.0734	1.07936		78.784	8.76114	21	3.21224	0.0876948	0.000266488	0.0876948	2.91121	0.0876948	1.06267
>PF3D7_0109900.1	PF3D7_0109900.1;PF3D7_0109900.2	phosphatidate cytidylyltransferase, putative		-2.61295	-2.60907	-2.62874	-2.66615	-2.75293	-2.69337		20.861	7.69239	4	1.39664	0.087232	0.017783	0.087232	1.09561	0.087232	1.06233
>PF3D7_1421500	PF3D7_1421500	mitochondrial import inner membrane translocase subunit TIM8, putative	TIM8	1.4622	1.44524	1.40694	1.35024	1.36369	1.33887		56.494	8.93468	14	1.70513	0.0871944	0.00864903	0.0871944	1.4041	0.0871944	1.0623
>PF3D7_1416200	PF3D7_1416200	metacaspase-like protein	MCA3	-2.80366	-2.78846	-2.77333	-2.86063	-2.84303	-2.92306		36.546	7.84574	6	1.41041	0.0870927	0.017217	0.0870927	1.10938	0.0870927	1.06223
>PF3D7_0934700	PF3D7_0934700	UBX domain, putative		-0.970501	-0.903078	-0.996305	-1.02243	-1.02623	-1.08242		94.155	8.52905	15	1.20777	0.087066	0.0277863	0.087066	0.906743	0.087066	1.06221
>PF3D7_1106000	PF3D7_1106000	RuvB DNA helicase, putative	RUVB2	1.47474	1.43714	1.43856	1.38856	1.35245	1.34841		75.144	8.94217	19	1.70888	0.0870069	0.00857398	0.0870069	1.40785	0.0870069	1.06216
>PF3D7_0515700	PF3D7_0515700	glideosome-associated protein 40, putative	GAP40	1.31388	1.30519	1.29381	1.24053	1.20083	1.21056		323.31	9.63301	23	1.94805	0.0869884	0.00492255	0.0869884	1.64702	0.0869884	1.06215
>PF3D7_1325600	PF3D7_1325600	conserved Plasmodium protein, unknown function		-0.984089	-1.07678	-0.910103	-1.11695	-1.04583	-1.06911		2.2322	8.17632	3	0.921103	0.0869726	0.0554785	0.0869726	0.620073	0.0869726	1.06214
>PF3D7_1008900	PF3D7_1008900	adenylate kinase	AK1	3.93682	3.88353	3.92844	3.82964	3.82773	3.83055		316.71	10.1147	85	1.76409	0.0869554	0.00754156	0.0869554	1.46306	0.0869554	1.06213
>PF3D7_0415700	PF3D7_0415700	conserved Plasmodium protein, unknown function		-0.89249	-0.861666	-0.867588	-0.981594	-0.934278	-0.966511		14.391	8.18107	9	1.74937	0.0868797	0.0078039	0.0868797	1.44834	0.0868797	1.06207
>PF3D7_0921600	PF3D7_0921600	tetratricopeptide repeat family protein, putative		-2.16799	-2.26473	-2.26239	-2.23779	-2.339	-2.37858		4.4221	7.57779	5	0.918632	0.0867519	0.0558164	0.0867519	0.617602	0.0867519	1.06198
>PF3D7_1319400	PF3D7_1319400	conserved Plasmodium protein, unknown function		-1.00878	-0.900267	-1.0109	-1.05171	-1.10294	-1.02555		38.611	8.05162	13	1.04261	0.0867469	0.0412709	0.0867469	0.741582	0.0867469	1.06197
>PF3D7_0320700	PF3D7_0320700	signal peptidase complex subunit 2, putative	SPC2	0.901562	0.890713	0.909348	0.771498	0.861753	0.808167		44.29	8.99479	10	1.37968	0.0867348	0.0185067	0.0867348	1.07865	0.0867348	1.06196
>PF3D7_1204300	PF3D7_1204300	eukaryotic translation initiation factor 5A	EIF5A	4.49021	4.39119	4.37902	4.32623	4.3303	4.3437		151.6	10.5278	58	1.17011	0.0867278	0.0303935	0.0867278	0.869082	0.0867278	1.06196
>PF3D7_1320500	PF3D7_1320500	SNARE protein, putative	SNAP23	-0.506571	-0.519772	-0.492208	-0.555264	-0.59063	-0.632271		20.102	8.15354	11	1.47388	0.0865377	0.0148354	0.0865377	1.17285	0.0865377	1.06182
>PF3D7_0805000	PF3D7_0805000	alpha/beta hydrolase, putative		-4.19741	-4.33679	-4.12276	-4.22865	-4.31143	-4.37574		6.1439	7.30765	2	0.729343	0.0862846	0.0896374	0.0862846	0.428313	0.0862846	1.06163
>PF3D7_1016800	PF3D7_1016800	Plasmodium exported protein	PHISTc	-0.953453	-0.817047	-0.796335	-0.964878	-0.927113	-0.933178		24.849	8.29673	8	0.936945	0.0861111	0.053364	0.0861111	0.635915	0.0861111	1.0615
H0YID2;Q5T9B8;H0Y4J6;Q6FGX9;Q53EY8;Q5T9B7;P00568;Q9Y6K8	H0YID2;Q5T9B8;H0Y4J6;Q6FGX9;Q53EY8;Q5T9B7;P00568;Q9Y6K8	Adenylate kinase isoenzyme 1;Adenylate kinase isoenzyme 5	AK1;AK5	-1.62877	-1.6514	-1.55577	-1.74821	-1.65047	-1.6955		3.2815	8.34996	2	1.07919	0.0860825	0.0377875	0.0860825	0.778162	0.0860825	1.06148
>PF3D7_0219400.1	PF3D7_0219400.1;PF3D7_0219400.2	ribosome associated membrane protein RAMP4, putative		1.7806	1.66165	1.69173	1.63356	1.62949	1.61273		43.111	9.14622	13	1.15183	0.0860672	0.0317495	0.0860672	0.850795	0.0860672	1.06147
>PF3D7_1036000	PF3D7_1036000	merozoite surface protein	MSP11	0.837177	0.792572	0.76716	0.727177	0.711634	0.700359		91.921	8.84924	19	1.5286	0.0859133	0.0130525	0.0859133	1.22757	0.0859133	1.06136
>PF3D7_1358000	PF3D7_1358000	patatin-like phospholipase, putative		0.430538	0.408052	0.33559	0.297445	0.309523	0.310366		88.732	8.56444	25	1.31052	0.0856158	0.0217828	0.0856158	1.00949	0.0856158	1.06114
>PF3D7_0501300	PF3D7_0501300	skeleton-binding protein 1	SBP1	1.02581	0.883512	0.825247	0.783546	0.826746	0.867887		153.67	9.37652	24	0.802104	0.0854632	0.0745453	0.0854632	0.501074	0.0854632	1.06103
>PF3D7_0608500	PF3D7_0608500	proteasome subunit alpha type 2, putative		2.86722	2.82897	2.87561	2.73857	2.81919	2.75788		146.38	9.58494	40	1.32743	0.0853856	0.0209304	0.0853856	1.0264	0.0853856	1.06097
>PF3D7_1039000	PF3D7_1039000	serine/threonine protein kinase, FIKK family	FIKK10.2	-2.15815	-2.14689	-2.19119	-2.25515	-2.25777	-2.23891		18.607	7.65299	4	1.85507	0.0852025	0.00610616	0.0852025	1.55404	0.0852025	1.06084
>PF3D7_0511000	PF3D7_0511000	translationally-controlled tumor protein homolog	TCTP	3.09533	3.0581	3.06011	2.95938	2.98695	3.01308		97.676	9.78454	29	1.60315	0.084706	0.0109675	0.084706	1.30212	0.084706	1.06047
>PF3D7_1027300	PF3D7_1027300	peroxiredoxin	nPrx	4.64465	4.56465	4.53914	4.51133	4.50339	4.47992		302.66	10.575	115	1.20297	0.0846011	0.0281055	0.0846011	0.901939	0.0846011	1.06039
>PF3D7_0526100	PF3D7_0526100	conserved Plasmodium membrane protein, unknown function		-2.8259	-2.77849	-2.70713	-2.92036	-2.86456	-2.77982		6.9645	6.62372	2	0.894046	0.0844103	0.0592994	0.0844103	0.593016	0.0844103	1.06025
>PF3D7_1318300	PF3D7_1318300	conserved Plasmodium protein, unknown function		-3.60019	-3.69006	-3.62218	-3.72766	-3.74192	-3.69568		14.752	7.46727	2	1.26505	0.084273	0.0242555	0.084273	0.964016	0.084273	1.06015
>PF3D7_0504000	Q1WWM3;Q4VB86;Q4VB87;Q29RX4	cation transporting P-ATPase	ATPase3	4.86626	4.81294	4.83224	4.74655	4.75881	4.75396		323.31	10.6181	199	1.76509	0.084041	0.00752405	0.084041	1.46406	0.084041	1.05998
>PF3D7_1210300	PF3D7_1210300	conserved Plasmodium protein, unknown function		-1.50915	-1.42847	-1.5052	-1.60002	-1.57348	-1.52089		15.296	8.07802	6	1.1571	0.0838598	0.0313517	0.0838598	0.856074	0.0838598	1.05985
>PF3D7_0714000	PF3D7_0714000	histone H2B variant	H2B.Z	5.14934	5.05615	5.07905	5.01086	5.02437	4.99793		146.67	11.0021	111	1.29174	0.0837917	0.022771	0.0837917	0.990707	0.0837917	1.0598
>PF3D7_0201700	PF3D7_0201700	DnaJ protein, putative		-4.29394	-4.0075	-4.039	-4.30588	-4.12292	-4.16257		3.6422	6.60417	2	0.590065	0.0836436	0.129012	0.0836436	0.289035	0.0836436	1.05969
>PF3D7_0505800	PF3D7_0505800	small ubiquitin-related modifier, putative	SUMO	1.66972	1.58665	1.67451	1.56516	1.55242	1.56279		84.788	9.44716	17	1.29604	0.083505	0.0225405	0.083505	0.995013	0.083505	1.05959
>PF3D7_1430900	PF3D7_1430900	cytochrome c oxidase subunit 2, putative		-0.973829	-0.943117	-0.968395	-1.02547	-1.05288	-1.05709		18.812	8.07733	5	1.88648	0.083367	0.00567732	0.083367	1.58545	0.083367	1.05949
>PF3D7_0629400	PF3D7_0629400	RNA binding protein, putative		-0.595411	-0.516289	-0.524529	-0.593014	-0.648157	-0.644939		89.751	8.38394	16	1.24417	0.0832939	0.0254858	0.0832939	0.943137	0.0832939	1.05943
>PF3D7_0610600	PF3D7_0610600	calcium-dependent protein kinase 2	CDPK2	-2.84132	-2.62132	-2.66445	-2.78023	-2.81205	-2.78397		6.7576	7.24361	2	0.761148	0.0830561	0.0826633	0.0830561	0.460118	0.0830561	1.05926
>PF3D7_1406400	PF3D7_1406400	PPR repeat protein	PPR	-4.63039	-4.33882	-4.34273	-4.46958	-4.58503	-4.50515		4.7442	6.65123	2	0.598165	0.0826111	0.126245	0.0826111	0.297135	0.0826111	1.05893
>PF3D7_1130200	PF3D7_1130200	60S ribosomal protein P0	PfP0	4.08709	4.02291	4.00665	3.95923	3.96552	3.9449		307.19	10.3106	93	1.38257	0.0823326	0.0183811	0.0823326	1.08154	0.0823326	1.05873
>PF3D7_0905400	PF3D7_0905400	high molecular weight rhoptry protein 3	RhopH3	6.79695	6.72382	6.73293	6.65772	6.67716	6.67264		323.31	11.1165	433	1.42888	0.0820586	0.0164861	0.0820586	1.12785	0.0820586	1.05853
>PF3D7_1308200	Q6VFQ6	carbamoyl phosphate synthetase	cpsSII	-0.843931	-0.9072	-0.875744	-0.974752	-1.01051	-0.887434		4.4335	8.50305	6	1.03909	0.0819397	0.041624	0.0819397	0.738057	0.0819397	1.05844
>PF3D7_1024000	PF3D7_1024000	conserved Plasmodium protein, unknown function		-6.15781	-6.13418	-6.17821	-6.1721	-6.27804	-6.26548		9.9374	7.91156	2	1.12671	0.0818081	0.0337147	0.0818081	0.825684	0.0818081	1.05834
>PF3D7_1250600	PF3D7_1250600	eukaryotic translation initiation factor 2b, subunit 2, putative		-3.22819	-3.27495	-3.25563	-3.31671	-3.3069	-3.38055		7.6188	7.57564	2	1.33466	0.0817973	0.0205767	0.0817973	1.03363	0.0817973	1.05834
>PF3D7_1034400	PF3D7_1034400	flavoprotein subunit of succinate dehydrogenase	SDHA	-0.0301552	-0.021349	-0.00994301	-0.0838032	-0.11849	-0.102571		135.13	8.31986	15	2.00314	0.0811392	0.00433325	0.0811392	1.70211	0.0811392	1.05785
>PF3D7_1455900	PF3D7_1455900	dfg10 like protein, putative		-1.99384	-1.97521	-2.13472	-2.14989	-2.16397	-2.03328		3.6221	7.67714	2	0.770274	0.0811265	0.080774	0.0811265	0.469244	0.0811265	1.05784
>PF3D7_0315400	PF3D7_0315400	conserved Plasmodium protein, unknown function		-3.5014	-3.38756	-3.53644	-3.51749	-3.5898	-3.56102		4.8626	7.10503	2	0.91319	0.0809727	0.056568	0.0809727	0.61216	0.0809727	1.05773
>PF3D7_1435100	PF3D7_1435100	ribonuclease H2 subunit B, putative		-0.313913	-0.408913	-0.435032	-0.498497	-0.413656	-0.488052		3.6216	8.54872	5	0.963318	0.0807826	0.0500313	0.0807826	0.662288	0.0807826	1.05759
>PF3D7_1232200	PF3D7_1232200	lipoamide dehydrogenase	mLipDH	1.62217	1.65921	1.67039	1.55248	1.59456	1.56244		170.08	9.43645	28	1.57866	0.080766	0.0116123	0.080766	1.27763	0.080766	1.05758
P16157;E7EVX7;H0Y3N0;Q7Z3G4;Q5CZH9;E9PE32;B4DIL1;Q12955;D6RCB2;Q5JSX5;F5H4S1;E7EMJ1;D6RHE1;I6L894;Q13484;Q9UMG4;E5RFL7;D6RHY3;Q59G01;H0YH59;A0PJN8	P16157;E7EVX7	Ankyrin-1	ANK1	6.72383	6.67456	6.68952	6.61214	6.63013	6.60389		323.31	11.1501	507	1.70426	0.0805912	0.00866667	0.0805912	1.40323	0.0805912	1.05745
>PF3D7_1103100	PF3D7_1103100	60S acidic ribosomal protein P1, putative		2.34537	2.32042	2.27908	2.21088	2.26211	2.23012		66.684	9.87561	34	1.39302	0.0805874	0.0179351	0.0805874	1.09199	0.0805874	1.05745
>PF3D7_1459400	PF3D7_1459400	conserved Plasmodium protein, unknown function		1.8977	1.85075	1.86461	1.78081	1.78865	1.80205		166.46	9.4136	40	1.76926	0.0805175	0.00745145	0.0805175	1.46823	0.0805175	1.0574
>PF3D7_0710700	PF3D7_0710700;REV__PF3D7_0318900;REV__PF3D7_1359100	conserved Plasmodium protein, unknown function		-3.04877	-3.12076	-3.25426	-3.19965	-3.20834	-3.25705		5.5888	7.3367	3	0.784132	0.0804138	0.077995	0.0804138	0.483102	0.0804138	1.05732
>PF3D7_0817200	PF3D7_0817200	conserved Plasmodium protein, unknown function		-3.7361	-3.76166	-3.73613	-3.86006	-3.87625	-3.73863		31.66	7.66667	3	0.976538	0.0803458	0.0484444	0.0803458	0.675508	0.0803458	1.05727
>PF3D7_1243000	PF3D7_1243000	syntaxin, Qa-SNARE family	SYN16	-0.506901	-0.531887	-0.44253	-0.559935	-0.608677	-0.553616		43.605	8.26107	11	1.19555	0.0803032	0.0286063	0.0803032	0.894517	0.0803032	1.05724
>PF3D7_0730900	PF3D7_0730900	Plasmodium exported protein, unknown function		4.2617	4.21002	4.19421	4.13089	4.14673	4.14756		323.31	9.82925	123	1.50423	0.0802485	0.0138179	0.0802485	1.2032	0.0802485	1.0572
>PF3D7_0316400	Q00610	conserved Plasmodium protein, unknown function		1.92262	1.85417	1.90841	1.82005	1.81055	1.81416		273.03	9.22706	49	1.50506	0.0801493	0.0137911	0.0801493	1.20403	0.0801493	1.05713
>PF3D7_1444800	PF3D7_1444800	fructose-bisphosphate aldolase	FBPA	5.31753	5.25586	5.27584	5.20216	5.21784	5.18878		323.31	10.807	157	1.5446	0.0801474	0.0125735	0.0801474	1.24357	0.0801474	1.05713
>PF3D7_1227400	PF3D7_1227400	conserved Plasmodium protein, unknown function		-1.85833	-1.83229	-1.81582	-1.9196	-1.88947	-1.9376		6.4339	7.85917	7	1.59745	0.0800756	0.0111142	0.0800756	1.29642	0.0800756	1.05707
>PF3D7_1423800	PF3D7_1423800	conserved Plasmodium protein, unknown function		-2.66704	-2.69473	-2.74259	-2.74215	-2.80484	-2.79708		22.879	8.18605	4	1.24337	0.0799046	0.025534	0.0799046	0.94234	0.0799046	1.05695
>PF3D7_1011800	PF3D7_1011800	QF122 antigen		4.14936	4.11468	4.09869	4.04305	4.03731	4.0431		323.31	9.90304	137	1.77044	0.079759	0.00743115	0.079759	1.46941	0.079759	1.05684
>PF3D7_0220200	PF3D7_0220200	Plasmodium exported protein, unknown function		-1.57046	-1.5818	-1.63859	-1.67305	-1.68248	-1.67408		139.55	8.25641	16	1.49023	0.0795809	0.0142781	0.0795809	1.1892	0.0795809	1.05671
>PF3D7_1401300	PF3D7_1401300	aminopeptidase, putative		-3.36053	-3.36249	-3.46114	-3.44497	-3.51424	-3.46366		3.5473	7.25176	2	1.04807	0.0795708	0.040731	0.0795708	0.747035	0.0795708	1.0567
>PF3D7_1302300	PF3D7_1302300	Plasmodium exported protein, unknown function		-4.11875	-4.21014	-4.1704	-4.35037	-4.2155	-4.17183		25.954	7.5671	5	0.801647	0.079469	0.0746308	0.079469	0.500617	0.079469	1.05663
Q99808;B3KQV7	Q99808;B3KQV7	Equilibrative nucleoside transporter 1	SLC29A1	0.886917	0.888777	0.81377	0.765118	0.794886	0.79108		51.931	8.71758	14	1.32336	0.0794601	0.0211324	0.0794601	1.02233	0.0794601	1.05662
G0TQY6;P50895;D0AB07;A9YWT4;A9LST5	G0TQY6;P50895	Basal cell adhesion molecule	LU;BCAM	-0.193159	-0.170639	-0.0502491	-0.237125	-0.199274	-0.214586		103.23	8.51117	21	0.946696	0.0789795	0.0521052	0.0789795	0.645666	0.0789795	1.05627
>PF3D7_1445400	PF3D7_1445400	protein serine/threonine kinase-1	CLK1	-2.97647	-3.04562	-3.03251	-3.04108	-3.12749	-3.12283		17.067	7.44372	4	1.11359	0.0789318	0.0347916	0.0789318	0.81256	0.0789318	1.05624
>PF3D7_1426900	PF3D7_1426900	ubiquinol-cytochrome c reductase hinge protein, putative		-2.24226	-2.23539	-2.32544	-2.3488	-2.35078	-2.33813		15.413	7.88249	4	1.23762	0.0782115	0.0258849	0.0782115	0.936587	0.0782115	1.05571
>PF3D7_0705400	PF3D7_0705400	DNA replication licensing factor MCM7, putative	MCM7	3.51745	3.4651	3.54075	3.41786	3.45208	3.4192		323.31	9.61821	68	1.3508	0.0780538	0.0198084	0.0780538	1.04977	0.0780538	1.05559
>PF3D7_1305500	PF3D7_1305500	protein phosphatase, putative		-5.23038	-5.1589	-5.16247	-5.32024	-5.39061	-5.07408		2.6058	6.96331	1	0.590375	0.0777245	0.128905	0.0777245	0.289345	0.0777245	1.05535
>PF3D7_1223500	PF3D7_1223500	conserved Plasmodium protein, unknown function		-0.819912	-0.837803	-0.848833	-0.908058	-0.917925	-0.913622		13.753	8.35278	9	2.19161	0.0776857	0.00280267	0.0776857	1.89058	0.0776857	1.05532
>PF3D7_0319400	Q04656;B4DRW0	kinesin-8, putative		-4.11587	-4.24727	-4.17176	-4.27382	-4.22152	-4.27262		4.6597	7.08493	1	0.991097	0.077685	0.0467581	0.077685	0.690067	0.077685	1.05532
G3V295;G3V5Z7;B4DXJ9;P60900;Q9BZ93;Q59F72;G3V3U4;G3V3I1;B4DQR4	G3V295;G3V5Z7;B4DXJ9;P60900;Q9BZ93;Q59F72;G3V3U4;G3V3I1;B4DQR4	Proteasome subunit alpha type;Proteasome subunit alpha type-6	PSMA6	-2.62391	-2.44734	-2.59325	-2.63636	-2.59759	-2.6636		8.7355	7.54921	2	0.808631	0.0776831	0.0733339	0.0776831	0.507601	0.0776831	1.05532
>PF3D7_0719600	PF3D7_0719600	60S ribosomal protein L11a, putative		2.78625	2.68026	2.72888	2.63205	2.68572	2.64488		15.145	9.73017	12	1.11211	0.0775801	0.0349155	0.0775801	0.811077	0.0775801	1.05525
>PF3D7_1351100	PF3D7_1351100	conserved Plasmodium protein, unknown function		0.57362	0.61923	0.596785	0.511518	0.515268	0.530132		55.326	8.99134	23	1.78885	0.0775719	0.00712017	0.0775719	1.48782	0.0775719	1.05524
C9J7K9;B4DTE8;O15162;H7C5I5;C9J0H3;C9J9P4;C9JE06	C9J7K9;B4DTE8;O15162;H7C5I5;C9J0H3;C9J9P4;C9JE06	Phospholipid scramblase 1	PLSCR1	-2.56557	-2.64284	-2.60325	-2.63959	-2.7084	-2.69627		10.172	7.59521	3	1.19379	0.0775344	0.0287259	0.0775344	0.892764	0.0775344	1.05521
>PF3D7_0724200	PF3D7_0724200	immunoglobulin-binding protein 1-related, putative		-1.95607	-1.96986	-1.98946	-2.03121	-2.04122	-2.07548		27.737	7.97649	8	1.67127	0.0775096	0.0093581	0.0775096	1.37024	0.0775096	1.05519
>PF3D7_0222100	PF3D7_0222100;PF3D7_0114100;PF3D7_1101700;PF3D7_1039700;PF3D7_0631400;PF3D7_0324100;PF3D7_0101300	Pfmc-2TM Maurers cleft two transmembrane protein	MC-2TM	-0.774357	-0.713406	-0.775274	-0.917269	-0.748465	-0.829069		10.15	7.8971	2	0.851661	0.0772552	0.0658625	0.0772552	0.550631	0.0772552	1.05501
P48637;B7Z514;B7Z1C5;B6F210	P48637;B7Z514;B7Z1C5;B6F210	Glutathione synthetase	GSS	-1.61926	-1.7919	-1.7572	-1.77762	-1.83018	-1.79228		5.6454	7.65133	3	0.830651	0.0772394	0.0694021	0.0772394	0.529621	0.0772394	1.055
>PF3D7_1437900	PF3D7_1437900	HSP40, subfamily A, putative		3.9018	3.85987	3.82756	3.78434	3.7913	3.78332		284.89	9.93493	80	1.44929	0.0767638	0.0157156	0.0767638	1.14826	0.0767638	1.05465
>PF3D7_1443600	PF3D7_1443600	conserved Plasmodium protein, unknown function		-1.84983	-1.81508	-1.71348	-1.86593	-1.83055	-1.91125		25.052	7.93792	4	0.90998	0.0764472	0.0570166	0.0764472	0.60895	0.0764472	1.05442
>PF3D7_0610400	PF3D7_0610400	histone H3	H3	5.55681	5.36066	5.49488	5.43182	5.38891	5.3626		33.915	10.7375	37	0.77065	0.076341	0.0806971	0.076341	0.46962	0.076341	1.05434
>PF3D7_0315600	PF3D7_0315600	conserved Plasmodium protein, unknown function		-3.68547	-3.7073	-3.61969	-3.74263	-3.71592	-3.78293		3.7803	6.7963	2	1.13947	0.0763397	0.0327009	0.0763397	0.838442	0.0763397	1.05434
>PF3D7_0629700	PF3D7_0629700	SET domain protein, putative	SET1	-0.234245	-0.213726	-0.254108	-0.295057	-0.313818	-0.322023		57.963	8.50899	17	1.78729	0.076273	0.00714599	0.076273	1.48626	0.076273	1.05429
>PF3D7_0517700	PF3D7_0517700	eukaryotic translation initiation factor, putative		3.06878	2.99529	3.02578	2.95544	2.96548	2.94029		278.84	9.5589	53	1.41212	0.0762177	0.0171481	0.0762177	1.11109	0.0762177	1.05425
>PF3D7_1017100	PF3D7_1017100	conserved Plasmodium protein, unknown function		3.31915	3.25856	3.23216	3.20015	3.19782	3.1834		248.23	9.87575	82	1.29562	0.0761681	0.0225633	0.0761681	0.994585	0.0761681	1.05421
>PF3D7_0104100	PF3D7_0104100	conserved Plasmodium membrane protein, unknown function		1.06371	1.05328	1.05443	0.999029	0.966736	0.977413		185.54	9.04466	28	2.06991	0.0760816	0.00371306	0.0760816	1.76888	0.0760816	1.05415
>PF3D7_1146000	PF3D7_1146000	nucleolar preribosomal assembly protein, putative		-1.2601	-1.29555	-1.29688	-1.38149	-1.34945	-1.34978		63.542	8.2179	8	1.6797	0.0760638	0.00917629	0.0760638	1.37867	0.0760638	1.05414
>PF3D7_1221000	PF3D7_1221000	histone-lysine N-methyltransferase, H3 lysine-4 specific	SET10	-0.0605125	-0.0387325	-0.0624142	-0.112787	-0.150225	-0.126225		89.926	8.49944	21	1.83114	0.0758591	0.00645454	0.0758591	1.53011	0.0758591	1.05399
>PF3D7_1201000	PF3D7_1201000	Plasmodium exported protein	PHISTb	4.42628	4.33931	4.33403	4.27867	4.30696	4.28847		249.72	10.0543	84	1.16613	0.0751769	0.0306834	0.0751769	0.865102	0.0751769	1.05349
>PF3D7_0417300	PF3D7_0417300	LETM1-like protein, putative		-0.461864	-0.411837	-0.545864	-0.55702	-0.558559	-0.528509		22.982	8.73336	7	0.990436	0.0748412	0.0468332	0.0748412	0.689406	0.0748412	1.05325
>PF3D7_1468700	PF3D7_1468700	eukaryotic initiation factor 4A	eIF4A	4.28976	4.22904	4.26354	4.18242	4.20336	4.1723		268.86	10.3277	102	1.49714	0.0747534	0.014049	0.0747534	1.19611	0.0747534	1.05318
>PF3D7_1459700	PF3D7_1459700	pyridoxal 5-phosphate synthase, putative		-1.182	-1.27785	-1.26899	-1.35269	-1.22795	-1.3723		7.4346	7.7961	5	0.817393	0.0747007	0.0717411	0.0747007	0.516363	0.0747007	1.05314
>PF3D7_1306600	PF3D7_1306600	vacuolar ATP synthase subunit h, putative		1.72523	1.69148	1.73613	1.64924	1.66083	1.61948		71.322	9.12195	22	1.56005	0.0744311	0.0121278	0.0744311	1.25902	0.0744311	1.05295
>PF3D7_0936000	PF3D7_0936000	ring-exported protein 2	REX2	2.6491	2.64737	2.62525	2.51076	2.60678	2.5809		34.526	9.56145	20	1.19022	0.0744247	0.0289712	0.0744247	0.889193	0.0744247	1.05294
P16452;Q4KKX0;B7Z4C3;F5H563;B7Z4Q8;H3BTE6;Q4VB96;H3BPV8;H3BUR1;Q5TD18;H0Y4W5;F5H080;B4E2L8;B2R6V9;P00488	P16452;Q4KKX0;B7Z4C3;F5H563;B7Z4Q8;H3BTE6	Erythrocyte membrane protein band 4.2	EPB42	4.97557	4.93266	4.97762	4.89288	4.88912	4.88103		323.31	10.5528	160	1.71256	0.0742709	0.00850103	0.0742709	1.41153	0.0742709	1.05283
>PF3D7_1467700	PF3D7_1467700	conserved Plasmodium protein, unknown function		-1.0442	-1.0597	-1.06266	-1.13579	-1.11864	-1.1349		10.481	8.02914	5	2.24489	0.0742563	0.00247817	0.0742563	1.94386	0.0742563	1.05282
Q05DJ2;Q6FHT1;Q6FHP1;B4DUC8;Q13126;F8WES2;F2Z2F3;Q8WV80	Q05DJ2;Q6FHT1;Q6FHP1;B4DUC8;Q13126;F8WES2;F2Z2F3;Q8WV80	Purine nucleoside phosphorylase;S-methyl-5-thioadenosine phosphorylase	MTAP	-3.9529	-3.61407	-3.90952	-3.89436	-3.98186	-3.82233		4.2599	6.05138	2	0.531087	0.0740191	0.151431	0.0740191	0.230057	0.0740191	1.05265
>PF3D7_1139100	PF3D7_1139100	RNA binding protein, putative		-2.60197	-2.58467	-2.69897	-2.70432	-2.70725	-2.69584		15.627	7.74029	4	1.05948	0.0739352	0.0396249	0.0739352	0.758448	0.0739352	1.05258
>PF3D7_0918000	PF3D7_0918000	secreted acid phosphatase	GAP50	4.78245	4.70664	4.73646	4.65774	4.69066	4.65552		323.31	10.6976	125	1.31575	0.0738735	0.0215154	0.0738735	1.01472	0.0738735	1.05254
>PF3D7_1022500	PF3D7_1022500	citrate synthase, mitochondrial precursor, putative		1.35711	1.3468	1.39351	1.29485	1.29075	1.29023		54.99	8.91434	17	1.75412	0.0738646	0.00771829	0.0738646	1.45309	0.0738646	1.05253
>PF3D7_1007200	PF3D7_1007200	rhoGAP GTPase, putative		0.266954	0.317776	0.293127	0.214453	0.21335	0.228643		79.407	8.51505	11	1.68535	0.0738036	0.00905638	0.0738036	1.38432	0.0738036	1.05249
>PF3D7_0524700	PF3D7_0524700	mitochondrial import receptor subunit tom22, putative	TOM22	-1.50706	-1.39397	-1.35188	-1.49386	-1.4579	-1.5225		17.261	8.47044	6	0.857343	0.0737794	0.0649392	0.0737794	0.556313	0.0737794	1.05247
>PF3D7_0207800	PF3D7_0207800	serine repeat antigen 3	SERA3	2.72173	2.66616	2.70717	2.63542	2.62978	2.60888		323.31	9.47223	72	1.54034	0.0736599	0.0126992	0.0736599	1.23931	0.0736599	1.05238
>PF3D7_1406700	PF3D7_1406700	phosphatase, putative		0.617983	0.597862	0.626627	0.542618	0.552347	0.527094		47.319	9.04068	10	1.9455	0.0734711	0.00495171	0.0734711	1.64447	0.0734711	1.05225
P26447;F5H3J5;Q5Q9Z3	P26447;F5H3J5	Protein S100-A4	S100A4	1.13817	1.10263	1.13446	1.03887	1.06376	1.05259		18.42	9.0642	10	1.79997	0.073349	0.0069387	0.073349	1.49894	0.073349	1.05216
>PF3D7_0522600	PF3D7_0522600	inner membrane complex protein		0.338831	0.32836	0.421677	0.288668	0.318312	0.262222		52.948	8.82714	10	1.0924	0.0732218	0.0366062	0.0732218	0.791374	0.0732218	1.05206
>PF3D7_1328200	PF3D7_1328200	conserved Plasmodium protein, unknown function		-4.22664	-4.17604	-4.15799	-4.23701	-4.23521	-4.30797		5.425	7.24122	3	1.13584	0.0731754	0.032986	0.0731754	0.834813	0.0731754	1.05203
E7END7;Q6FIG4;Q5U0I6;Q9H0U4;P62820;E7EWA5;Q9H1C9;E9PLD0;B7Z8M7;Q92928;Q53SX4;H0YLJ8;H0YL94;B3KTE3;H0YMN7;Q96RD8;G5ELZ6;G5ELZ5;E7ETK2;Q59EP4;D3DV69;H0YNE9;F5GY21;B4DMS1;G5EMR8;Q504R6;P51153;Q92930;P61006;B4DEK7;G5EMR7;P59190	E7END7;Q6FIG4;Q5U0I6;Q9H0U4;P62820;E7EWA5;Q9H1C9;E9PLD0;B7Z8M7;Q92928	Ras-related protein Rab-1B;Ras-related protein Rab-1A;Putative Ras-related protein Rab-1C	RAB1A;RAB1B;RAB1C	0.501022	0.409914	0.425592	0.413084	0.400295	0.305237		18.476	9.30333	9	0.91799	0.0726376	0.0559045	0.0726376	0.61696	0.0726376	1.05164
>PF3D7_0619400	PF3D7_0619400	cell division cycle protein 48 homologue, putative		5.487	5.43277	5.44148	5.38146	5.38757	5.37431		323.31	10.7551	308	1.58499	0.0726363	0.0114421	0.0726363	1.28396	0.0726363	1.05164
>PF3D7_1419700	PF3D7_1419700	conserved Plasmodium protein, unknown function		1.74986	1.64051	1.677	1.65956	1.60753	1.5826		131.04	9.23442	23	0.986362	0.0725613	0.0472997	0.0725613	0.685332	0.0725613	1.05158
>PF3D7_0725300	PF3D7_0725300	conserved Plasmodium protein, unknown function		-1.60758	-1.63848	-1.62724	-1.70642	-1.68564	-1.69869		57.309	8.00022	5	1.9628	0.0724818	0.00475731	0.0724818	1.66177	0.0724818	1.05152
>PF3D7_1401200	PF3D7_1401200	Plasmodium exported protein, unknown function		2.52102	2.43085	2.44939	2.38041	2.41241	2.39116		20.683	9.20989	19	1.18641	0.0724303	0.0292354	0.0724303	0.885381	0.0724303	1.05149
>PF3D7_1462100	PF3D7_1462100	conserved Plasmodium protein, unknown function		-1.59903	-1.61016	-1.63402	-1.66936	-1.7159	-1.67464		22.017	8.14579	8	1.54751	0.0722326	0.0124882	0.0722326	1.24648	0.0722326	1.05134
>PF3D7_1108700	PF3D7_1108700	heat shock protein DnaJ homologue Pfj2		3.39309	3.37103	3.344	3.29185	3.30425	3.29538		323.31	9.85664	75	1.71152	0.0722129	0.00852148	0.0722129	1.41049	0.0722129	1.05133
B7Z3V1;B7Z3U6;P05023;F5H3A1;B7Z2T5;H7BXX5	B7Z3V1;B7Z3U6;P05023;F5H3A1;B7Z2T5;H7BXX5	Sodium/potassium-transporting ATPase subunit alpha-1	ATP1A1	-2.79758	-2.75349	-2.79988	-2.85101	-2.83958	-2.87686		31.087	7.08322	6	1.51552	0.072162	0.0134579	0.072162	1.21449	0.072162	1.05129
>PF3D7_0922500	PF3D7_0922500	phosphoglycerate kinase	PGK	6.41436	6.31441	6.32605	6.26615	6.3007	6.2721		323.31	11.0292	312	1.08792	0.0719573	0.0370028	0.0719573	0.78689	0.0719573	1.05114
O75368;D3DTE6;B0AZV6	O75368;D3DTE6;B0AZV6	SH3 domain-binding glutamic acid-rich-like protein	SH3BGRL	-2.08464	-2.11425	-2.08554	-2.13035	-2.20414	-2.16545		16.88	8.03362	4	1.33773	0.0718371	0.0204281	0.0718371	1.0367	0.0718371	1.05105
>PF3D7_1330500	PF3D7_1330500	conserved Plasmodium protein, unknown function		-5.97299	-5.69487	-5.97267	-6.0789	-5.8498	-5.92712		2.97	6.70456	1	0.52662	0.071763	0.153308	0.071763	0.22559	0.071763	1.051
>PF3D7_0902100	PF3D7_0902100	serine/threonine protein kinase, FIKK family	FIKK9.2	-3.41752	-3.29603	-3.32839	-3.46219	-3.38718	-3.40732		3.891	6.71594	3	0.928985	0.0715847	0.0544155	0.0715847	0.627955	0.0715847	1.05087
>PF3D7_1442800	PF3D7_1442800	conserved Plasmodium protein, unknown function		-3.24396	-3.16921	-3.26149	-3.24241	-3.3645	-3.28242		4.9403	7.26604	4	0.889129	0.0715529	0.0600235	0.0715529	0.588099	0.0715529	1.05085
>PF3D7_0707500	PF3D7_0707500	conserved Plasmodium protein, unknown function		-1.48068	-1.51927	-1.57059	-1.61493	-1.54727	-1.62295		8.6016	7.95317	5	1.04378	0.0715345	0.0411548	0.0715345	0.742748	0.0715345	1.05083
>PF3D7_1108500	PF3D7_1108500	succinyl-CoA synthetase alpha subunit, putative		0.694403	0.650652	0.663095	0.603197	0.571835	0.618933		108.47	8.75343	17	1.49421	0.0713952	0.0141457	0.0713952	1.19318	0.0713952	1.05073
>PF3D7_0830700	PF3D7_0830700	Plasmodium exported protein	hyp9	-1.79582	-1.87597	-1.93512	-2.04302	-1.87548	-1.90217		3.3884	7.6315	2	0.707653	0.0712528	0.0947661	0.0712528	0.406623	0.0712528	1.05063
>PF3D7_1362000	PF3D7_1362000	conserved Plasmodium protein, unknown function		-1.94456	-1.83753	-1.7962	-1.93765	-1.96673	-1.8873		5.2459	7.65986	6	0.838231	0.0711333	0.068102	0.0711333	0.537201	0.0711333	1.05054
>PF3D7_0932200	PF3D7_0932200	profilin, putative	PFN	2.808	2.75679	2.73917	2.73049	2.68872	2.67138		107.14	9.91546	34	1.22329	0.0711199	0.0267802	0.0711199	0.922262	0.0711199	1.05053
F5GX62;E7ESV4;F5H7Y6;Q5U0C3;A8KAH9;B4DW94;B4DQI8;P62834;P61224;F5H4H0;F5GYH7;F5H077;F5GWU8;F5H491;F5H0B7;F5H500;F5H6R7;F5H004;F5GYB5;F5H147;Q9BXV4;A6NIZ1;F8WBC0;B7ZAY2;B4DW74;F5H823;B7ZB78;F5GZG1	F5GX62;E7ESV4;F5H7Y6;Q5U0C3;A8KAH9;B4DW94;B4DQI8;P62834;P61224;F5H4H0;F5GYH7;F5H077;F5GWU8;F5H491;F5H0B7;F5H500;F5H6R7;F5H004;F5GYB5;F5H147;Q9BXV4;A6NIZ1;F8WBC0;B7ZAY2;B4DW74	Ras-related protein Rap-1b;Ras-related protein Rap-1A;Ras-related protein Rap-1b-like protein	RAP1B;RAP1A	-1.2323	-1.32969	-1.22833	-1.28242	-1.38305	-1.33812		16.205	8.04383	5	0.905954	0.0710882	0.0575843	0.0710882	0.604924	0.0710882	1.05051
>PF3D7_0807000	PF3D7_0807000	gas41 homologue, putative		-0.451651	-0.43034	-0.391737	-0.549566	-0.490938	-0.445972		12.512	8.35843	5	1.05061	0.0709165	0.0404812	0.0709165	0.749584	0.0709165	1.05038
>PF3D7_1316600	PF3D7_1316600	choline-phosphate cytidylyltransferase	CCT	1.01818	0.98814	1.00195	0.938057	0.93787	0.920052		135.18	8.94282	25	1.96944	0.0707626	0.00468477	0.0707626	1.66841	0.0707626	1.05027
>PF3D7_1457500	PF3D7_1457500	vacuolar protein sorting-associated protein 4	VPS4	0.272137	0.269403	0.202698	0.179857	0.192043	0.160299		39.968	8.51562	18	1.29161	0.0706793	0.0227777	0.0706793	0.990583	0.0706793	1.05021
>PF3D7_0929400	PF3D7_0929400	high molecular weight rhoptry protein 2	RhopH2	6.90645	6.84566	6.85637	6.79602	6.8114	6.78914		323.31	11.1432	536	1.45146	0.0706412	0.0156358	0.0706412	1.15043	0.0706412	1.05018
>PF3D7_1226600	PF3D7_1226600	proliferating cell nuclear antigen 2	PCNA2	1.71	1.65933	1.70278	1.59377	1.6408	1.62563		152.02	9.09961	21	1.40673	0.0706317	0.0173662	0.0706317	1.1057	0.0706317	1.05018
>PF3D7_0310400	PF3D7_0310400	parasite-infected erythrocyte surface protein	PIESP1	4.11848	4.10634	4.07792	4.02918	4.04105	4.02071		323.31	10.0321	148	1.76772	0.0705992	0.00747828	0.0705992	1.46669	0.0705992	1.05015
>PF3D7_0926100	PF3D7_0926100	protein kinase, putative		0.340994	0.357096	0.340723	0.281004	0.272919	0.273205		123.56	8.66376	26	2.44279	0.0705617	0.00156956	0.0705617	2.14176	0.0705617	1.05013
>PF3D7_1116700	PF3D7_1116700	cathepsin C, homolog,dipeptidyl peptidase 1	DPAP1	3.39063	3.36472	3.36551	3.31579	3.28676	3.30666		323.31	9.87618	105	1.85271	0.070549	0.00613963	0.070549	1.55168	0.070549	1.05012
>PF3D7_0107400	PF3D7_0107400	conserved Plasmodium protein, unknown function		-4.19395	-4.23646	-4.23458	-4.27316	-4.3301	-4.27317		3.5214	7.48176	2	1.32087	0.0704823	0.0212567	0.0704823	1.01984	0.0704823	1.05007
>PF3D7_1472900	PF3D7_1472900	dihydroorotase, putative		-1.3924	-1.41297	-1.3908	-1.4966	-1.4668	-1.44416		49.498	8.14485	8	1.58257	0.0704632	0.0115068	0.0704632	1.28154	0.0704632	1.05005
>PF3D7_1360900	PF3D7_1360900	polyadenylate-binding protein, putative		2.98784	2.93927	2.95041	2.88862	2.89879	2.87896		323.31	9.85501	66	1.63181	0.0703837	0.0102586	0.0703837	1.33078	0.0703837	1.05
>PF3D7_1327800	PF3D7_1327800	ribose-phosphate pyrophosphokinase, putative		2.14769	2.09104	2.0682	2.03523	2.04254	2.01833		250.28	9.22508	47	1.28206	0.0702744	0.0232982	0.0702744	0.981029	0.0702744	1.04992
H0Y6I0;Q13439;F8W8Q7	H0Y6I0;Q13439;F8W8Q7	Golgin subfamily A member 4	GOLGA4	1.54698	1.24218	1.13931	1.237	1.26415	1.21651		2.7854	9.43941	5	0.504514	0.0702661	0.163017	0.0702661	0.203484	0.0702661	1.04991
>PF3D7_0707200	PF3D7_0707200	conserved Plasmodium protein, unknown function		1.85058	1.85032	1.82776	1.77285	1.76021	1.78505		128.49	9.13897	42	1.9716	0.0701841	0.00466141	0.0701841	1.67057	0.0701841	1.04985
Q9UK54	Q9UK54		HBB	-4.25676	-4.10032	-4.24691	-4.23976	-4.20905	-4.36471		2.1614	7.05568	1	0.677228	0.0698427	0.10252	0.0698427	0.376198	0.0698427	1.0496
O14980;C9J673;C9JKM9;C9IZS4;C9JQ02;C9JV99;C9IYM2;H7BZC5;F8WF71;B3KWD0;B7ZB16;B4DR01;C9JF49	O14980;C9J673;C9JKM9	Exportin-1	XPO1	-1.4917	-1.37713	-1.34762	-1.45864	-1.48399	-1.48334		23.369	7.82225	7	0.888081	0.0698401	0.0601791	0.0698401	0.587051	0.0698401	1.0496
>PF3D7_1402100	Q8NHG7	conserved Plasmodium protein, unknown function		-2.54959	-2.48985	-2.48784	-2.58161	-2.5175	-2.63759		7.636	7.72486	2	0.949958	0.0698045	0.0516911	0.0698045	0.648928	0.0698045	1.04957
>PF3D7_1105500	PF3D7_1105500	centrin-4	CEN4	-2.43393	-2.39487	-2.36905	-2.50843	-2.41659	-2.48204		3.328	7.46596	3	1.06974	0.069739	0.0386569	0.069739	0.768713	0.069739	1.04953
>PF3D7_1149000	PF3D7_1149000	antigen 332, DBL-like protein	Pf332	5.01878	4.9893	4.96608	4.91223	4.93601	4.91689		323.31	10.1767	235	1.56798	0.0696774	0.0119053	0.0696774	1.26695	0.0696774	1.04948
>PF3D7_0321700	PF3D7_0321700	microtubule and actin binding protein, putative		-1.07343	-1.10018	-1.15801	-1.1998	-1.17869	-1.16196		12.407	7.92153	8	1.20361	0.0696112	0.0280629	0.0696112	0.902577	0.0696112	1.04943
A8K5I0;H0YG33;P08107;B4DNT8;F8VZJ4;B4DI39;F5H1D3;B4DWK5;F5GZ62;B4DFN9;Q59EJ3;B4E3B6;B4E388;B4DVU9;E7EP94;B4E1S9;B4DNX1;Q5SP16;B3KTT5;Q53FA3;B4DI54;P34931;F8W1P1;B4DXY3;F8WEE3;B2RCQ9;Q9UQC1	A8K5I0;H0YG33;P08107;B4DNT8;F8VZJ4;B4DI39;F5H1D3;B4DWK5;F5GZ62;B4DFN9;Q59EJ3;B4E3B6;B4E388;B4DVU9;E7EP94;B4E1S9;B4DNX1;Q5SP16;B3KTT5	Heat shock 70 kDa protein 1A/1B	HEL-S-103;HSPA1A	0.273636	0.377743	0.345678	0.199831	0.310316	0.278189		60.987	8.64067	13	0.88263	0.0695737	0.0609951	0.0695737	0.5816	0.0695737	1.04941
>PF3D7_1010100	PF3D7_1010100	conserved Plasmodium protein, unknown function		0.4198	0.434944	0.426008	0.359571	0.377869	0.334709		49.313	8.60189	15	1.76347	0.0695343	0.0075524	0.0695343	1.46244	0.0695343	1.04938
>PF3D7_1308300	PF3D7_1308300	40S ribosomal protein S27, putative		1.73662	1.69339	1.7305	1.6515	1.67322	1.62722		19.883	9.48352	14	1.47563	0.0695241	0.0147747	0.0695241	1.1746	0.0695241	1.04937
>PF3D7_1445900	PF3D7_1445900	DEAD/DEAH box ATP-dependent RNA helicase, putative		2.47398	2.46398	2.44947	2.39063	2.39815	2.39009		193.83	9.49921	51	2.23398	0.0695171	0.00254141	0.0695171	1.93295	0.0695171	1.04937
>PF3D7_1460400	PF3D7_1460400	ubiquitin carboxyl-terminal hydrolase isozyme L3	UCHL3	-1.71943	-1.76541	-1.75183	-1.79696	-1.80283	-1.84524		29.598	8.27077	8	1.41618	0.0694491	0.016985	0.0694491	1.11515	0.0694491	1.04932
>PF3D7_1425400	PF3D7_1425400	DNA-directed DNA polymerase, putative		-5.47114	-5.63221	-5.58837	-5.4904	-5.62568	-5.78345		4.9011	6.64923	1	0.560176	0.0692717	0.139848	0.0692717	0.259146	0.0692717	1.04919
>PF3D7_1207100	PF3D7_1207100	small subunit rRNA processing factor, putative		-3.05555	-3.02546	-2.88541	-3.04733	-3.04132	-3.08502		9.0921	7.70498	4	0.782051	0.0690823	0.0784055	0.0690823	0.481021	0.0690823	1.04905
P23634;Q68DH9;A7E2D8;A8K8U3;Q59H63;E7ERY9;A1L3B5;Q4J697;H0Y7S3;F5H7F7;E7EME2;Q4LE63;Q16720;Q01814;A1X4Q1;A1X4P8;H0YDG5;H7BZS8;H7BY13;A1X4P9;E9PEG5	P23634;Q68DH9;A7E2D8;A8K8U3	Plasma membrane calcium-transporting ATPase 4;Calcium-transporting ATPase	ATP2B4;DKFZp686M088	1.63079	1.64397	1.6329	1.56314	1.58721	1.55063		213.98	8.99767	40	1.87471	0.0688947	0.00583435	0.0688947	1.57368	0.0688947	1.04891
>PF3D7_0627500	PF3D7_0627500	4-methyl-5(B-hydroxyethyl)-thiazol monophosphate biosynthesis enzyme		3.06667	3.04338	3.07104	2.97357	3.00964	2.99155		200.91	9.88823	85	1.73976	0.0687764	0.00798003	0.0687764	1.43873	0.0687764	1.04883
>PF3D7_0824800	PF3D7_0824800	conserved Plasmodium membrane protein, unknown function		-0.889488	-0.908937	-0.914747	-0.972626	-0.959335	-0.987497		55.168	8.2558	10	1.89732	0.0687618	0.00553644	0.0687618	1.59629	0.0687618	1.04882
>PF3D7_0408100	PF3D7_0408100	conserved Plasmodium protein, unknown function		-1.76025	-1.72618	-1.79924	-1.81826	-1.84626	-1.8272		16.795	7.81355	6	1.32882	0.068683	0.0208619	0.068683	1.02779	0.068683	1.04876
>PF3D7_1236400	PF3D7_1236400	conserved Plasmodium protein, unknown function		-2.22118	-2.11433	-2.13577	-2.21758	-2.20176	-2.2577		14.743	8.01712	2	0.995521	0.0685902	0.046258	0.0685902	0.694491	0.0685902	1.04869
>PF3D7_0210000	PF3D7_0210000	secretory complex protein 61 gamma subunit	Sec61-gamma	-4.08531	-3.98789	-4.10732	-4.3008	-4.14357	-3.94127		14.665	8.01322	14	0.523836	0.0683715	0.154492	0.0683715	0.222806	0.0683715	1.04853
>PF3D7_1146200	PF3D7_1146200	conserved Plasmodium protein, unknown function		-2.06772	-1.92326	-2.00334	-2.00722	-2.06333	-2.12885		50.399	8.20336	5	0.77322	0.0683587	0.0801742	0.0683587	0.47219	0.0683587	1.04852
>PF3D7_0220500	PF3D7_0220500;PF3D7_0221700	Plasmodium exported protein	hyp2	-1.43357	-1.32755	-1.33191	-1.4326	-1.42385	-1.4412		13.854	8.01271	4	1.02081	0.0682036	0.043506	0.0682036	0.719776	0.0682036	1.04841
>PF3D7_1311000	PF3D7_1311000	conserved Plasmodium protein, unknown function		-1.91616	-2.1918	-2.07866	-2.06078	-2.20249	-2.12766		5.3526	7.65214	3	0.578683	0.0681019	0.133019	0.0681019	0.277653	0.0681019	1.04834
>PF3D7_1348900	PF3D7_1348900	conserved Plasmodium protein, unknown function		-5.033	-5.10517	-5.09048	-5.08794	-5.11925	-5.22554		2.1307	6.90678	2	0.845426	0.0680313	0.0668922	0.0680313	0.544396	0.0680313	1.04829
Q7RTM4;E7ENN3;Q5JV23;E9PEL9;B7ZBC3;Q8NF91;E7EQI5;B7ZBD0	Q7RTM4;E7ENN3;Q5JV23;E9PEL9;B7ZBC3;Q8NF91;E7EQI5	Nesprin-1	SYNE1	0.891413	0.800329	0.839037	0.761002	0.798525	0.767458		1.9716	8.57322	4	1.14717	0.0679315	0.0321045	0.0679315	0.846141	0.0679315	1.04821
>PF3D7_1001000	PF3D7_1001000	Plasmodium exported protein	hyp12	-2.02103	-2.02457	-2.02732	-2.05533	-2.1986	-2.02227		14.698	7.98247	4	0.773012	0.0677598	0.0802165	0.0677598	0.471982	0.0677598	1.04809
>PF3D7_0501000	PF3D7_0501000	Plasmodium exported protein, unknown function		3.26455	3.23809	3.31215	3.18355	3.22817	3.19987		163.81	10.1795	33	1.23779	0.0677306	0.0258742	0.0677306	0.936761	0.0677306	1.04807
>PF3D7_1222100	PF3D7_1222100	conserved Plasmodium protein, unknown function		0.798975	0.80126	0.822908	0.729904	0.736811	0.753878		87.141	8.59756	20	1.93802	0.067517	0.00503828	0.067517	1.63699	0.067517	1.04791
>PF3D7_0516900	PF3D7_0516900	60S ribosomal protein L8, putative		3.34267	3.3232	3.34271	3.26078	3.27309	3.27219		98.528	9.94867	30	2.20536	0.0675081	0.00271506	0.0675081	1.90433	0.0675081	1.04791
>PF3D7_0612100	PF3D7_0612100	eukaryotic translation initiation factor 3 subunit L, putative		1.50738	1.48053	1.47967	1.45668	1.41781	1.39076		109.15	9.09163	27	1.36605	0.0674477	0.0191097	0.0674477	1.06502	0.0674477	1.04786
>PF3D7_1132200	PF3D7_1132200	TCP-1/cpn60 chaperonin family, putative		3.26427	3.2565	3.30467	3.19367	3.21268	3.21679		287.7	9.84946	71	1.55875	0.0674343	0.0121647	0.0674343	1.25772	0.0674343	1.04785
B2R932;A6NIW1;P14209;A8MQT7;H7C2F2	B2R932;A6NIW1;P14209;A8MQT7;H7C2F2	CD99 antigen	CD99	-2.6594	-2.78342	-2.77943	-2.76373	-2.82049	-2.8403		15.725	8.12281	3	0.845029	0.0674222	0.0669583	0.0674222	0.543999	0.0674222	1.04784
>PF3D7_1246200	PF3D7_1246200	actin I	ACT1	5.79417	5.81726	5.82909	5.72574	5.76902	5.74417		323.31	11.0501	313	1.57267	0.0671921	0.0117757	0.0671921	1.27164	0.0671921	1.04768
>PF3D7_0721000	PF3D7_0721000	conserved Plasmodium membrane protein, unknown function		-1.69176	-1.64728	-1.54889	-1.65306	-1.67921	-1.75665		14.426	8.19103	10	0.783041	0.0669943	0.0782098	0.0669943	0.482011	0.0669943	1.04753
>PF3D7_1008000	PF3D7_1008000	inositol polyphosphate kinase, putative	IPK1	2.12347	2.12277	2.09546	2.0492	2.05933	2.03246		251.47	9.12156	58	1.80698	0.0669022	0.00682673	0.0669022	1.50595	0.0669022	1.04747
>PF3D7_1033200	PF3D7_1033200	early transcribed membrane protein 10.2	ETRAMP10.2	4.67645	4.58358	4.59023	4.54601	4.59223	4.51137		323.31	10.3996	118	0.957851	0.0668825	0.0507035	0.0668825	0.656821	0.0668825	1.04745
>PF3D7_1013300	PF3D7_1013300	conserved Plasmodium protein, unknown function		2.21683	2.16263	2.21212	2.12615	2.13182	2.13304		130.98	9.17742	28	1.50886	0.0668557	0.0136691	0.0668557	1.20783	0.0668557	1.04743
>PF3D7_0215300	PF3D7_0215300	acyl-CoA synthetase	ACS8	-3.75665	-3.56615	-3.63375	-3.70791	-3.69493	-3.75392		8.8267	7.34972	2	0.729882	0.0667413	0.0895141	0.0667413	0.428852	0.0667413	1.04735
>PF3D7_1124300	PF3D7_1124300	conserved Plasmodium protein, unknown function		0.857195	0.834608	0.850271	0.771082	0.801168	0.769743		94.614	8.86445	28	1.79473	0.0666936	0.00702358	0.0666936	1.4937	0.0666936	1.04731
>PF3D7_1208900	PF3D7_1208900	conserved Plasmodium protein, unknown function		1.18948	1.1988	1.18212	1.11124	1.14856	1.11078		112.69	8.80303	33	1.71843	0.0666059	0.00838563	0.0666059	1.4174	0.0666059	1.04725
>PF3D7_1320600	PF3D7_1320600	Rab GTPase 11a	RAB11a	2.86388	2.77303	2.74423	2.73409	2.73341	2.71386		243.94	9.64189	44	0.976854	0.0665925	0.0484071	0.0665925	0.675824	0.0665925	1.04724
>PF3D7_1410000	PF3D7_1410000	tetratricopeptide repeat family protein, putative		-0.202089	-0.275276	-0.214371	-0.332893	-0.260492	-0.297979		34.652	8.47331	8	1.08787	0.0665429	0.0370073	0.0665429	0.786839	0.0665429	1.0472
>PF3D7_0906500	PF3D7_0906500	arginase		-2.48113	-2.37739	-2.40582	-2.48342	-2.4663	-2.5142		18.78	7.75219	4	1.02383	0.0665283	0.0431888	0.0665283	0.722799	0.0665283	1.04719
O15400;B4DH37;B4DWC2	O15400;B4DH37	Syntaxin-7	STX7	-0.178991	-0.208542	-0.15468	-0.228437	-0.267708	-0.245312		80.023	8.31639	17	1.42624	0.0664145	0.0165888	0.0664145	1.12521	0.0664145	1.04711
>PF3D7_1303700	PF3D7_1303700	conserved Plasmodium protein, unknown function		-4.15078	-4.04633	-4.07142	-4.12675	-4.15136	-4.18939		2.6587	7.24117	2	0.979206	0.0663236	0.0481307	0.0663236	0.678176	0.0663236	1.04705
>PF3D7_1426100	PF3D7_1426100	basic transcription factor 3b, putative		3.03428	2.92048	2.92045	2.8924	2.88259	2.90171		80.974	9.85816	28	0.945942	0.0661672	0.0522014	0.0661672	0.644912	0.0661672	1.04693
>PF3D7_1452200	PF3D7_1452200	aminomethyltransferase, putative		-1.3745	-1.39661	-1.33482	-1.453	-1.42866	-1.42256		23.675	7.97786	7	1.38203	0.0660973	0.0184046	0.0660973	1.081	0.0660973	1.04688
>PF3D7_1017900	PF3D7_1017900	26s proteasome regulatory subunit p55, putative		2.41317	2.35916	2.42611	2.327	2.31453	2.35863		95.271	9.23373	33	1.24746	0.0660915	0.0252876	0.0660915	0.946429	0.0660915	1.04688
>PF3D7_0818500	PF3D7_0818500	zinc finger protein, putative		0.229134	0.204887	0.162838	0.150887	0.139017	0.108896		55.926	8.74858	23	1.28678	0.0660197	0.0230395	0.0660197	0.98575	0.0660197	1.04682
>PF3D7_0728600	PF3D7_0728600	zinc finger, C3HC4 type, putative		-3.6053	-3.56866	-3.41644	-3.51954	-3.62418	-3.64461		9.5227	NaN	2	0.654419	0.0659746	0.1088	0.0659746	0.353389	0.0659746	1.04679
>PF3D7_1220600	PF3D7_1220600	conserved Plasmodium protein, unknown function		-3.14416	-3.06688	-2.98763	-3.14531	-3.07494	-3.17617		4.7298	7.49486	2	0.759376	0.0659173	0.0830356	0.0659173	0.458346	0.0659173	1.04675
>PF3D7_1012600	PF3D7_1012600	GMP synthetase	GMPS	2.41621	2.37547	2.37433	2.32297	2.32116	2.32459		196.31	9.38256	46	1.68422	0.0657597	0.00908013	0.0657597	1.38319	0.0657597	1.04664
>PF3D7_1140100	PF3D7_1140100	vacuolar ATP synthase subunit f, putative		1.52236	1.48081	1.46343	1.41877	1.44064	1.41042		52.19	9.24132	18	1.40148	0.0655905	0.017582	0.0655905	1.10045	0.0655905	1.04651
>PF3D7_0602900	PF3D7_0602900	conserved Plasmodium protein, unknown function		-4.77881	-4.60644	-4.74043	-4.69886	-4.78011	-4.84322		5.0874	7.30175	1	0.666776	0.0655034	0.105346	0.0655034	0.365746	0.0655034	1.04645
>PF3D7_1408400	PF3D7_1408400	DNA-repair helicase, putative		-2.29192	-2.19392	-2.25772	-2.29778	-2.29853	-2.34272		13.607	7.85825	6	1.04228	0.0651538	0.0413042	0.0651538	0.741249	0.0651538	1.0462
>PF3D7_1317400	PF3D7_1317400	conserved Plasmodium protein, unknown function		2.87291	2.80177	2.75865	2.75548	2.72987	2.75253		182.58	9.5173	50	1.0049	0.0651506	0.0452164	0.0651506	0.703871	0.0651506	1.04619
>PF3D7_1368100	PF3D7_1368100	proteasome regulatory subunit, putative		2.06782	1.966	2.00685	1.94267	1.96494	1.93768		81.725	9.42831	27	1.07486	0.0651258	0.0381838	0.0651258	0.773827	0.0651258	1.04618
>PF3D7_1448900	PF3D7_1448900	conserved Plasmodium protein, unknown function		-4.50288	-4.51728	-4.44242	-4.46059	-4.67658	-4.52028		3.0235	6.87103	1	0.655326	0.064956	0.108543	0.064956	0.354296	0.064956	1.04605
>PF3D7_0204200	PF3D7_0204200	conserved Plasmodium protein, unknown function		0.290062	0.253786	0.296434	0.205347	0.184458	0.255686		48.304	8.64295	19	1.21652	0.0649306	0.0272144	0.0649306	0.915492	0.0649306	1.04603
>PF3D7_0622600	PF3D7_0622600	conserved Plasmodium protein, unknown function		-2.57154	-2.53783	-2.50456	-2.58578	-2.56939	-2.65341		16.849	8.18971	5	1.04279	0.0648836	0.0412534	0.0648836	0.741758	0.0648836	1.046
>PF3D7_1320800	PF3D7_1320800	dihydrolipamide succinyltransferase component of 2-oxoglutarate dehydrogenase complex		1.17769	1.11716	1.15247	1.081	1.06711	1.10526		182.76	8.84871	21	1.3479	0.0646445	0.019944	0.0646445	1.04687	0.0646445	1.04583
>PF3D7_0409300	PF3D7_0409300	conserved Plasmodium protein, unknown function		-6.29379	-6.24511	-6.1297	-6.37917	-6.23266	-6.25035		6.0731	6.96754	1	0.659982	0.0645269	0.10723	0.0645269	0.358952	0.0645269	1.04574
>PF3D7_1437800	PF3D7_1437800	41-2 protein antigen precursor,transport protein particle (TRAPP) component	Bet3	-2.40969	-2.43401	-2.31548	-2.41275	-2.45279	-2.48721		4.8515	7.74737	4	0.878144	0.0645231	0.0616756	0.0645231	0.577114	0.0645231	1.04574
>PF3D7_1436900	PF3D7_1436900	histidine triad protein, putative		-0.831186	-0.811888	-0.741682	-0.853865	-0.884333	-0.839827		38.739	9.04048	9	1.07952	0.0644226	0.037758	0.0644226	0.778487	0.0644226	1.04567
>PF3D7_0626100	PF3D7_0626100	oxidoreductase, short-chain dehydrogenase family, putative		-0.818892	-0.830919	-0.799864	-0.899256	-0.873545	-0.869251		26.427	8.14286	8	1.71182	0.0641257	0.00851555	0.0641257	1.41079	0.0641257	1.04545
>PF3D7_0111000	PF3D7_0111000	kinesin-8, putative		-5.33319	-5.33412	-5.34562	-5.38427	-5.53793	-5.28297		2.5105	6.61018	1	0.620707	0.0640755	0.118897	0.0640755	0.319677	0.0640755	1.04541
>PF3D7_1422800	PF3D7_1422800	actin-related protein, putative	ARP4a	-1.91689	-1.98103	-1.80063	-1.93522	-1.93979	-2.01573		56.188	7.95254	12	0.709598	0.0640672	0.0942932	0.0640672	0.408568	0.0640672	1.04541
>PF3D7_1441800	PF3D7_1441800	vacuolar-sorting protein SNF7, putative		-1.80064	-1.60392	-1.67867	-1.75387	-1.73122	-1.7901		2.8419	7.81349	2	0.702329	0.063982	0.0960743	0.063982	0.401299	0.063982	1.04535
E7ETU3;B7ZAY4;B4DMH5;B4E1U9;P60953	E7ETU3;B7ZAY4;B4DMH5;B4E1U9;P60953	Cell division control protein 42 homolog	CDC42	-1.47028	-1.13231	-1.22182	-1.43744	-1.3336	-1.24506		11.395	7.97776	4	0.498027	0.0639	0.166004	0.0639	0.196997	0.0639	1.04529
>PF3D7_1439900	PF3D7_1439900	triosephosphate isomerase	TIM	3.53688	3.45168	3.47832	3.41988	3.44009	3.41552		323.31	10.4151	84	1.16775	0.0637938	0.0305656	0.0637938	0.866715	0.0637938	1.04521
>PF3D7_0401600.2	PF3D7_0401600.2;PF3D7_0401600.1	rifin	RIF	-3.87713	-4.06429	-3.99285	-4.0486	-4.0342	-4.04276		2.4658	7.15409	1	0.740034	0.0637608	0.0872232	0.0637608	0.439004	0.0637608	1.04519
>PF3D7_1465900	PF3D7_1465900	40S ribosomal protein S3, putative		3.95384	3.90927	3.93702	3.86224	3.87044	3.87622		323.31	10.0249	61	1.6706	0.0637436	0.00937257	0.0637436	1.36957	0.0637436	1.04517
>PF3D7_1227100	PF3D7_1227100	DNA helicase 60	DH60	0.381689	0.370714	0.375954	0.334999	0.313232	0.288908		76.452	8.5496	19	1.66623	0.0637391	0.00946849	0.0637391	1.3652	0.0637391	1.04517
>PF3D7_0919000	PF3D7_0919000	nucleosome assembly protein	NAPS	4.54392	4.51258	4.45901	4.42646	4.45271	4.44527		207.31	10.36	105	1.17433	0.0636908	0.0300895	0.0636908	0.873298	0.0636908	1.04514
>PF3D7_0920000	PF3D7_0920000	long chain fatty acid elongation enzyme, putative		-3.64165	-3.77296	-3.68447	-3.82932	-3.7587	-3.70197		11.211	7.34015	1	0.750021	0.0636349	0.0850327	0.0636349	0.448991	0.0636349	1.0451
>PF3D7_1235300	PF3D7_1235300	CCR4-NOT transcription complex subunit 4, putative	NOT4	-0.803265	-0.86342	-0.877497	-0.885391	-0.908792	-0.940834		36.362	8.25169	11	1.12524	0.063612	0.0338341	0.063612	0.824207	0.063612	1.04508
>PF3D7_1349600	PF3D7_1349600	conserved Plasmodium protein, unknown function		0.263489	0.203011	0.228672	0.165545	0.183004	0.156055		69.455	8.78496	12	1.39452	0.0635223	0.0178719	0.0635223	1.09349	0.0635223	1.04501
>PF3D7_1439300	PF3D7_1439300	conserved Plasmodium protein, unknown function		-1.54909	-1.58666	-1.57972	-1.63799	-1.63435	-1.63347		18.817	7.68813	6	1.79632	0.0634429	0.00699778	0.0634429	1.49529	0.0634429	1.04496
>PF3D7_1136400	PF3D7_1136400	conserved Plasmodium protein, unknown function		0.294754	0.316351	0.26071	0.225962	0.225691	0.230228		89.37	8.76005	22	1.52222	0.0633113	0.0132488	0.0633113	1.22119	0.0633113	1.04486
>PF3D7_1200500	PF3D7_1200500	rifin	RIF	-5.42166	-5.18872	-5.28796	-5.44091	-5.33555	-5.31179		2.9158	6.69632	1	0.598907	0.063303	0.125995	0.063303	0.297877	0.063303	1.04486
>PF3D7_1331800	PF3D7_1331800	60S ribosomal protein L23, putative		1.99879	1.93282	1.95504	1.90278	1.89865	1.8956		121	9.80012	31	1.38001	0.0632038	0.018492	0.0632038	1.07898	0.0632038	1.04478
>PF3D7_1317100	PF3D7_1317100	DNA replication licensing factor MCM4	MCM4	2.40671	2.42166	2.45078	2.35537	2.37808	2.35645		311.43	9.42784	65	1.58891	0.063083	0.0113378	0.063083	1.28788	0.063083	1.0447
>PF3D7_0417200	PF3D7_0417200	bifunctional dihydrofolate reductase-thymidylate synthase	DHFR-TS	3.20659	3.19068	3.18761	3.11942	3.15984	3.11659		217.5	9.72419	58	1.57444	0.063008	0.0117273	0.063008	1.27341	0.063008	1.04464
>PF3D7_0303000	PF3D7_0303000	N-ethylmaleimide sensitive fusion protein	NSF	2.31841	2.27305	2.29319	2.24081	2.22283	2.23199		315.07	9.4746	53	1.63183	0.0630054	0.0102582	0.0630054	1.3308	0.0630054	1.04464
>PF3D7_1030300	PF3D7_1030300	conserved Plasmodium protein, unknown function		-1.48305	-1.51739	-1.57177	-1.55675	-1.60509	-1.59715		9.292	7.63203	9	1.06462	0.0622578	0.0391371	0.0622578	0.763587	0.0622578	1.0441
>PF3D7_0618600	PF3D7_0618600	rhomboid protease ROM10	ROM10	-1.53595	-1.48689	-1.51222	-1.5731	-1.53043	-1.61799		76.091	8.202	3	1.08315	0.0621529	0.0374298	0.0621529	0.782118	0.0621529	1.04402
>PF3D7_1212000	PF3D7_1212000	glutathione peroxidase	Trx-G1	2.60795	2.59619	2.57545	2.512	2.54268	2.53921		276.46	9.65085	45	1.64874	0.0618966	0.00986195	0.0618966	1.34771	0.0618966	1.04384
>PF3D7_0615900	PF3D7_0615900	conserved Plasmodium protein, unknown function		-2.16924	-2.15203	-2.11773	-2.26291	-2.19633	-2.16538		3.636	7.76758	2	1.00579	0.0618776	0.0451193	0.0618776	0.704757	0.0618776	1.04382
>PF3D7_0714600	PF3D7_0714600	conserved Plasmodium protein, unknown function		-2.5324	-2.53027	-2.47747	-2.56038	-2.58183	-2.58331		11.987	7.23492	3	1.36504	0.0617924	0.0191554	0.0617924	1.06401	0.0617924	1.04376
>PF3D7_0709500	PF3D7_0709500	conserved Plasmodium protein, unknown function		-0.468838	-0.467968	-0.516422	-0.53759	-0.567329	-0.533678		11.242	8.39763	6	1.37365	0.0617898	0.0187709	0.0617898	1.07262	0.0617898	1.04376
>PF3D7_0512000	PF3D7_0512000	prefoldin subunit, putative		1.07349	1.02974	1.03188	0.958918	1.01313	0.97777		37.005	8.92958	19	1.29456	0.0617638	0.0226195	0.0617638	0.993532	0.0617638	1.04374
>PF3D7_1426000	PF3D7_1426000	60S ribosomal protein L21e, putative		3.30412	3.23198	3.25968	3.19657	3.23766	3.17628		91.083	10.066	53	1.10905	0.0617574	0.0351721	0.0617574	0.808024	0.0617574	1.04374
>PF3D7_0820200	PF3D7_0820200	phosphatidylglycerophosphate synthase	PGPS	0.0154533	0.00204468	0.0119667	-0.020195	-0.0753212	-0.0602322		53.252	8.3981	22	1.47067	0.0617377	0.0149476	0.0617377	1.16964	0.0617377	1.04372
>PF3D7_1035600	PF3D7_1035600	merozoite surface protein	H101	-2.22082	-2.15635	-1.9885	-2.18288	-2.12635	-2.24161		12.871	7.79683	5	0.596844	0.0617218	0.126691	0.0617218	0.295814	0.0617218	1.04371
>PF3D7_1419300	PF3D7_1419300	glutathione S-transferase	GST	1.92729	1.98231	1.95432	1.88236	1.9169	1.87968		44.207	9.19145	17	1.34554	0.0616608	0.0200556	0.0616608	1.04451	0.0616608	1.04367
>PF3D7_1126300	PF3D7_1126300	DnaJ protein, putative		-3.3737	-3.19656	-3.13971	-3.32059	-3.29127	-3.2829		9.2671	7.31477	3	0.620575	0.0615959	0.118938	0.0615959	0.319545	0.0615959	1.04362
>PF3D7_0508300	PF3D7_0508300	triose phosphate transporter	TPT	-3.26738	-3.28541	-3.32476	-3.30021	-3.3731	-3.38883		77.794	7.85317	4	1.00975	0.0615298	0.0446877	0.0615298	0.708718	0.0615298	1.04357
>PF3D7_1141700	PF3D7_1141700	conserved Plasmodium protein, unknown function		-2.8562	-2.9369	-3.09628	-2.98297	-3.1124	-2.97829		6.958	7.84572	2	0.571219	0.0614255	0.135726	0.0614255	0.270189	0.0614255	1.0435
>PF3D7_1358900	PF3D7_1358900	GTP binding protein, putative		-0.803871	-0.789829	-0.803402	-0.836288	-0.864626	-0.880314		14.754	7.98026	8	1.63577	0.0613753	0.0101645	0.0613753	1.33474	0.0613753	1.04346
>PF3D7_0527500	PF3D7_0527500	Hsc70-interacting protein	HIP	3.975	3.8416	3.87202	3.83033	3.83316	3.84106		199.1	9.81323	48	0.871412	0.0613588	0.062712	0.0613588	0.570382	0.0613588	1.04345
>PF3D7_1205600	PF3D7_1205600	conserved Plasmodium protein, unknown function		3.38558	3.31077	3.34682	3.25403	3.32172	3.28344		284.75	9.59175	50	1.07005	0.0613302	0.0386282	0.0613302	0.769021	0.0613302	1.04343
>PF3D7_1368600	PF3D7_1368600	mitochondrial import inner membrane translocase subunit Tim9, putative	TIM9	1.28485	1.28284	1.27622	1.21526	1.22322	1.2215		168.1	9.11873	28	2.77606	0.0613092	0.000727929	0.0613092	2.47503	0.0613092	1.04341
>PF3D7_1011400	PF3D7_1011400	proteasome subunit beta type-5		0.548771	0.637783	0.620506	0.612947	0.512241	0.49843		123.25	8.9803	20	0.811144	0.0611471	0.0728732	0.0611471	0.510114	0.0611471	1.04329
>PF3D7_0928000.1	PF3D7_0928000.1;PF3D7_0928000.2	cytochrome c oxidase subunit 6B, putative	COX6B	-1.60593	-1.4636	-1.52682	-1.56026	-1.58503	-1.63423		51.741	8.38503	11	0.795817	0.0610593	0.0757327	0.0610593	0.494787	0.0610593	1.04323
>PF3D7_0829400	PF3D7_0829400	prolyl 4-hydroxylase alpha subunit 1, putative		-2.48669	-2.47383	-2.51556	-2.59574	-2.53529	-2.52815		7.6063	7.43824	4	1.17913	0.0610332	0.0297471	0.0610332	0.878098	0.0610332	1.04321
>PF3D7_0626000	PF3D7_0626000	conserved Plasmodium protein, unknown function		-1.14717	-1.20387	-1.13572	-1.24644	-1.23315	-1.18929		13.471	7.99519	4	1.10887	0.0607084	0.0351873	0.0607084	0.807843	0.0607084	1.04298
>PF3D7_0920100	PF3D7_0920100	chaperone, putative		-2.00883	-2.04347	-2.02368	-2.0454	-2.07737	-2.13506		16.295	7.63147	5	1.08731	0.0606187	0.0370568	0.0606187	0.786283	0.0606187	1.04291
>PF3D7_0716600	PF3D7_0716600	cysteine desulfurase, putative	SufS	-5.87901	-5.48712	-5.33514	-5.68565	-5.43841	-5.75906		15.913	6.89388	1	0.40969	0.0606143	0.214189	0.0606143	0.10866	0.0606143	1.04291
>PF3D7_0913200	PF3D7_0913200	elongation factor 1-beta	EF-1beta	2.9186	2.84738	2.8447	2.80394	2.81505	2.80987		284.65	9.64486	49	1.18344	0.060606	0.0294427	0.060606	0.882415	0.060606	1.0429
>PF3D7_1429400	PF3D7_1429400	rRNA (adenosine-2-O-)-methyltransferase, putative		-1.73039	-1.71727	-1.63229	-1.74108	-1.72935	-1.79131		14.809	8.00415	6	0.928778	0.0605971	0.0544432	0.0605971	0.627748	0.0605971	1.0429
>PF3D7_1467100	PF3D7_1467100	DNA-3-methyladenine glycosylase, putative		-3.75555	-3.78643	-3.7029	-3.70927	-3.88754	-3.82974		19.152	7.17333	3	0.693186	0.0605577	0.0983682	0.0605577	0.392156	0.0605577	1.04287
>PF3D7_1450100	PF3D7_1450100	signal recognition particle SRP54	SRP54	1.20078	1.16863	1.14548	1.09005	1.12293	1.12041		169.54	8.83625	28	1.35804	0.0605017	0.0194735	0.0605017	1.05701	0.0605017	1.04283
>PF3D7_0104200	PF3D7_0104200	conserved Plasmodium protein, unknown function		4.55024	4.51712	4.52026	4.4756	4.47548	4.4553		323.31	10.3785	151	1.6945	0.0604115	0.00886553	0.0604115	1.39347	0.0604115	1.04276
>PF3D7_1313700	PF3D7_1313700	septum formation protein MAF homologue, putative		-1.24084	-1.30898	-1.1927	-1.29749	-1.31907	-1.30706		33.979	8.06967	4	0.957585	0.0603682	0.0507365	0.0603682	0.656555	0.0603682	1.04273
>PF3D7_0715300	PF3D7_0715300	calcium/calmodulin-dependent protein kinase, putative		-2.09967	-2.08919	-2.11562	-2.11606	-2.12096	-2.24856		18.746	7.69046	3	0.818051	0.0603669	0.071623	0.0603669	0.517021	0.0603669	1.04273
>PF3D7_1341600	PF3D7_1341600;PF3D7_1130600	dolichyl-phosphate-mannose-glygolipidalpha-mannosyltransferase, putative	ALG9	-3.46765	-3.5463	-3.48523	-3.56784	-3.52439	-3.5878		9.5306	6.77295	2	1.0339	0.060283	0.0421486	0.060283	0.732875	0.060283	1.04267
P04040;B4DWK8;Q8TAK2	P04040;B4DWK8	Catalase	CAT	3.88747	3.87611	3.90494	3.83043	3.83392	3.82343		323.31	10.0902	115	1.97278	0.0602423	0.0046486	0.0602423	1.67175	0.0602423	1.04264
>PF3D7_0106800	PF3D7_0106800	Rab GTPase 5c	RAB5c	1.41699	1.42325	1.41233	1.37095	1.3508	1.3502		138.01	9.16406	21	2.11821	0.0602067	0.00332074	0.0602067	1.81718	0.0602067	1.04262
>PF3D7_1118600	PF3D7_1118600	histone acetyltransferase, putative	MYST	-2.2821	-2.33266	-2.40209	-2.41757	-2.40372	-2.37594		24.784	7.65299	6	0.912711	0.0601292	0.0566348	0.0601292	0.611681	0.0601292	1.04256
>PF3D7_1105800	PF3D7_1105800	conserved Plasmodium protein, unknown function		3.39657	3.33771	3.34932	3.28486	3.31273	3.30595		164.46	9.85562	42	1.32666	0.0600211	0.0209683	0.0600211	1.02563	0.0600211	1.04248
>PF3D7_1211400	PF3D7_1211400	heat shock protein DNAJ homologue Pfj4	PfJ4	2.61784	2.59587	2.59764	2.55375	2.54966	2.52819		150.32	9.42721	33	1.82471	0.0599168	0.00655154	0.0599168	1.52368	0.0599168	1.04241
>PF3D7_1313900	PF3D7_1313900	conserved Plasmodium protein, unknown function		-2.53806	-2.64407	-2.48354	-2.61586	-2.61955	-2.60985		7.7478	7.23127	3	0.779332	0.0598679	0.0789454	0.0598679	0.478302	0.0598679	1.04237
>PF3D7_1316900	PF3D7_1316900	conserved Plasmodium protein, unknown function		-0.749901	-0.769617	-0.763269	-0.7379	-0.844677	-0.879669		44.85	7.97507	12	0.825362	0.0598195	0.0703252	0.0598195	0.524332	0.0598195	1.04234
>PF3D7_1247100	PF3D7_1247100	conserved Plasmodium protein, unknown function		-3.8682	-3.93823	-3.9919	-3.89803	-4.04158	-4.03808		2.4374	NaN	1	0.678241	0.059789	0.102251	0.059789	0.377211	0.059789	1.04231
>PF3D7_1215000	PF3D7_1215000	thioredoxin peroxidase 2	Trx-Px2	1.34666	1.32581	1.34085	1.29375	1.2788	1.26152		66.736	9.04544	15	1.77787	0.059749	0.00730403	0.059749	1.47684	0.059749	1.04228
>PF3D7_0409800	PF3D7_0409800	zinc finger protein, putative		-1.70817	-1.72299	-1.69546	-1.72297	-1.77419	-1.80865		47.079	8.27112	4	1.12602	0.0597293	0.0337707	0.0597293	0.824991	0.0597293	1.04227
>PF3D7_1142500	PF3D7_1142500	60S ribosomal protein L28, putative		3.63824	3.61096	3.68776	3.57098	3.61428	3.57261		80.455	9.92318	34	1.11427	0.0596917	0.0347345	0.0596917	0.813244	0.0596917	1.04224
>PF3D7_0910800	PF3D7_0910800	nucleotide binding protein, putative		1.70468	1.70906	1.66274	1.61928	1.63697	1.64123		141.54	9.03703	27	1.47756	0.0596676	0.0147083	0.0596676	1.17653	0.0596676	1.04223
>PF3D7_1329000	PF3D7_1329000	DNA-directed RNA polymerase 3 largest subunit		3.29908	3.1919	3.24456	3.20837	3.18389	3.16498		2.3962	9.65133	5	0.964425	0.0594304	0.0498964	0.0594304	0.663395	0.0594304	1.04205
>PF3D7_1366400	PF3D7_1366400	rhoptry protein	Rhop148	-2.7249	-2.70154	-2.71259	-2.74997	-2.78594	-2.7811		38.666	7.43185	4	1.64128	0.0593255	0.0100348	0.0593255	1.34025	0.0593255	1.04198
>PF3D7_0310900	PF3D7_0310900	conserved Plasmodium protein, unknown function		-0.595703	-0.605509	-0.619638	-0.651415	-0.639977	-0.707193		139.44	8.39928	17	1.2451	0.0592448	0.0254294	0.0592448	0.944071	0.0592448	1.04192
>PF3D7_1004400	PF3D7_1004400	RNA binding protein, putative		1.93094	1.93847	1.96811	1.87097	1.90279	1.88605		264.29	9.14504	40	1.55499	0.0592384	0.0122719	0.0592384	1.25396	0.0592384	1.04192
>PF3D7_1107400	PF3D7_1107400	Rad51 homolog	RAD51	0.356676	0.374798	0.364285	0.296139	0.305349	0.316687		96.249	8.93559	24	2.05837	0.0591946	0.00381342	0.0591946	1.75734	0.0591946	1.04188
>PF3D7_1209300	PF3D7_1209300	zinc finger transcription factor, putative	KROX1	1.56859	1.5339	1.57465	1.49812	1.50146	1.50032		124.05	9.15791	30	1.66316	0.0590769	0.00953629	0.0590769	1.36213	0.0590769	1.0418
>PF3D7_0512600	PF3D7_0512600	Rab GTPase 1b	Rab1b	4.17684	4.14041	4.16782	4.09766	4.11038	4.09986		234.62	10.1805	70	1.7363	0.0590579	0.00804458	0.0590579	1.43527	0.0590579	1.04179
>PF3D7_1417800	PF3D7_1417800	DNA replication licensing factor MCM2	MCM2	2.49191	2.46195	2.48295	2.42747	2.41676	2.41562		185.45	9.28959	57	1.89064	0.0589854	0.00562275	0.0589854	1.58961	0.0589854	1.04173
B7Z6P1;P68133;P68032;D2JYH4;A8K3K1;P63267;P62736;Q5T8M8;A6NL76;B3KW67;Q7Z7J6;E7EQV5;Q13707;B4DUI8;F8WB63;B8ZZJ2;C9JFL5;Q5T9N7;F6UVQ4;F6QUT6;B7Z6I1	B7Z6P1;P68133;P68032;D2JYH4;A8K3K1;P63267;P62736;Q5T8M8;A6NL76;B3KW67;Q7Z7J6;E7EQV5;Q13707;B4DUI8;F8WB63;B8ZZJ2;C9JFL5;Q5T9N7;F6UVQ4;F6QUT6;B7Z6I1	Actin, alpha skeletal muscle;Actin, alpha cardiac muscle 1;Actin, gamma-enteric smooth muscle;Actin, aortic smooth muscle	ACTA1;ACTC1;ACTA2;ACTG2	0.499332	0.49452	0.435984	0.429373	0.397043	0.426897		12.173	9.50159	18	1.20915	0.0588411	0.0276954	0.0588411	0.90812	0.0588411	1.04163
>PF3D7_1414000	PF3D7_1414000	26S proteasome regulatory subunit RPN13, putative	RPN13	2.42046	2.33503	2.37862	2.31414	2.32319	2.32053		41.521	9.10068	28	1.15044	0.0587521	0.0318545	0.0587521	0.849413	0.0587521	1.04156
P35611	P35611	Alpha-adducin	ADD1	3.16683	3.12179	3.07657	3.06637	3.0679	3.05471		323.31	9.83068	75	1.10808	0.0587374	0.035254	0.0587374	0.807054	0.0587374	1.04155
>PF3D7_0935500	PF3D7_0935500	Plasmodium exported protein, unknown function	GEXP22	-2.10255	-2.00567	-2.0725	-2.14157	-2.12474	-2.09043		5.2552	7.53278	3	0.976056	0.0586751	0.0485013	0.0586751	0.675026	0.0586751	1.04151
>PF3D7_0831700	PF3D7_0831700	heat shock protein 70	HSP70-x	4.66013	4.6342	4.62061	4.55815	4.59011	4.59066		323.31	10.234	148	1.48459	0.0586732	0.0144679	0.0586732	1.18356	0.0586732	1.04151
>PF3D7_1453600	Q9BS26	RAP protein, putative		-7.23403	-6.77714	-7.15047	-6.92446	-7.16201	-7.25091		2.8597	6.25149	2	0.417649	0.0585791	0.20919	0.0585791	0.116619	0.0585791	1.04144
>PF3D7_1234600	PF3D7_1234600	conserved Plasmodium protein, unknown function		-1.00375	-1.03213	-1.00922	-1.04468	-1.07677	-1.09937		33.703	8.15767	13	1.37875	0.0585753	0.018547	0.0585753	1.07772	0.0585753	1.04144
>PF3D7_0403600	PF3D7_0403600	conserved Plasmodium protein, unknown function		-4.98276	-4.88753	-4.86977	-4.95794	-5.106	-4.8514		4.6879	7.12685	1	0.561552	0.0584284	0.139327	0.0584284	0.260522	0.0584284	1.04133
>PF3D7_1301700	PF3D7_1301700	Plasmodium exported protein	hyp8	2.15359	2.05006	2.03654	2.00084	2.04969	2.01452		48.575	9.60396	20	0.854677	0.0583814	0.0653706	0.0583814	0.553647	0.0583814	1.0413
>PF3D7_1334400	PF3D7_1334400	MSP7-like protein	MSRP4	-2.45625	-2.35445	-2.40186	-2.43155	-2.47455	-2.48075		8.4522	7.69716	6	0.953694	0.0581004	0.0512211	0.0581004	0.652664	0.0581004	1.04109
>PF3D7_0314700	PF3D7_0314700	zinc finger protein, putative		-0.444393	-0.388859	-0.408592	-0.440989	-0.490099	-0.485054		100.71	8.47161	23	1.21053	0.0580991	0.0276046	0.0580991	0.909502	0.0580991	1.04109
>PF3D7_1470900	PF3D7_1470900	20S proteasome beta 4 subunit, putative		3.12617	3.07935	3.08532	3.03131	3.06354	3.02171		132.55	9.46928	38	1.31973	0.0580959	0.0213141	0.0580959	1.0187	0.0580959	1.04109
>PF3D7_1205500	PF3D7_1205500	zinc finger protein, putative		0.390186	0.449434	0.455269	0.362217	0.369272	0.38942		77.758	8.52401	18	1.21549	0.0579936	0.0272811	0.0579936	0.914462	0.0579936	1.04102
>PF3D7_0807500	PF3D7_0807500	proteasome subunit alpha, putative		2.40322	2.34259	2.38168	2.33967	2.29017	2.32382		230	9.50946	41	1.19452	0.0579383	0.0286761	0.0579383	0.893493	0.0579383	1.04098
>PF3D7_1344100	PF3D7_1344100	krox-like protein. putative		-1.61465	-1.74482	-1.63488	-1.7655	-1.74752	-1.65507		5.4176	7.14041	3	0.711758	0.0579135	0.093771	0.0579135	0.410728	0.0579135	1.04096
>PF3D7_0318100	PF3D7_0318100	stomatin-like protein		-1.49104	-1.52838	-1.45448	-1.54036	-1.54296	-1.56431		28.127	8.50003	8	1.20459	0.0579122	0.0279977	0.0579122	0.903556	0.0579122	1.04096
>PF3D7_1470600	PF3D7_1470600	RAP protein, putative		-1.82421	-1.76764	-1.83755	-1.8825	-1.85322	-1.86707		17.945	7.88835	7	1.19092	0.0577965	0.028923	0.0577965	0.889892	0.0577965	1.04087
F8WBL0;Q8IYT4	F8WBL0;Q8IYT4	Katanin p60 ATPase-containing subunit A-like 2	KATNAL2	-2.58046	-2.60345	-2.65502	-2.6046	-2.61541	-2.7923		7.5127	7.71633	2	0.632568	0.0577933	0.115228	0.0577933	0.331538	0.0577933	1.04087
>PF3D7_1210900	PF3D7_1210900	GPI mannosyltransferase I	PIG-M	-3.95739	-3.84825	-3.89299	-3.93891	-3.96816	-3.96489		2.5003	6.92317	2	0.95458	0.0577819	0.0511103	0.0577819	0.65355	0.0577819	1.04086
Q9BRW0;B1AMW1;P19256;Q16393;H0YDI1;Q14748	Q9BRW0;B1AMW1;P19256;Q16393;H0YDI1;Q14748	Lymphocyte function-associated antigen 3	CD58	-1.79328	-1.73335	-1.74341	-1.79851	-1.82668	-1.8179		13.334	8.25715	5	1.28054	0.0576827	0.023382	0.0576827	0.979511	0.0576827	1.04079
>PF3D7_1412100	PF3D7_1412100	conserved Plasmodium protein, unknown function		1.48758	1.49827	1.48537	1.42698	1.44374	1.42799		241.43	8.99677	47	2.17309	0.0575002	0.00292523	0.0575002	1.87206	0.0575002	1.04066
>PF3D7_1341900	PF3D7_1341900	vacuolar ATP synthase subunit d, putative		1.31043	1.26316	1.28663	1.25844	1.23837	1.19107		140.12	8.96287	21	1.15252	0.0574481	0.0316972	0.0574481	0.851485	0.0574481	1.04062
>PF3D7_0621800	PF3D7_0621800	nascent polypeptide associated complex alpha chain, putative		2.4136	2.32744	2.31679	2.27486	2.32985	2.28109		100.11	9.62953	54	0.911513	0.0573444	0.0568019	0.0573444	0.610483	0.0573444	1.04055
>PF3D7_1103400	PF3D7_1103400	iron-sulfur assembly protein, sufD, putative		-2.04767	-2.00165	-2.02953	-2.09239	-2.06603	-2.09201		34.433	7.70234	9	1.45626	0.0571963	0.0154609	0.0571963	1.15523	0.0571963	1.04044
>PF3D7_1223100	PF3D7_1223100	cAMP-dependent protein kinase regulatory subunit	PKAr	4.05553	3.99093	4.00251	3.98135	3.95736	3.9391		323.31	10.0545	79	1.17232	0.0570558	0.0302336	0.0570558	0.871294	0.0570558	1.04034
>PF3D7_1123300	PF3D7_1123300	RING zinc finger protein, putative		-2.3923	-2.33919	-2.35979	-2.45501	-2.44638	-2.36098		15.784	7.70565	5	0.93329	0.0570297	0.0538441	0.0570297	0.63226	0.0570297	1.04032
>PF3D7_1453700	PF3D7_1453700	co-chaperone p23	P23	2.66067	2.50113	2.49972	2.47527	2.53069	2.48486		36.357	9.56136	28	0.680794	0.0569007	0.101575	0.0569007	0.379764	0.0569007	1.04023
>PF3D7_1034000	PF3D7_1034000	Sec1 family protein, putative		1.03046	0.987673	1.00439	0.974491	0.953972	0.923403		152.65	9.00173	29	1.30519	0.0568867	0.0220585	0.0568867	1.00416	0.0568867	1.04022
>PF3D7_1033100	PF3D7_1033100	S-adenosylmethionine decarboxylase/ornithine decarboxylase	AdoMetDC/ODC	-0.0984383	-0.0406361	-0.0530949	-0.122879	-0.0868034	-0.153078		94.548	8.53491	18	1.09647	0.0568638	0.0362507	0.0568638	0.795438	0.0568638	1.0402
>PF3D7_0801900	PF3D7_0801900	conserved Plasmodium protein, unknown function		-0.643505	-0.63566	-0.661636	-0.677938	-0.685411	-0.747253		2.8817	8.25113	11	1.16897	0.0566006	0.030476	0.0566006	0.867945	0.0566006	1.04001
>PF3D7_1208600	PF3D7_1208600	mitochondrial import inner membrane translocase subunit tim10, putative	TIM10	0.975542	0.936371	0.998167	0.927885	0.918985	0.893412		48.627	9.0032	16	1.24922	0.0565993	0.0251822	0.0565993	0.94819	0.0565993	1.04001
>PF3D7_0517000	PF3D7_0517000	60S ribosomal protein L12, putative		4.39509	4.33971	4.25976	4.28882	4.29356	4.2424		147.95	10.1891	50	0.803031	0.0565923	0.0743719	0.0565923	0.502001	0.0565923	1.04001
>PF3D7_1304300	PF3D7_1304300	conserved Plasmodium protein, unknown function		-1.7435	-1.91615	-1.8404	-1.81998	-1.88596	-1.96377		4.3905	7.71894	4	0.623488	0.0565535	0.118025	0.0565535	0.322458	0.0565535	1.03998
>PF3D7_1441500	PF3D7_1441500	conserved Plasmodium protein, unknown function		-0.472523	-0.48851	-0.433098	-0.501667	-0.509224	-0.552794		42.766	8.47068	9	1.17892	0.0565179	0.0297619	0.0565179	0.87789	0.0565179	1.03995
>PF3D7_1237800	PF3D7_1237800	ubiquitin-like protein, putative		-2.80913	-2.64371	-2.71265	-2.8021	-2.78197	-2.75087		4.2088	6.54243	4	0.723968	0.0564887	0.0908792	0.0564887	0.422938	0.0564887	1.03993
>PF3D7_0927300	PF3D7_0927300	fumarate hydratase, putative		2.10692	2.07995	2.09936	2.03158	2.03098	2.05424		87.287	9.04984	35	1.73868	0.0564734	0.00800019	0.0564734	1.43765	0.0564734	1.03992
>PF3D7_1357500	PF3D7_1357500	DNA helicase, putative		-1.99858	-2.00896	-1.96299	-1.97819	-2.06245	-2.09909		19.549	8.22212	11	0.854398	0.0564016	0.065416	0.0564016	0.553368	0.0564016	1.03987
>PF3D7_0624600	PF3D7_0624600	SNF2 helicase, putative	ISWI	4.54849	4.52057	4.51106	4.47431	4.4688	4.46811		323.31	10.0298	253	1.71373	0.0562992	0.00847791	0.0562992	1.4127	0.0562992	1.0398
>PF3D7_1252700	PF3D7_1252700	Plasmodium exported protein	PHISTb	-0.518452	-0.573446	-0.489748	-0.558119	-0.582243	-0.610098		29.586	7.88529	5	1.02279	0.0562712	0.0432975	0.0562712	0.72176	0.0562712	1.03977
>PF3D7_1408500	PF3D7_1408500	conserved Plasmodium protein, unknown function		-2.6464	-2.60132	-2.64259	-2.72016	-2.63839	-2.70044		2.0083	7.84307	3	1.02743	0.0562261	0.042814	0.0562261	0.7264	0.0562261	1.03974
>PF3D7_1122200	PF3D7_1122200	cupin-like protein, putative		-3.72934	-3.64958	-3.61149	-3.67639	-3.77823	-3.70421		5.8078	7.00775	2	0.759635	0.0561377	0.0829811	0.0561377	0.458605	0.0561377	1.03968
>PF3D7_1310500	PF3D7_1310500	conserved protein, unknown function		-0.319916	-0.421318	-0.38455	-0.441193	-0.428047	-0.424585		28.176	8.62428	10	0.992464	0.0560137	0.046603	0.0560137	0.691434	0.0560137	1.03959
>PF3D7_1008100	PF3D7_1008100	conserved Plasmodium protein, unknown function		2.75009	2.75032	2.70711	2.68626	2.68452	2.66874		323.31	9.37656	120	1.46808	0.0559991	0.0150383	0.0559991	1.16705	0.0559991	1.03958
>PF3D7_0831200	PF3D7_0831200	DnaJ protein, putative		-3.58388	-3.56108	-3.64694	-3.61465	-3.74112	-3.60413		4.6317	7.13367	3	0.713968	0.0559978	0.0932401	0.0559978	0.412938	0.0559978	1.03958
>PF3D7_0924500	PF3D7_0924500	conserved Plasmodium membrane protein, unknown function		-1.97062	-1.94048	-1.82101	-1.93451	-2.00726	-1.95831		24.963	8.25365	8	0.71819	0.0559883	0.092235	0.0559883	0.41716	0.0559883	1.03957
>PF3D7_1446700	PF3D7_1446700	conserved Plasmodium protein, unknown function		2.52437	2.45478	2.45194	2.42553	2.41307	2.42466		177.86	9.28556	47	1.1389	0.0559444	0.0327458	0.0559444	0.837869	0.0559444	1.03954
>PF3D7_0626200	PF3D7_0626200	conserved Plasmodium protein, unknown function		-1.41979	-1.38296	-1.41829	-1.46388	-1.47108	-1.45373		21.063	8.26517	6	1.59861	0.0558866	0.0110843	0.0558866	1.29758	0.0558866	1.0395
>PF3D7_1206200	PF3D7_1206200	eukaryotic translation initiation factor 3 subunit 8, putative		3.41118	3.35573	3.34627	3.29828	3.33201	3.31525		199.54	9.62422	66	1.18488	0.0558809	0.0293423	0.0558809	0.883849	0.0558809	1.03949
>PF3D7_0202600.2	PF3D7_0202600.2;PF3D7_0202600.1	conserved Plasmodium protein, unknown function		-2.35037	-2.29389	-2.32991	-2.33306	-2.32647	-2.48224		23.861	7.85345	7	0.692714	0.0558662	0.0984883	0.0558662	0.391684	0.0558662	1.03948
>PF3D7_0308200	PF3D7_0308200	TCP-1/cpn60 chaperonin family, putative		2.83224	2.82036	2.8305	2.75935	2.77486	2.78153		242.44	9.55426	63	2.05065	0.0557861	0.00388217	0.0557861	1.74962	0.0557861	1.03943
>PF3D7_1015400	PF3D7_1015400	conserved Plasmodium protein, unknown function		-3.43255	-3.38135	-3.36228	-3.35426	-3.46043	-3.52876		32.629	7.51808	5	0.680958	0.0557543	0.101532	0.0557543	0.379928	0.0557543	1.0394
>PF3D7_0623900	PF3D7_0623900	ribonuclease H2 subunit A, putative		-0.830431	-0.856833	-0.828905	-0.905748	-0.896381	-0.880766		21.349	8.10694	9	1.68702	0.0555757	0.00902131	0.0555757	1.38599	0.0555757	1.03927
>PF3D7_0716800	PF3D7_0716800	eukaryotic translation initiation factor 3 37.28 kDa subunit, putative		2.6283	2.5851	2.58536	2.55	2.52491	2.55732		294.81	9.53037	30	1.36805	0.0555115	0.0190198	0.0555115	1.06702	0.0555115	1.03923
>PF3D7_0914300	PF3D7_0914300	met-10 like protein, putative		-2.80376	-2.77209	-2.74341	-2.86294	-2.75578	-2.86707		25.773	7.74267	4	0.819537	0.055507	0.0713572	0.055507	0.518507	0.055507	1.03922
>PF3D7_1337200	Q8N3E6	1-deoxy-D-xylulose 5-phosphate synthase		1.95848	1.92399	1.98781	1.82385	1.93759	1.94234		2.3011	9.11588	6	0.789126	0.0554981	0.0770192	0.0554981	0.488096	0.0554981	1.03922
>PF3D7_1314000	PF3D7_1314000	conserved Plasmodium protein, unknown function		-2.69231	-2.65857	-2.7272	-2.77485	-2.7759	-2.69346		8.6642	7.42623	4	0.916486	0.0553767	0.0561115	0.0553767	0.615456	0.0553767	1.03913
>PF3D7_0914600	PF3D7_0914600	zinc binding protein, putative		-0.329185	-0.357214	-0.480225	-0.376154	-0.494497	-0.462069		4.4403	8.41827	2	0.655136	0.0553652	0.108597	0.0553652	0.354106	0.0553652	1.03912
>PF3D7_0722100	PF3D7_0722100	PelOta protein homologue, putative		-3.77332	-3.75779	-3.75992	-3.73874	-3.91335	-3.80502		6.02	7.12714	2	0.707675	0.0553583	0.0947607	0.0553583	0.406645	0.0553583	1.03912
>PF3D7_0220800	PF3D7_0220800	cytoadherence linked asexual protein 2	CLAG2	2.71047	2.71501	2.72365	2.62861	2.68954	2.66493		148.49	9.18033	55	1.33494	0.0553481	0.0205629	0.0553481	1.03391	0.0553481	1.03911
>PF3D7_1327500	PF3D7_1327500	conserved Plasmodium protein, unknown function		-5.46704	-5.26778	-5.18197	-5.40418	-5.21766	-5.46069		4.32	7.11544	1	0.474694	0.0552451	0.17731	0.0552451	0.173664	0.0552451	1.03904
>PF3D7_0507700	PF3D7_0507700	nuclear protein localization protein 4, putative	NPL4	1.61123	1.54823	1.5833	1.54252	1.5116	1.52307		100.33	9.09174	31	1.24716	0.055191	0.0253057	0.055191	0.946128	0.055191	1.039
>PF3D7_0710200	Q53FP6;Q9NP59;Q6FI62;A8K7Y1	conserved Plasmodium protein, unknown function		-0.814613	-0.775288	-0.905251	-0.900787	-0.892788	-0.867075		24.072	7.96991	4	0.823856	0.0551662	0.0705905	0.0551662	0.522826	0.0551662	1.03898
>PF3D7_1338700	PF3D7_1338700	conserved Plasmodium protein, unknown function		-2.7209	-2.67971	-2.74357	-2.74786	-2.76189	-2.79978		3.9389	7.42369	4	1.12115	0.055116	0.0341666	0.055116	0.820124	0.055116	1.03894
>PF3D7_0721600	PF3D7_0721600	40S ribosomal protein S5, putative		3.52491	3.45767	3.55084	3.50758	3.42933	3.43122		120.88	9.91835	51	0.849147	0.0550944	0.0662755	0.0550944	0.548117	0.0550944	1.03893
>PF3D7_0319400	PF3D7_0319400	kinesin-8, putative		-3.39947	-3.42032	-3.37185	-3.40095	-3.50963	-3.44632		7.1831	7.97192	2	0.90062	0.0550874	0.0583459	0.0550874	0.59959	0.0550874	1.03892
>PF3D7_0417400	PF3D7_0417400	conserved Plasmodium protein, unknown function		-3.35205	-3.29394	-3.30862	-3.36457	-3.29741	-3.45787		10.984	7.19357	4	0.717701	0.0550779	0.0923508	0.0550779	0.416671	0.0550779	1.03892
>PF3D7_1201500	PF3D7_1201500	XPA binding protein 1, putative		-0.886065	-0.868837	-0.948906	-0.943316	-0.973406	-0.952122		30.29	8.15576	10	1.07619	0.0550117	0.0380616	0.0550117	0.77516	0.0550117	1.03887
>PF3D7_1245100	PF3D7_1245100	kinesin-13, putative	KLP8	-0.337786	-0.370977	-0.337934	-0.398033	-0.394596	-0.419086		75.028	8.35003	15	1.56234	0.055006	0.0120633	0.055006	1.26131	0.055006	1.03886
P07384;B2RDI5;H7C5Z3;B4DWH5;B4DS85;E9PRM1;E9PLX0;E9PJJ3;E9PLC9;E9PMC6;E9PJA6;E9PSA6;E9PLQ6;E9PQB3;E9PL37;E9PIA9;B4E1R7;B4DN77;Q6PIV8;E7ESS6;B4DNR4;B2R942;B2RCM3;Q59EF6;H0Y323;O14815;P17655	P07384;B2RDI5;H7C5Z3;B4DWH5	Calpain-1 catalytic subunit	CAPN1	3.15736	3.17614	3.20407	3.13128	3.10965	3.13164		178.69	9.61111	61	1.45469	0.0550028	0.0155179	0.0550028	1.15366	0.0550028	1.03886
>PF3D7_1253100	PF3D7_1253100	Plasmodium exported protein	PHISTa	-3.05517	-3.04751	-3.29169	-3.17249	-3.17277	-3.21371		5.0165	7.1801	2	0.545665	0.0548712	0.145491	0.0548712	0.244635	0.0548712	1.03877
>PF3D7_0405800	PF3D7_0405800	conserved Plasmodium protein, unknown function		-0.056818	-0.141945	-0.0691605	-0.117075	-0.184269	-0.131172		16.905	8.04603	5	0.914774	0.0548642	0.0563482	0.0548642	0.613744	0.0548642	1.03876
>PF3D7_0727800	PF3D7_0727800	cation transporting ATPase, putative		1.77959	1.77495	1.78487	1.73341	1.72355	1.71819		135.46	8.86375	46	2.33519	0.0547498	0.00201189	0.0547498	2.03416	0.0547498	1.03868
P28289;Q5T7W3;H0YKU1;H0YNJ8;B7Z6N9;Q5HYL6;Q9NZQ9;Q9NYL9	P28289;Q5T7W3	Tropomodulin-1	TMOD1	3.76846	3.73477	3.74876	3.67183	3.72645	3.68952		280.55	9.67315	86	1.29786	0.0547301	0.0224438	0.0547301	0.996831	0.0547301	1.03866
H3BNG6;H3BU94;H3BNE1;H3BR18;H3BM38;H3BPJ0;A8K287;O00161	H3BNG6;H3BU94;H3BNE1;H3BR18;H3BM38;H3BPJ0;A8K287;O00161	Synaptosomal-associated protein;Synaptosomal-associated protein 23	SNAP23	-6.48161	-6.43566	-6.62453	-6.48301	-6.54043	-6.68235		2.4331	6.37192	1	0.542047	0.0546678	0.146939	0.0546678	0.241017	0.0546678	1.03862
>PF3D7_0812200	PF3D7_0812200	trypsin-like serine protease, putative		-5.18306	-5.07362	-5.19391	-5.21965	-5.03818	-5.35607		6.6593	6.99169	1	0.494821	0.0544357	0.167505	0.0544357	0.193791	0.0544357	1.03845
>PF3D7_1367500	PF3D7_1367500	NADH-cytochrome b5 reductase, putative		1.29099	1.22969	1.23487	1.17164	1.20429	1.21651		43.781	8.75544	16	1.1268	0.0543696	0.033708	0.0543696	0.825766	0.0543696	1.03841
>PF3D7_1001600	PF3D7_1001600	alpha/beta hydrolase, putative		3.14816	3.15476	3.12033	3.08445	3.08944	3.08627		184.33	9.50961	55	1.74118	0.0543658	0.00795385	0.0543658	1.44015	0.0543658	1.0384
>PF3D7_0618900.1	PF3D7_0618900.1;PF3D7_0618900.2	N-acetylglucosamine transferase	GPI1	-3.09164	-3.12026	-3.19523	-3.17438	-3.19773	-3.19795		25.259	8.02768	4	0.938589	0.0543086	0.0531495	0.0543086	0.637559	0.0543086	1.03836
>PF3D7_0826700	PF3D7_0826700	receptor for activated c kinase	RACK	4.15359	4.0868	4.14392	4.08275	4.05906	4.07963		323.31	10.3788	69	1.17525	0.0542901	0.0300236	0.0542901	0.874217	0.0542901	1.03835
P51148;F8W1H5	P51148;F8W1H5	Ras-related protein Rab-5C	RAB5C	-4.67204	-4.54874	-4.46281	-4.64339	-4.53409	-4.66894		6.7281	NaN	2	0.57106	0.054273	0.135784	0.054273	0.27003	0.054273	1.03834
>PF3D7_0411100	PF3D7_0411100	conserved Plasmodium protein, unknown function		-2.21347	-1.92488	-1.92278	-2.07345	-2.0605	-2.08995		42.393	8.09332	7	0.500339	0.0542552	0.164932	0.0542552	0.199309	0.0542552	1.03832
>PF3D7_1118100	PF3D7_1118100	clathrin assembly protein AP19, putative		-0.976406	-0.959538	-0.866573	-1.01917	-0.9431	-1.00295		34.09	8.16817	5	0.797143	0.0542355	0.0754806	0.0542355	0.496113	0.0542355	1.03831
>PF3D7_1015900	PF3D7_1015900	enolase	ENO	6.52651	6.4519	6.44943	6.42253	6.4143	6.42838		323.31	11.0692	397	1.07419	0.0542132	0.0382448	0.0542132	0.773164	0.0542132	1.03829
>PF3D7_0913300	PF3D7_0913300	conserved Plasmodium protein, unknown function		-0.861689	-0.823181	-0.805695	-0.874668	-0.879543	-0.898832		29.342	7.99768	7	1.31882	0.0541598	0.0213598	0.0541598	1.01779	0.0541598	1.03825
>PF3D7_1143400	PF3D7_1143400	translation initiation factor eIF-1A, putative		2.35377	2.36868	2.32268	2.28677	2.29905	2.29688		51.557	9.5342	31	1.51311	0.0541433	0.0135339	0.0541433	1.21208	0.0541433	1.03824
>PF3D7_1009000	PF3D7_1009000	diphthine synthase		-5.01294	-4.7071	-4.61208	-4.83656	-4.76418	-4.89362		6.6088	6.84738	1	0.449244	0.0540784	0.190731	0.0540784	0.148214	0.0540784	1.0382
>PF3D7_1434300	PF3D7_1434300	Hsp70/Hsp90 organizing protein	HOP	5.23731	5.16571	5.17171	5.13253	5.14366	5.13639		307.6	10.2137	130	1.14025	0.0540517	0.0326404	0.0540517	0.839216	0.0540517	1.03818
>PF3D7_0404600	PF3D7_0404600	conserved Plasmodium membrane protein, unknown function		-2.59788	-2.59641	-2.58668	-2.61011	-2.69764	-2.63506		12.376	7.56992	7	1.0544	0.053943	0.0401133	0.053943	0.753369	0.053943	1.0381
>PF3D7_1126200	PF3D7_1126200	40S ribosomal protein S18, putative		3.06187	2.98358	2.99636	2.94921	2.97176	2.9594		184.65	10.2214	52	1.08261	0.0538152	0.0374779	0.0538152	0.781583	0.0538152	1.03801
>PF3D7_0704700	PF3D7_0704700	phosphopantetheine adenylyltransferase, putative	PPAT	-1.86688	-1.77992	-1.732	-1.85198	-1.80651	-1.88173		10.52	7.83336	5	0.750255	0.0538069	0.0849821	0.0538069	0.449225	0.0538069	1.038
>PF3D7_0301700	PF3D7_0301700	Plasmodium exported protein, unknown function		1.36797	1.26531	1.26477	1.23429	1.26262	1.24009		67.387	9.36994	21	0.872163	0.0536855	0.0625956	0.0536855	0.571133	0.0536855	1.03791
>PF3D7_1422400	PF3D7_1422400	conserved Plasmodium protein, unknown function		-2.76205	-2.64482	-2.76974	-2.75236	-2.79559	-2.78956		5.5347	7.33951	3	0.775668	0.0536346	0.0796797	0.0536346	0.474638	0.0536346	1.03788
>PF3D7_1339800	PF3D7_1339800	mitotic-spindle organizing protein 1, putative		-2.64894	-2.61028	-2.60305	-2.70957	-2.62734	-2.68624		4.0542	7.63594	3	1.00289	0.0536276	0.0454376	0.0536276	0.70186	0.0536276	1.03787
F8VQX6;H0YI09;Q9H8H3;B4DDW1	F8VQX6;H0YI09;Q9H8H3;B4DDW1	Methyltransferase-like protein 7A	METTL7A	-3.57811	-3.58613	-3.5868	-3.60008	-3.58824	-3.72321		5.1055	7.55049	4	0.767541	0.053498	0.0813347	0.053498	0.466511	0.053498	1.03778
>PF3D7_1315500	PF3D7_1315500	conserved Plasmodium protein, unknown function		-0.991812	-0.926952	-0.889168	-0.960875	-0.999859	-1.0076		65.713	8.29552	8	0.904194	0.0534655	0.0578345	0.0534655	0.603164	0.0534655	1.03775
>PF3D7_0510500	PF3D7_0510500	topoisomerase I		-2.03833	-1.86905	-1.89828	-2.02845	-2.00316	-1.93438		7.0361	7.11608	4	0.635748	0.053449	0.114266	0.053449	0.334718	0.053449	1.03774
>PF3D7_1203700	PF3D7_1203700	nucleosome assembly protein	NAPL	3.05651	3.08546	3.10968	3.07991	3.00872	3.00301		168.04	10.021	51	0.981926	0.0533358	0.0478129	0.0533358	0.680896	0.0533358	1.03766
>PF3D7_0403100	PF3D7_0403100	regulator of chromosome condensation, putative		-2.34455	-2.2336	-2.09845	-2.34163	-2.26451	-2.23036		12.949	7.66847	4	0.547643	0.053299	0.144706	0.053299	0.246613	0.053299	1.03763
>PF3D7_1002400.1	PF3D7_1002400.1;PF3D7_1002400.2	RNA binding protein, putative		3.09388	3.03106	3.02402	2.99509	3.00299	2.99129		190.89	9.74572	32	1.15018	0.0531979	0.0318748	0.0531979	0.849146	0.0531979	1.03756
>PF3D7_1200200	PF3D7_1200200	rifin	RIF	-4.60972	-4.57776	-4.5913	-4.55681	-4.60055	-4.78086		11.922	7.22152	4	0.582758	0.0531438	0.131568	0.0531438	0.281728	0.0531438	1.03752
>PF3D7_0403800	PF3D7_0403800	alpha/beta hydrolase, putative		0.288359	0.222101	0.264095	0.209293	0.234018	0.172176		173.07	8.63902	20	1.03983	0.0530224	0.0415495	0.0530224	0.738798	0.0530224	1.03744
>PF3D7_0716300	PF3D7_0716300	conserved Plasmodium protein, unknown function		1.45167	1.38953	1.33411	1.34925	1.33166	1.33596		118.13	9.35135	44	0.879199	0.0528145	0.0615148	0.0528145	0.578169	0.0528145	1.03729
>PF3D7_1428100	PF3D7_1428100	WW domain-binding protein 11, putative		-3.93062	-3.87887	-3.91804	-3.81012	-4.07797	-3.9978		2.9239	6.90152	2	0.536858	0.0527865	0.149046	0.0527865	0.235828	0.0527865	1.03727
>PF3D7_1323900	PF3D7_1323900	conserved Plasmodium protein, unknown function		-1.83105	-1.88893	-1.89564	-1.92554	-1.88414	-1.96363		18.104	8.41977	4	0.939724	0.0525672	0.053002	0.0525672	0.638694	0.0525672	1.03711
>PF3D7_1346300	PF3D7_1346300	DNA/RNA-binding protein Alba 2	ALBA2	3.99446	3.92226	3.94608	3.89579	3.91341	3.8964		99.026	10.0115	56	1.15408	0.0523987	0.0315787	0.0523987	0.853053	0.0523987	1.03699
Q53G71;P27797;B4DHR1;B4E2Y9	Q53G71;P27797;B4DHR1;B4E2Y9	Calreticulin	CALR	0.219297	0.155281	0.179201	0.0832253	0.158915	0.154512		19.076	8.58964	12	0.936595	0.0523758	0.0534097	0.0523758	0.635565	0.0523758	1.03697
>PF3D7_0513600	PF3D7_0513600	deoxyribodipyrimidine photo-lyase, putative		0.764097	0.783833	0.755657	0.712574	0.711483	0.722422		74.436	8.82574	27	1.84535	0.0523694	0.00624524	0.0523694	1.54432	0.0523694	1.03697
>PF3D7_1008800	PF3D7_1008800	nucleolar protein 5, putative	NOP5	0.762848	0.768934	0.792583	0.675665	0.75312	0.738804		46.347	9.0582	23	1.05411	0.0522588	0.0401415	0.0522588	0.753077	0.0522588	1.03689
>PF3D7_0201500	PF3D7_0201500	Plasmodium exported protein	hyp9	-3.26434	-3.16738	-3.25521	-3.20949	-3.25752	-3.37669		14.903	7.78095	5	0.63251	0.0522582	0.115245	0.0522582	0.33148	0.0522582	1.03689
>PF3D7_1022900	PF3D7_1022900	PfMNL-3 mitoNEET-like iron-sulfur protein, putative		-1.83779	-1.85292	-1.88058	-1.94023	-1.92932	-1.85827		14.026	7.87369	4	0.979822	0.0521774	0.0480585	0.0521774	0.678792	0.0521774	1.03683
B2RDE1;Q5VU59;Q5HYB6	B2RDE1;Q5VU59;Q5HYB6		TPM3;DKFZp686J1372	4.33461	4.3012	4.30445	4.25796	4.27646	4.24939		323.31	10.2016	113	1.5278	0.0521533	0.0130768	0.0521533	1.22677	0.0521533	1.03681
>PF3D7_0505500	PF3D7_0505500	DNA repair protein, putative		2.88026	2.8579	2.84857	2.82438	2.80292	2.8031		206.95	9.34074	77	1.62339	0.0521119	0.0104619	0.0521119	1.32236	0.0521119	1.03678
>PF3D7_1035900	PF3D7_1035900	probable protein, unknown function	M566	-0.639595	-0.608744	-0.712177	-0.723768	-0.695845	-0.696526		19.392	8.55715	13	0.90916	0.0518742	0.0571317	0.0518742	0.60813	0.0518742	1.03661
>PF3D7_0501800	PF3D7_0501800	chromosome assembly factor 1	CAF1	1.29496	1.2875	1.29113	1.2638	1.22761	1.22694		296.05	8.95642	39	1.57982	0.0517457	0.011581	0.0517457	1.27879	0.0517457	1.03652
Q14014;I1SRC5;P01116;P78460;Q96T27;Q7KZ06;Q71SP6;G3V4K2;G3V5T7;Q92468;Q14015;Q5U091;P01112;P01111	Q14014;I1SRC5;P01116;P78460;Q96T27;Q7KZ06;Q71SP6;G3V4K2;G3V5T7;Q92468;Q14015;Q5U091;P01112;P01111	GTPase KRas;GTPase KRas, N-terminally processed;GTPase HRas;GTPase HRas, N-terminally processed;GTPase NRas	KRAS;HRAS;K-RAS;c-bas/has;NRAS	-3.35236	-3.43261	-3.41296	-3.38979	-3.51718	-3.44597		8.4435	7.09934	2	0.742637	0.0516688	0.0866463	0.0516688	0.441607	0.0516688	1.03646
>PF3D7_1116500	PF3D7_1116500	folate transporter 2	FT2	0.426872	0.409624	0.425623	0.388103	0.375216	0.343801		47.252	8.96033	13	1.46456	0.0516663	0.0151629	0.0516663	1.16353	0.0516663	1.03646
>PF3D7_0217600	PF3D7_0217600	conserved Plasmodium protein, unknown function		-3.30194	-3.15216	-3.18672	-3.23139	-3.35605	-3.20823		11.827	7.29268	3	0.595668	0.0516135	0.12709	0.0516135	0.294638	0.0516135	1.03642
>PF3D7_1236100	PF3D7_1236100	clustered-asparagine-rich protein		3.35757	3.29548	3.31539	3.2749	3.28019	3.2588		315.78	10.0887	76	1.23137	0.0515137	0.0262712	0.0515137	0.930344	0.0515137	1.03635
>PF3D7_1353100	PF3D7_1353100	Plasmodium exported protein, unknown function		1.97368	1.85172	1.82585	1.81412	1.84245	1.84026		135.55	9.69908	19	0.717321	0.0514755	0.0924409	0.0514755	0.416291	0.0514755	1.03632
Q53GZ6;P11142;E9PKE3;Q96IS6;B3KTV0;E9PNE6;Q53HF2;B4E1Q1;A8K7Q2;E9PN89;E9PQQ4;E9PQK7;E9PLF4;B4DTX2;Q96BE0;E9PPY6;E9PS65;Q96H53;E9PN25;Q9NZ87;E9PM13;Q9NWW3;E9PI65;A4D111;E9PSH5	Q53GZ6;P11142;E9PKE3;Q96IS6;B3KTV0;E9PNE6;Q53HF2;B4E1Q1;A8K7Q2;E9PN89	Heat shock cognate 71 kDa protein	HSPA8	3.65963	3.6199	3.664	3.59093	3.61311	3.5852		311.52	9.6942	90	1.35423	0.0514323	0.0196491	0.0514323	1.0532	0.0514323	1.03629
>PF3D7_0611300	PF3D7_0611300	conserved Plasmodium protein, unknown function		-2.90031	-2.91457	-2.85124	-2.96026	-2.98798	-2.87123		6.1444	7.25331	4	0.781817	0.0511125	0.0784517	0.0511125	0.480787	0.0511125	1.03606
>PF3D7_0930500	PF3D7_0930500	diacylglycerol kinase, putative	DGK1	-1.24312	-1.25243	-1.32871	-1.3282	-1.3246	-1.32453		56.157	7.97307	8	0.998153	0.0510241	0.0459632	0.0510241	0.697123	0.0510241	1.036
>PF3D7_0106100	PF3D7_0106100	vacuolar ATP synthase subunit c, putative		2.51266	2.48191	2.49571	2.44218	2.45692	2.43812		125.31	9.21205	26	1.69547	0.0510197	0.00884567	0.0510197	1.39444	0.0510197	1.036
>PF3D7_1006900	PF3D7_1006900	PPPDE peptidase, putative		-0.425837	-0.493666	-0.45475	-0.512228	-0.475861	-0.539223		22.049	8.43069	7	1.00384	0.0510197	0.0453333	0.0510197	0.702807	0.0510197	1.036
>PF3D7_1347500	PF3D7_1347500	DNA/RNA-binding protein Alba 4	ALBA4	4.82483	4.73341	4.76103	4.72242	4.73196	4.71188		287.93	10.392	96	0.985517	0.0510006	0.047397	0.0510006	0.684487	0.0510006	1.03598
>PF3D7_1004500	PF3D7_1004500	conserved Plasmodium protein, unknown function		1.98453	1.97408	2.01337	1.95957	1.93576	1.92379		84.349	9.69862	31	1.37735	0.0509529	0.018608	0.0509529	1.07632	0.0509529	1.03595
>PF3D7_1355100	PF3D7_1355100	DNA replication licensing factor MCM6	MCM6	2.20333	2.20603	2.2061	2.14181	2.16526	2.15557		113.71	9.13783	36	2.05371	0.0509396	0.00385479	0.0509396	1.75268	0.0509396	1.03594
>PF3D7_1245500	PF3D7_1245500	conserved Plasmodium protein, unknown function		-0.459051	-0.473639	-0.45879	-0.506327	-0.528603	-0.50926		20.785	8.11197	7	1.86964	0.0509033	0.00590333	0.0509033	1.56861	0.0509033	1.03591
>PF3D7_1235600	PF3D7_1235600	serine hydroxymethyltransferase	SHMT	4.67713	4.58822	4.66047	4.5849	4.59634	4.59218		323.31	10.25	97	0.987384	0.0507952	0.0471822	0.0507952	0.686354	0.0507952	1.03584
E9PFK5;A8KA74;P78316	E9PFK5;A8KA74;P78316	Nucleolar protein 14	NOP14	-0.444078	-0.41951	-0.503784	-0.503519	-0.490692	-0.525526		2.4119	8.46561	2	0.998226	0.0507882	0.045955	0.0507882	0.697196	0.0507882	1.03583
>PF3D7_1349300	PF3D7_1349300	serine/threonine protein kinase	TKL3	0.052433	0.193253	0.162802	0.0848103	0.0867481	0.0846272		92.759	8.52285	25	0.748087	0.0507673	0.0854523	0.0507673	0.447057	0.0507673	1.03582
>PF3D7_1216900	PF3D7_1216900	DNA-binding chaperone, putative		2.03658	2.04155	2.04804	1.9864	2.00084	1.98673		221.14	9.23639	46	2.19298	0.050731	0.00279383	0.050731	1.89195	0.050731	1.03579
>PF3D7_0317200	PF3D7_0317200	cdc2-related protein kinase 4	CRK4	0.233009	0.281395	0.292509	0.203663	0.256397	0.194693		81.275	8.28094	17	1.00854	0.0507202	0.0448187	0.0507202	0.707512	0.0507202	1.03578
H7BZT7;P10768	H7BZT7;P10768	S-formylglutathione hydrolase	ESD	-5.59992	-5.7961	-5.437	-5.58572	-5.5603	-5.83904		5.3747	6.52784	1	0.428015	0.0506776	0.202897	0.0506776	0.126985	0.0506776	1.03575
>PF3D7_0923200	PF3D7_0923200	flavodoxin-like protein		-1.74776	-1.69211	-1.69275	-1.75387	-1.76628	-1.76437		41.368	8.09033	6	1.23995	0.0506325	0.0257419	0.0506325	0.938921	0.0506325	1.03572
>PF3D7_1307000	PF3D7_1307000	PNAS-3 related protein, putative		-5.15394	-5.19904	-5.37811	-5.19195	-5.22368	-5.46697		4.3351	7.51287	1	0.460474	0.0505066	0.184661	0.0505066	0.159444	0.0505066	1.03563
>PF3D7_0319500	PF3D7_0319500	RNA binding protein, putative		-4.63766	-4.47263	-4.60664	-4.51796	-4.62366	-4.72674		9.4269	7.0404	2	0.532339	0.0504735	0.15091	0.0504735	0.231309	0.0504735	1.0356
>PF3D7_0528200	PF3D7_0528200	eukaryotic translation initiation factor 3, subunit 6, putative		2.31857	2.25876	2.24523	2.25583	2.20084	2.21449		149.22	9.32826	43	0.973329	0.0504684	0.0488246	0.0504684	0.672299	0.0504684	1.0356
>PF3D7_1124400	PF3D7_1124400	U6 snRNA-associated Sm-like protein LSm1, putative	LSM1	-1.60254	-1.59819	-1.54656	-1.58986	-1.64563	-1.66271		5.2285	8.39843	8	0.961386	0.0503044	0.0502678	0.0503044	0.660356	0.0503044	1.03548
>PF3D7_0608900	PF3D7_0608900	conserved Plasmodium protein, unknown function		-0.684618	-0.629137	-0.65975	-0.666155	-0.746872	-0.711321		28.159	8.07577	13	0.962606	0.0502809	0.0501183	0.0502809	0.661576	0.0502809	1.03547
>PF3D7_1021400	PF3D7_1021400	endomembrane protein 70, putative		0.722597	0.769184	0.85701	0.712803	0.75938	0.726179		107.36	8.88537	32	0.753455	0.0501429	0.0842936	0.0501429	0.452425	0.0501429	1.03537
>PF3D7_1335700	PF3D7_1335700	conserved Plasmodium protein, unknown function		-0.00478935	-0.0382156	-0.0703716	-0.0897121	-0.0700016	-0.103853		56.239	8.36244	20	1.14439	0.0500635	0.0323188	0.0500635	0.843358	0.0500635	1.03531
>PF3D7_1402700	PF3D7_1402700	pre-mRNA splicing factor, putative		-3.35686	-3.32289	-3.15473	-3.33789	-3.32844	-3.31832		15.209	7.42752	4	0.594605	0.0500584	0.127452	0.0500584	0.293575	0.0500584	1.03531
>PF3D7_1328100	PF3D7_1328100	proteasome subunit beta type 7 precursor, putative		2.06956	2.04502	2.07464	2.00513	2.01942	2.01452		66.591	9.6267	29	1.7199	0.0500507	0.00835704	0.0500507	1.41887	0.0500507	1.0353
>PF3D7_1133200	PF3D7_1133200	conserved Plasmodium protein, unknown function		1.93397	1.887	1.88296	1.86031	1.83872	1.85497		323.31	8.98204	60	1.27994	0.0499776	0.0234154	0.0499776	0.978907	0.0499776	1.03525
>PF3D7_1123000	PF3D7_1123000	conserved Plasmodium protein, unknown function		-3.62881	-3.59091	-3.68411	-3.63729	-3.70787	-3.70842		15.839	7.17252	4	0.825226	0.0499153	0.0703491	0.0499153	0.524196	0.0499153	1.0352
>PF3D7_1302800	PF3D7_1302800	40S ribosomal protein S7, putative		2.85911	2.76078	2.77438	2.74176	2.76047	2.74234		65.477	9.58384	30	0.898521	0.0498994	0.0586486	0.0498994	0.597491	0.0498994	1.03519
>PF3D7_1469700	PF3D7_1469700	mediator of RNA polymerase II transcription subunit 6, putative		-4.38349	-4.22638	-4.37961	-4.38717	-4.28188	-4.47006		3.13	7.30871	2	0.541385	0.0498772	0.147206	0.0498772	0.240355	0.0498772	1.03518
>PF3D7_1103700	PF3D7_1103700	casein kinase II beta chain	CK2beta1	0.61083	0.668247	0.679539	0.61043	0.630243	0.568525		21.223	9.16803	9	0.964284	0.049806	0.0499135	0.049806	0.663254	0.049806	1.03513
>PF3D7_0621900	PF3D7_0621900	conserved Plasmodium protein, unknown function		0.786287	0.808882	0.784567	0.741499	0.753891	0.735016		124.23	8.94458	32	1.75456	0.0497767	0.00771032	0.0497767	1.45353	0.0497767	1.0351
>PF3D7_1309000	PF3D7_1309000	conserved Plasmodium protein, unknown function		-3.00844	-3.02242	-3.21808	-3.16109	-3.17214	-3.06492		2.0601	7.11307	2	0.538423	0.0497373	0.148407	0.0497373	0.237393	0.0497373	1.03508
>PF3D7_1441700	PF3D7_1441700	metalloprotease, putative		-2.6422	-2.63486	-2.61736	-2.68837	-2.60471	-2.7505		4.1622	7.41333	3	0.737604	0.0497169	0.0877656	0.0497169	0.436574	0.0497169	1.03506
>PF3D7_0914800	PF3D7_0914800	GINS complex subunit Psf3, putative		-4.14477	-4.09108	-4.04898	-4.09699	-4.21354	-4.1228		3.3424	7.97189	1	0.715182	0.0494989	0.0929499	0.0494989	0.414152	0.0494989	1.03491
>PF3D7_1230000	PF3D7_1230000	conserved Plasmodium protein, unknown function		-2.17987	-2.1589	-2.14343	-2.18799	-2.23174	-2.21056		5.7731	7.78317	5	1.32075	0.0493654	0.0212628	0.0493654	1.01972	0.0493654	1.03481
>PF3D7_1310600	PF3D7_1310600	secretory complex protein 61 alpha,Rab GTPase 5b	Sec61-alpha	1.02507	0.959562	1.02298	0.943115	0.971313	0.945553		50.348	9.29844	18	1.0726	0.0492096	0.0383914	0.0492096	0.771574	0.0492096	1.0347
>PF3D7_0705500	PF3D7_0705500	inositol-phosphate phosphatase, putative		1.92171	1.8823	1.87615	1.84708	1.85182	1.83427		311.67	9.06781	71	1.37514	0.0489934	0.0187052	0.0489934	1.07411	0.0489934	1.03454
Q5JQ44;P61225;F6U784;Q9Y3L5;P10114	Q5JQ44;P61225	Ras-related protein Rap-2b	DKFZp547A0616;RAP2B	0.834131	0.855795	0.8053	0.795063	0.792027	0.76116		145.12	8.92784	26	1.24137	0.0489922	0.0256553	0.0489922	0.940342	0.0489922	1.03454
Q68DQ4;B2R5T5;P10644;Q96P62;A6YCE2;A6YCE1;Q15300	Q68DQ4;B2R5T5;P10644	cAMP-dependent protein kinase type I-alpha regulatory subunit;cAMP-dependent protein kinase type I-alpha regulatory subunit, N-terminally processed	DKFZp779L0468;PRKAR1A	-2.92107	-2.87481	-2.89479	-2.93246	-2.92547	-2.97965		16.101	7.43443	4	1.1187	0.0489642	0.0343679	0.0489642	0.817672	0.0489642	1.03452
>PF3D7_0501500	PF3D7_0501500	rhoptry-associated protein 3	RAP3	4.25926	4.18685	4.19132	4.15355	4.17429	4.16275		284.54	10.2395	108	1.04501	0.0489457	0.0410329	0.0489457	0.743977	0.0489457	1.03451
>PF3D7_1413500	PF3D7_1413500	FeS assembly ATPase SufC	SufC	-6.88497	-7.18656	-7.05076	-6.71878	-7.18432	-7.36601		2.3901	6.12749	1	0.377501	0.0489432	0.23603	0.0489432	0.0764709	0.0489432	1.03451
>PF3D7_0918300	PF3D7_0918300	eukaryotic translation initiation factor 3 subunit 5, putative		2.51435	2.44368	2.52835	2.45143	2.44277	2.44561		65.93	9.32537	27	0.990069	0.0488574	0.0468751	0.0488574	0.689039	0.0488574	1.03445
>PF3D7_1404700	PF3D7_1404700	conserved Plasmodium protein, unknown function		1.00171	0.917406	0.941093	0.899237	0.916922	0.897541		96.07	8.89526	19	1.00103	0.0488383	0.045643	0.0488383	0.700002	0.0488383	1.03443
>PF3D7_0702500	PF3D7_0702500	Plasmodium exported protein, unknown function		2.01309	1.98016	1.97602	1.92665	1.95001	1.94663		323.31	9.7294	35	1.44411	0.0486609	0.0159075	0.0486609	1.14308	0.0486609	1.0343
P20020;Q58F24	P20020	Plasma membrane calcium-transporting ATPase 1	ATP2B1	-6.23108	-6.2112	-6.34063	-6.42577	-6.3016	-6.20139		3.2283	6.82593	1	0.530556	0.048617	0.151653	0.048617	0.229526	0.048617	1.03427
>PF3D7_1006800	PF3D7_1006800	RNA binding protein, putative		2.62048	2.57056	2.54181	2.52549	2.52448	2.5371		323.31	10.1597	98	1.0636	0.0485916	0.0392333	0.0485916	0.762569	0.0485916	1.03425
B7Z5J8;B7Z844;Q8TDB8;B7ZAC3;Q59F54;F5H2H8;B7Z5A7;B7Z966;P11169	B7Z5J8;B7Z844;Q8TDB8;B7ZAC3;Q59F54;F5H2H8;B7Z5A7;B7Z966;P11169	Solute carrier family 2, facilitated glucose transporter member 14;Solute carrier family 2, facilitated glucose transporter member 3	SLC2A14;SLC2A3	-1.50728	-1.32814	-1.33552	-1.43159	-1.46651	-1.41824		17.526	8.12616	6	0.597156	0.048467	0.126586	0.048467	0.296126	0.048467	1.03417
>PF3D7_0629100	PF3D7_0629100	nicotinate phosphoribosyltransferase, putative		1.3652	1.29025	1.33879	1.29526	1.27681	1.27678		103.17	8.9841	25	1.07727	0.0484619	0.0379629	0.0484619	0.776238	0.0484619	1.03416
>PF3D7_0813300	PF3D7_0813300	conserved Plasmodium protein, unknown function		4.07332	4.05613	4.03163	3.96881	4.02879	4.01812		216.87	9.88254	38	1.09844	0.0484568	0.0360797	0.0484568	0.797406	0.0484568	1.03416
>PF3D7_0811000	PF3D7_0811000	cullin-like protein, putative		0.300838	0.300327	0.267372	0.238331	0.250385	0.234497		58.035	8.6208	20	1.54691	0.0484416	0.012506	0.0484416	1.24588	0.0484416	1.03415
>PF3D7_1324900	PF3D7_1324900	L-lactate dehydrogenase	LDH	5.99558	5.98388	5.98329	5.91385	5.97317	5.93047		323.31	11.1281	257	1.23622	0.048425	0.025971	0.048425	0.935187	0.048425	1.03414
>PF3D7_1211700	PF3D7_1211700	DNA replication licensing factor MCM5, putative	MCM5	1.99269	1.98436	2.01701	1.93018	1.97802	1.94106		137.26	9.06303	34	1.2599	0.0482667	0.0245532	0.0482667	0.958866	0.0482667	1.03402
Q14419;E9PD10;Q58HE6;Q14440;B8Q183;B8Q185;B8Q182;P02724;Q58HE7;Q13030;E9PH25;Q14420;Q03870;E7EQF3;Q8WWP4;Q8WWP3;Q8WWP2;Q8WWP1;Q58HE5;Q9BZD9;Q14423;Q8WTS2;Q6WBG7;Q14446;Q14438;Q14424;Q03867;G8CW02;Q16336;Q9UE44;Q14421;REV__Q9NYV4	Q14419;E9PD10;Q58HE6;Q14440;B8Q183;B8Q185;B8Q182;P02724;Q58HE7;Q13030;E9PH25;Q14420;Q03870;E7EQF3;Q8WWP4;Q8WWP3;Q8WWP2;Q8WWP1	Glycophorin-A	GYPA;GPErik;HGPMz	-1.9961	-2.01406	-1.93638	-2.03996	-1.98831	-2.06263		37.32	7.64975	4	0.864309	0.0481211	0.063826	0.0481211	0.563279	0.0481211	1.03392
>PF3D7_0810200	PF3D7_0810200	ABC1 family, putative	ABCK1	-2.46493	-2.48838	-2.36185	-2.4579	-2.50687	-2.49452		8.7597	7.75936	4	0.736343	0.0480455	0.0880486	0.0480455	0.435313	0.0480455	1.03386
>PF3D7_1449700	PF3D7_1449700	exosome complex exonuclease RRP6, putative	RRP6	-2.14613	-2.10478	-2.13915	-2.09504	-2.23163	-2.20712		16.15	7.85369	8	0.710575	0.0479094	0.0940565	0.0479094	0.409545	0.0479094	1.03377
>PF3D7_1108900	PF3D7_1108900	conserved Plasmodium protein, unknown function		-1.74841	-1.68353	-1.67956	-1.7516	-1.76258	-1.74085		15.3	7.93058	4	1.05776	0.0478452	0.0397896	0.0478452	0.756728	0.0478452	1.03372
>PF3D7_0110900	PF3D7_0110900	adenylate kinase-like protein 1	AKLP1	-3.34537	-3.28926	-3.46018	-3.39159	-3.3881	-3.4586		2.971	7.45002	1	0.621457	0.0478299	0.118661	0.0478299	0.320427	0.0478299	1.03371
>PF3D7_0825300	PF3D7_0825300	conserved protein, unknown function		-1.91182	-1.9897	-1.97959	-2.02896	-2.00429	-1.99098		6.2381	7.61237	2	0.963121	0.0477072	0.0500554	0.0477072	0.662091	0.0477072	1.03362
>PF3D7_1117700	PF3D7_1117700	GTP-binding nuclear protein ran/tc4	RAN	4.84616	4.76774	4.80246	4.74683	4.77083	4.75603		221.06	10.6802	101	1.0384	0.0475578	0.0416932	0.0475578	0.737369	0.0475578	1.03351
>PF3D7_1118000	PF3D7_1118000	conserved Plasmodium protein, unknown function		0.20425	0.136335	0.164186	0.107866	0.129799	0.125292		15.514	8.31988	8	1.1217	0.0472717	0.0341221	0.0472717	0.820668	0.0472717	1.03331
>PF3D7_0717400	PF3D7_0717400	queuine tRNA-ribosyltransferase, putative		-2.97838	-2.84311	-3.04839	-2.97106	-2.99127	-3.04927		21.007	7.84476	4	0.567881	0.0472418	0.136957	0.0472418	0.266851	0.0472418	1.03329
>PF3D7_1405000	PF3D7_1405000	conserved Plasmodium protein, unknown function		-0.644529	-0.578741	-0.574852	-0.628139	-0.677355	-0.63423		34.235	7.92726	9	0.944748	0.0472005	0.0523541	0.0472005	0.643718	0.0472005	1.03326
>PF3D7_0725000	PF3D7_0725000	exonuclease I, putative		-0.544813	-0.575113	-0.597914	-0.625546	-0.611572	-0.622032		33.488	8.30861	11	1.30981	0.0471032	0.021819	0.0471032	1.00878	0.0471032	1.03319
>PF3D7_0217900	PF3D7_0217900	conserved Plasmodium protein, unknown function		2.19308	2.12604	2.17648	2.1217	2.1311	2.10151		85.729	9.31871	35	1.08297	0.0470975	0.037446	0.0470975	0.781937	0.0470975	1.03318
>PF3D7_0815500	PF3D7_0815500	conserved Plasmodium protein, unknown function		2.15463	2.07602	2.06259	2.06695	2.04578	2.03956		228.32	9.38908	40	0.891957	0.0469805	0.0596059	0.0469805	0.590927	0.0469805	1.0331
>PF3D7_0722700	PF3D7_0722700	conserved Plasmodium protein, unknown function		-1.59227	-1.5524	-1.6111	-1.67818	-1.60264	-1.61584		4.6833	8.11992	3	0.90832	0.0469589	0.0572499	0.0469589	0.60729	0.0469589	1.03308
Q9UNL6;D9YZU9;D3GKD9;P69892;E9PBW4;E7CYP2;Q14403;E9PBX7;Q14476;Q14474;B7UCU6;A1EGU3;Q9UJ01;Q14402;Q14412	Q9UNL6;D9YZU9;D3GKD9;P69892;E9PBW4;E7CYP2;Q14403;E9PBX7;Q14476;Q14474;B7UCU6	Hemoglobin subunit gamma-2	HBG2	1.09962	1.06569	1.09195	1.03674	1.03457	1.04537		136.02	9.14073	17	1.60964	0.0468578	0.0108026	0.0468578	1.30861	0.0468578	1.03301
>PF3D7_1032900	PF3D7_1032900	RNA polymerase II-associated protein 1, putative		0.114185	0.0913525	0.0871277	-0.0209541	0.109135	0.0640392		11.554	8.63571	8	0.752778	0.0468152	0.0844387	0.0468152	0.451748	0.0468152	1.03298
>PF3D7_1034500	PF3D7_1034500	conserved Plasmodium protein, unknown function		-2.04654	-1.99664	-1.98772	-2.06203	-2.04465	-2.06444		15.717	7.88939	10	1.16481	0.0467358	0.03078	0.0467358	0.863784	0.0467358	1.03293
>PF3D7_0619000.1	PF3D7_0619000.1;PF3D7_0619000.2	conserved Plasmodium protein, unknown function		-0.846218	-0.841949	-0.89175	-0.924906	-0.903526	-0.891592		59.575	8.4208	13	1.18842	0.0467021	0.0290956	0.0467021	0.887394	0.0467021	1.0329
>PF3D7_1225900	PF3D7_1225900	conserved Plasmodium protein, unknown function		-4.77617	-4.72241	-4.73121	-4.81054	-4.78031	-4.77903		2.4923	6.5468	1	1.15555	0.0466983	0.0314685	0.0466983	0.854518	0.0466983	1.0329
>PF3D7_0801000	PF3D7_0801000	Plasmodium exported protein	PHISTc	4.03119	4.00665	4.01127	3.96878	3.97322	3.96734		323.31	10.219	164	1.87825	0.0465921	0.00578657	0.0465921	1.57722	0.0465921	1.03282
>PF3D7_1127300	PF3D7_1127300	methyltransferase, putative		-3.93811	-3.75915	-3.80732	-3.87895	-3.81316	-3.95214		2.7452	6.52069	2	0.554201	0.0465539	0.14214	0.0465539	0.253171	0.0465539	1.03279
>PF3D7_1477500	PF3D7_1477500	Plasmodium exported protein	PHISTb	0.0976696	0.0944653	0.142612	0.0790234	0.0819092	0.0347919		42.627	8.34957	9	1.07805	0.0463409	0.0378914	0.0463409	0.777021	0.0463409	1.03264
>PF3D7_1347400	PF3D7_1347400	conserved Plasmodium protein, unknown function		-0.722288	-0.715115	-0.657049	-0.739021	-0.724583	-0.769861		6.0367	7.944	2	0.999461	0.0463378	0.0458174	0.0463378	0.698431	0.0463378	1.03264
>PF3D7_0929900	PF3D7_0929900	conserved Plasmodium protein, unknown function		-1.45593	-1.50299	-1.43487	-1.46615	-1.52385	-1.54228		18.49	8.25928	5	0.870462	0.0461642	0.0628598	0.0461642	0.569432	0.0461642	1.03252
>PF3D7_1232100	PF3D7_1232100	60 kDa chaperonin	CPN60	4.57862	4.52234	4.54856	4.50505	4.51359	4.49249		323.31	10.1472	104	1.23132	0.0461349	0.0262744	0.0461349	0.930293	0.0461349	1.0325
>PF3D7_1339700	PF3D7_1339700	conserved Plasmodium protein, unknown function		0.145649	0.0880508	0.0789757	0.0694103	0.035841	0.0693302		106.44	8.47045	19	1.01917	0.0460313	0.0436784	0.0460313	0.718144	0.0460313	1.03242
>PF3D7_0301600	PF3D7_0301600	Plasmodium exported protein	hyp1	0.900963	0.909227	0.920406	0.880411	0.851938	0.860159		96.936	8.77634	28	1.64335	0.0460294	0.00998669	0.0460294	1.34232	0.0460294	1.03242
>PF3D7_1403100	PF3D7_1403100	conserved Plasmodium protein, unknown function		0.760778	0.739643	0.749517	0.705744	0.695366	0.710833		77.361	8.62037	29	1.88059	0.0459989	0.00575533	0.0459989	1.57956	0.0459989	1.0324
>PF3D7_1142800	PF3D7_1142800	conserved Plasmodium protein, unknown function		-0.0174942	-0.0341396	-0.0355721	-0.0662575	-0.0596752	-0.0991116		54.872	8.66763	20	1.41669	0.0459461	0.0169649	0.0459461	1.11566	0.0459461	1.03236
>PF3D7_1328300	PF3D7_1328300	conserved Plasmodium protein, unknown function		3.59397	3.50929	3.5457	3.48854	3.53222	3.49043		152.12	9.72277	36	0.908627	0.0459277	0.0572067	0.0459277	0.607597	0.0459277	1.03235
>PF3D7_1253400	PF3D7_1253400;PF3D7_1372400	acyl-CoA synthetase	ACS3	-0.111458	-0.120552	-0.0769463	-0.145504	-0.132208	-0.168842		44.133	8.27487	11	1.24043	0.045866	0.0257126	0.045866	0.939401	0.045866	1.0323
>PF3D7_0302900	PF3D7_0302900	exportin 1, putative		2.41541	2.49765	2.49677	2.38963	2.45788	2.42492		323.31	9.472	65	0.814633	0.0457999	0.0722387	0.0457999	0.513603	0.0457999	1.03226
>PF3D7_0302200	PF3D7_0302200	cytoadherence linked asexual protein 3.2	CLAG3.2	-1.71588	-1.71018	-1.8189	-1.74646	-1.76712	-1.86874		16.341	7.6065	5	0.629388	0.0457853	0.116199	0.0457853	0.328358	0.0457853	1.03224
>PF3D7_0921000.1	PF3D7_0921000.1;PF3D7_0921000.2	ubiquitin conjugating enzyme, putative		0.0472565	0.0951881	0.0147266	0.0273743	-0.0248032	0.0177441		55.411	8.92695	11	0.905298	0.0456187	0.0576775	0.0456187	0.604268	0.0456187	1.03213
>PF3D7_1402000	PF3D7_1402000	conserved Plasmodium protein, unknown function		-2.36327	-2.45523	-2.43259	-2.49405	-2.44076	-2.45279		3.1362	7.41342	2	0.83677	0.0455043	0.0683505	0.0455043	0.53574	0.0455043	1.03204
>PF3D7_0203700	PF3D7_0203700	nucleolar preribosomal assembly protein, putative		-4.80003	-4.73613	-4.87163	-4.79999	-4.82681	-4.91738		6.3043	7.30033	2	0.619523	0.0454642	0.11927	0.0454642	0.318493	0.0454642	1.03202
>PF3D7_1410600	PF3D7_1410600	eukaryotic translation initiation factor 2 gamma subunit, putative		2.99148	2.96298	2.98992	2.91926	2.96124	2.92762		154.82	9.70841	47	1.28862	0.0454171	0.0229397	0.0454171	0.987586	0.0454171	1.03198
>PF3D7_1219100	PF3D7_1219100	clathrin heavy chain, putative		4.61952	4.5964	4.61643	4.55625	4.57112	4.56897		323.31	10.0947	165	1.76711	0.0453421	0.00748875	0.0453421	1.46608	0.0453421	1.03193
>PF3D7_1021100	PF3D7_1021100	conserved Plasmodium protein, unknown function		0.0697651	0.0596275	0.0465546	0.0635967	0.0242119	-0.0469818		65.387	8.66448	14	0.815179	0.0450401	0.0721399	0.0450401	0.514149	0.0450401	1.03171
>PF3D7_1226800	PF3D7_1226800	ataxin-3, putative	ATX3	0.223564	0.250738	0.263233	0.170298	0.238791	0.19368		52.098	8.29631	15	1.01498	0.0449225	0.0441242	0.0449225	0.713953	0.0449225	1.03163
>PF3D7_1355800	PF3D7_1355800	splicing factor 3B subunit 5, putative	SF3B5	0.168539	0.172407	0.147184	0.107347	0.134352	0.111885		37.746	8.51473	10	1.52672	0.0448488	0.0131101	0.0448488	1.22569	0.0448488	1.03158
>PF3D7_1127500	PF3D7_1127500	protein disulfide isomerase, putative		-0.95809	-0.877321	-0.834003	-0.903231	-0.962687	-0.938007		65.75	8.19703	9	0.719929	0.0448367	0.0918247	0.0448367	0.418899	0.0448367	1.03157
>PF3D7_1021800	PF3D7_1021800	conserved Plasmodium protein, unknown function		2.77964	2.72736	2.75016	2.71152	2.71105	2.70011		323.31	9.40303	71	1.28978	0.0448265	0.0228765	0.0448265	0.988752	0.0448265	1.03156
I3NI00;Q54A51;P35613;B4DY23;I3L4S8;B4DNE1;I3L192;I3L1R4;I3L4L2;A8MZ77;I3L4U1;Q9UI68	I3NI00;Q54A51;P35613;B4DY23;I3L4S8;B4DNE1;I3L192;I3L1R4	Basigin	hEMMPRIN;BSG	0.612823	0.649496	0.603794	0.55266	0.587957	0.591425		45.514	8.77372	20	1.15782	0.0446905	0.0312978	0.0446905	0.856795	0.0446905	1.03146
>PF3D7_1129100	PF3D7_1129100	parasitophorous vacuolar protein 1	PV1	3.93251	3.8515	3.89724	3.84425	3.85799	3.84495		323.31	10.2314	110	0.995471	0.044686	0.0462636	0.044686	0.694441	0.044686	1.03146
>PF3D7_0808100	PF3D7_0808100	conserved Plasmodium protein, unknown function		-0.530485	-0.472406	-0.403057	-0.554934	-0.466024	-0.518877		29.14	7.9497	10	0.671954	0.0446288	0.103935	0.0446288	0.370924	0.0446288	1.03142
>PF3D7_0614100	PF3D7_0614100	conserved Plasmodium protein, unknown function		-3.143	-3.11929	-3.15682	-3.16219	-3.16301	-3.22771		5.6569	7.25501	2	0.98293	0.0446033	0.0476962	0.0446033	0.6819	0.0446033	1.0314
>PF3D7_0212300	PF3D7_0212300	peptide chain release factor subunit 1, putative		1.39981	1.35598	1.37594	1.32826	1.34015	1.33025		155.38	9.07343	30	1.40775	0.0443528	0.0173247	0.0443528	1.10672	0.0443528	1.03122
>PF3D7_1131100	PF3D7_1131100	serpentine receptor, putative	SR1	2.45089	2.42641	2.4032	2.37293	2.39227	2.38237		143.46	9.3161	39	1.31667	0.0443083	0.0214686	0.0443083	1.01564	0.0443083	1.03119
>PF3D7_0322700	PF3D7_0322700	conserved Plasmodium protein, unknown function		-4.58582	-4.43549	-4.55334	-4.54639	-4.6431	-4.51779		2.3666	6.67043	2	0.573482	0.0442098	0.134898	0.0442098	0.272452	0.0442098	1.03112
>PF3D7_1248900	PF3D7_1248900	26S protease regulatory subunit 8, putative		3.36665	3.34194	3.32006	3.30287	3.28218	3.31137		262.81	9.88701	68	1.2578	0.0440756	0.0246755	0.0440756	0.956768	0.0440756	1.03102
>PF3D7_0410300	PF3D7_0410300	protein phosphatase, putative		-2.35358	-2.21434	-2.24758	-2.2941	-2.32376	-2.32968		25.301	7.52999	6	0.680582	0.0440108	0.101631	0.0440108	0.379552	0.0440108	1.03098
>PF3D7_0826400	PF3D7_0826400	dehydrodolichyl diphosphate synthetase, putative		-4.26994	-4.06688	-4.26577	-4.28732	-4.22716	-4.21991		3.2789	6.76465	2	0.525819	0.0439307	0.153648	0.0439307	0.224789	0.0439307	1.03092
>PF3D7_1402300	PF3D7_1402300	26S proteasome regulatory subunit	RPN6	2.49642	2.43343	2.4456	2.40402	2.42011	2.41969		197.03	9.33618	48	1.09809	0.0438766	0.0361093	0.0438766	0.797064	0.0438766	1.03088
>PF3D7_1437000	PF3D7_1437000	N-acetyltransferase, putative		2.48862	2.46663	2.42025	2.41331	2.42221	2.40864		263.7	9.39259	72	1.07905	0.0437813	0.0378009	0.0437813	0.778016	0.0437813	1.03081
>PF3D7_0605500	PF3D7_0605500	cyclin dependent kinase binding protein, putative		-3.04772	-3.10656	-3.06704	-3.0196	-3.21071	-3.12197		21.358	7.68472	3	0.577287	0.0436541	0.133521	0.0436541	0.276257	0.0436541	1.03072
>PF3D7_1467300	PF3D7_1467300	1-deoxy-D-xylulose 5-phosphate reductoisomerase	DOXR	-3.06572	-3.04215	-3.0531	-3.13503	-3.10573	-3.05079		4.6324	7.17754	2	0.936732	0.0435257	0.0533918	0.0435257	0.635702	0.0435257	1.03063
C9JGQ9;D6W5X8;P22303;F8WAR7;C9J2S3;F8WD68;C9JZL6;C9JD78	C9JGQ9;D6W5X8;P22303	Acetylcholinesterase	ACHE	-1.12161	-1.08519	-1.2391	-1.22612	-1.21175	-1.13814		26.944	8.12879	10	0.597683	0.0433706	0.126407	0.0433706	0.296653	0.0433706	1.03052
>PF3D7_1474800	PF3D7_1474800	proteosome subunit alpha type 1, putative		3.02469	3.02182	3.04572	2.96623	2.99922	2.99718		138.6	9.78284	56	1.39488	0.0432021	0.0178566	0.0432021	1.09385	0.0432021	1.0304
>PF3D7_0936800	PF3D7_0936800	Plasmodium exported protein	PHISTc	2.81782	2.79922	2.82411	2.75659	2.79023	2.76506		168.17	9.44857	55	1.42293	0.0430902	0.016718	0.0430902	1.1219	0.0430902	1.03032
>PF3D7_0302500	PF3D7_0302500	cytoadherence linked asexual protein 3.1	CLAG3.1	5.71145	5.66961	5.71054	5.65783	5.66471	5.63978		323.31	10.6939	392	1.25664	0.0430889	0.0247433	0.0430889	0.955609	0.0430889	1.03032
>PF3D7_0801600	PF3D7_0801600	conserved Plasmodium protein, unknown function		-1.25807	-1.35326	-1.30384	-1.35441	-1.26876	-1.42125		8.2367	7.53447	2	0.60692	0.0430826	0.123331	0.0430826	0.30589	0.0430826	1.03031
>PF3D7_1125500	PF3D7_1125500	small nuclear ribonucleoprotein D1, putative	SNRPD1	-0.699192	-0.700613	-0.690437	-0.790869	-0.716709	-0.711838		32.221	8.60252	6	0.92687	0.0430578	0.0546986	0.0430578	0.62584	0.0430578	1.0303
>PF3D7_0320900	PF3D7_0320900	histone H2A variant, putative	H2A.Z	4.13203	4.03751	4.10006	4.05687	4.03675	4.04681		35.195	10.7959	93	0.872477	0.0430546	0.0625469	0.0430546	0.571447	0.0430546	1.03029
>PF3D7_1130400	PF3D7_1130400	26S proteasome regulatory subunit 6a, putative		4.02961	3.96165	3.97022	3.9417	3.9451	3.94556		323.31	9.94607	81	1.0409	0.0430431	0.0414415	0.0430431	0.739875	0.0430431	1.03028
>PF3D7_1455600	PF3D7_1455600	ferlin, putative		-1.11826	-0.995874	-1.0992	-1.13103	-1.07528	-1.1359		13.811	8.13149	4	0.67746	0.0429637	0.102458	0.0429637	0.37643	0.0429637	1.03023
>PF3D7_0708800	PF3D7_0708800	heat shock protein 110	HSP110c	4.91219	4.84888	4.8636	4.82625	4.84458	4.82497		323.31	10.4244	185	1.0792	0.0429573	0.0377873	0.0429573	0.778165	0.0429573	1.03022
>PF3D7_1439700	PF3D7_1439700	leucine carboxyl methyltransferase, putative		-0.191	-0.175077	-0.206268	-0.216932	-0.268173	-0.215929		39.196	8.70935	13	1.10152	0.0428963	0.0358137	0.0428963	0.800489	0.0428963	1.03018
>PF3D7_0913400	PF3D7_0913400	conserved Plasmodium protein, unknown function		-0.94363	-0.885357	-0.92174	-0.915365	-0.981499	-0.981668		25.78	8.38605	7	0.87646	0.0426019	0.061933	0.0426019	0.57543	0.0426019	1.02997
>PF3D7_0824600	PF3D7_0824600	anamorsin related protein, putative		-1.76247	-1.7478	-1.834	-1.83096	-1.80332	-1.83732		18.922	8.39459	9	0.859989	0.0424411	0.0645139	0.0424411	0.558959	0.0424411	1.02985
>PF3D7_1134500	PF3D7_1134500	alpha/beta hydrolase, putative		-0.311901	-0.351833	-0.305361	-0.353598	-0.373325	-0.36949		45.172	8.34321	17	1.243	0.0424391	0.0255564	0.0424391	0.94197	0.0424391	1.02985
>PF3D7_1445800	PF3D7_1445800	conserved Plasmodium membrane protein, unknown function		-2.81186	-2.8147	-2.77512	-2.89569	-2.79126	-2.84196		7.4677	7.4584	3	0.789803	0.0424099	0.076888	0.0424099	0.488773	0.0424099	1.02983
>PF3D7_0907600	PF3D7_0907600	translation initiation factor SUI1, putative		-0.995882	-1.01634	-0.946604	-1.00224	-1.03585	-1.04792		33.936	8.54964	11	0.940239	0.0423972	0.0529351	0.0423972	0.639209	0.0423972	1.02982
>PF3D7_1451800	PF3D7_1451800	sortilin, putative		3.78687	3.75104	3.79074	3.721	3.74965	3.73113		323.31	10.1251	95	1.2669	0.0422891	0.0241493	0.0422891	0.965869	0.0422891	1.02975
Q8WVW5;Q53GK6;Q53G99;Q53G76;Q1KLZ0;P60712;P63261;P60709;F5H0N0;B4E335;B4E3A4;B4DVQ0;I3L3I4;B4DW52;F5GYT4;B3KWQ3;Q6PJ43;B7ZAP6;I3L3I0;I3L1U9;Q5T8M7;F5H1C1;B3KUD3;Q96FU6;I3L4N8;Q96DE1;A1E282;G5E9R0;A4UCT3;A5GZ75;I3L3R2;E7EVS6;C9JUM1;C9JZR7;F1BXA6;E9PG30;B4E315;Q6S8J3;A5A3E0;C9JTX5;Q562R1;P0CG38;P0CG39;Q9UE89;B3KPP5;Q9BYX7;F8WCH0;A0AUL6;Q562Z7;Q562Y6;Q562X9;Q562S0;Q562N8;Q562N0;Q562L5;Q562Y8;Q562N2;…	Q8WVW5;Q53GK6;Q53G99;Q53G76;Q1KLZ0;P60712;P63261;P60709;F5H0N0;B4E335;B4E3A4;B4DVQ0;I3L3I4;B4DW52;F5GYT4;B3KWQ3;Q6PJ43;B7ZAP6;I3L3I0;I3L1U9;Q5T8M7;F5H1C1;B3KUD3	Actin, cytoplasmic 2;Actin, cytoplasmic 2, N-terminally processed;Actin, cytoplasmic 1;Actin, cytoplasmic 1, N-terminally processed	PS1TP5BP1;ACTG1;ACTB;ACTA1	4.9971	4.92988	5.007	4.94376	4.93349	4.93029		323.31	10.7725	209	0.942439	0.0421435	0.0526508	0.0421435	0.641409	0.0421435	1.02964
>PF3D7_1022600	PF3D7_1022600	kelch protein, putative		-3.50682	-3.48827	-3.5333	-3.5271	-3.53612	-3.59156		9.9579	7.5888	3	0.955693	0.0421289	0.0509715	0.0421289	0.654663	0.0421289	1.02963
O15173	O15173	Membrane-associated progesterone receptor component 2	PGRMC2	-4.09325	-4.33258	-4.13117	-4.11778	-4.31604	-4.24896		20.818	7.12011	1	0.455739	0.0419223	0.18719	0.0419223	0.154709	0.0419223	1.02948
>PF3D7_1326700	PF3D7_1326700	conserved Plasmodium protein, unknown function		-1.87337	-1.8948	-1.84583	-1.91537	-1.91256	-1.91151		8.0327	7.88916	6	1.30619	0.0418129	0.0220066	0.0418129	1.00516	0.0418129	1.02941
>PF3D7_1357800	PF3D7_1357800	TCP-1/cpn60 chaperonin family, putative		3.32015	3.28637	3.32693	3.28328	3.27196	3.253		323.31	9.75279	69	1.24889	0.0417347	0.025202	0.0417347	0.947859	0.0417347	1.02935
>PF3D7_1122700	PF3D7_1122700	conserved Plasmodium protein, unknown function		-1.30246	-1.28141	-1.2791	-1.28197	-1.33973	-1.36641		12.737	7.85058	5	0.90324	0.0417137	0.0579706	0.0417137	0.60221	0.0417137	1.02934
>PF3D7_1311400	PF3D7_1311400	clathrin-adaptor medium chain, putative		-0.294489	-0.228079	-0.236984	-0.308453	-0.282801	-0.293072		45.202	8.80371	12	0.998601	0.041591	0.0459133	0.041591	0.697571	0.041591	1.02925
>PF3D7_1406600	PF3D7_1406600	ATP-dependent Clp protease, putative	ClpC	-0.303503	-0.27355	-0.307674	-0.34309	-0.299522	-0.366638		92.91	8.15531	23	0.988988	0.0415077	0.0469984	0.0415077	0.687958	0.0415077	1.02919
>PF3D7_0815200	PF3D7_0815200	importin beta, putative		2.82131	2.80481	2.80948	2.77907	2.77404	2.75803		154.17	9.44857	43	1.75192	0.0414893	0.00775775	0.0414893	1.45089	0.0414893	1.02918
>PF3D7_1407800	PF3D7_1407800	plasmepsin IV	PM4	3.64925	3.57224	3.62389	3.55468	3.59909	3.56721		323.31	10.1031	85	0.895048	0.0414728	0.059153	0.0414728	0.594018	0.0414728	1.02916
P35612;Q05DK5;C9JTM0;Q96HD4;G8JLN8;C9J080;C9J299	P35612;Q05DK5;C9JTM0	Beta-adducin	ADD2	4.27596	4.2457	4.2527	4.22032	4.21733	4.21256		323.31	10.0488	102	1.61876	0.0413812	0.0105756	0.0413812	1.31773	0.0413812	1.0291
>PF3D7_1026600	PF3D7_1026600	conserved Plasmodium protein, unknown function		-0.507942	-0.508415	-0.470818	-0.522385	-0.545425	-0.542795		41.801	8.21479	17	1.28356	0.0411434	0.0232158	0.0411434	0.982526	0.0411434	1.02893
>PF3D7_0103900	PF3D7_0103900	parasite-infected erythrocyte surface protein	PIEPS15	2.46667	2.43593	2.46093	2.43232	2.40361	2.40467		291.62	9.39243	55	1.34003	0.0409781	0.0203175	0.0409781	1.039	0.0409781	1.02881
>PF3D7_1141200	PF3D7_1141200	conserved Plasmodium protein, unknown function		-4.27106	-4.40205	-4.28426	-4.39485	-4.3391	-4.34633		15.449	7.70365	2	0.638181	0.0409711	0.113537	0.0409711	0.337151	0.0409711	1.02881
Q9NP58;H7BXK9;B4E055	Q9NP58;H7BXK9	ATP-binding cassette sub-family B member 6, mitochondrial	ABCB6	0.155582	0.199284	0.223772	0.188633	0.147541	0.119719		138.73	8.71862	19	0.846809	0.0409152	0.0666623	0.0409152	0.545779	0.0409152	1.02877
>PF3D7_1007900	PF3D7_1007900	eukaryotic translation initiation factor 3 subunit 7, putative		3.10853	3.04118	3.10913	3.05819	3.04714	3.03118		145.03	9.59524	53	0.939682	0.0407747	0.0530074	0.0407747	0.638652	0.0407747	1.02867
>PF3D7_0708900	PF3D7_0708900	Cg3 protein		-0.699068	-0.853203	-0.715376	-0.802546	-0.790867	-0.796478		9.3624	7.76266	5	0.608057	0.040748	0.122958	0.040748	0.307027	0.040748	1.02865
>PF3D7_0209500	PFC10_API0016	conserved Plasmodium protein, unknown function		-5.61021	-6.05446	-5.87112	-5.80377	-5.91027	-5.94371		3.6307	NaN	1	0.401951	0.0406548	0.219195	0.0406548	0.100921	0.0406548	1.02858
>PF3D7_1437200	PF3D7_1437200	ribonucleoside-diphosphate reductase, large subunit, putative		3.9491	3.93605	3.951	3.89318	3.92437	3.89692		323.31	9.86638	100	1.4866	0.0405591	0.0144	0.0405591	1.18557	0.0405591	1.02851
>PF3D7_1032700	PF3D7_1032700	conserved Plasmodium protein, unknown function		0.409096	0.295837	0.344519	0.296078	0.314871	0.316856		22.627	8.60527	16	0.757775	0.040549	0.0833739	0.040549	0.456745	0.040549	1.02851
A8MXY0;Q12846;B7Z425;C9JFM5	A8MXY0;Q12846;B7Z425	Syntaxin-4	STX4;STX4A	-2.59564	-2.43574	-2.50952	-2.50837	-2.56829	-2.58588		10.821	7.67825	4	0.588448	0.0405439	0.129573	0.0405439	0.287418	0.0405439	1.0285
>PF3D7_1352500	PF3D7_1352500	thioredoxin-related protein, putative		4.1853	4.06552	4.09985	4.05882	4.07867	4.09184		89.073	10.2706	30	0.713091	0.0404485	0.0934504	0.0404485	0.412061	0.0404485	1.02843
H9ZYJ2;P10599;O60744;B1ALW1	H9ZYJ2;P10599;O60744;B1ALW1	Thioredoxin	TXN	-0.815765	-0.903584	-0.977692	-0.946119	-0.946142	-0.926096		7.8201	8.00402	5	0.617584	0.040439	0.119885	0.040439	0.316554	0.040439	1.02843
>PF3D7_1250300	PF3D7_1250300	Hbeta58/Vps26 protein homolog, putative		-0.376902	-0.382555	-0.350817	-0.380037	-0.403351	-0.447981		22.14	8.37214	10	0.977456	0.0403652	0.0483361	0.0403652	0.676426	0.0403652	1.02837
>PF3D7_0915100	PF3D7_0915100	ubiquitin conjugating enzyme, putative		1.08965	1.08549	1.09507	1.05629	1.04904	1.04379		46.604	8.82108	13	2.20258	0.040362	0.00273254	0.040362	1.90155	0.040362	1.02837
>PF3D7_1462300	PF3D7_1462300	conserved Plasmodium protein, unknown function		3.12179	3.06365	3.08588	3.04847	3.04612	3.05576		323.31	9.58384	75	1.14409	0.0403214	0.032342	0.0403214	0.843058	0.0403214	1.02834
>PF3D7_1015200.3	PF3D7_1015200.3;PF3D7_1015200.2;PF3D7_1015200.1	cysteine--tRNA ligase, putative		2.56761	2.51505	2.50961	2.48517	2.49056	2.49566		174.5	9.4595	36	1.08474	0.0402896	0.0372871	0.0402896	0.783706	0.0402896	1.02832
>PF3D7_1103600	PF3D7_1103600	actin-like protein, putative	ALP2a	1.12188	1.08549	1.11059	1.076	1.06742	1.05379		96.439	8.83012	29	1.37172	0.0402527	0.0188564	0.0402527	1.07069	0.0402527	1.02829
>PF3D7_1311500	PF3D7_1311500	26S proteasome regulatory subunit 7, putative		2.59652	2.50393	2.54556	2.50583	2.5175	2.50249		270.58	9.63425	68	0.856765	0.0400626	0.0650324	0.0400626	0.555735	0.0400626	1.02816
>PF3D7_1366800	PF3D7_1366800	phosphatidylserine synthase I, putative		0.497421	0.472042	0.407347	0.404787	0.413095	0.438822		4.7273	8.89039	3	0.827066	0.0400352	0.0700263	0.0400352	0.526036	0.0400352	1.02814
>PF3D7_0922800	PF3D7_0922800	conserved Plasmodium protein, unknown function		-1.13824	-1.13206	-1.09358	-1.16262	-1.148	-1.17323		50.057	8.13577	14	1.19866	0.0399939	0.0283952	0.0399939	0.897629	0.0399939	1.02811
>PF3D7_1412400	PF3D7_1412400	conserved Plasmodium protein, unknown function		-3.44455	-3.30856	-3.56074	-3.38448	-3.47547	-3.57387		11.78	6.9805	5	0.4537	0.0399876	0.188293	0.0399876	0.15267	0.0399876	1.0281
>PF3D7_0416000	PF3D7_0416000	RNA binding protein, putative		-2.35096	-2.40356	-2.3249	-2.38202	-2.40814	-2.40901		43.02	7.86469	11	0.905869	0.039917	0.0575964	0.039917	0.604839	0.039917	1.02805
>PF3D7_0106300	PF3D7_0106300	calcium-transporting ATPase	ATP6	4.06835	4.02172	4.01826	3.99965	4.00244	3.98676		323.31	9.87548	101	1.1489	0.0398273	0.0319723	0.0398273	0.847869	0.0398273	1.02799
>PF3D7_0919100	PF3D7_0919100	DnaJ protein, putative		2.65358	2.6205	2.59856	2.57891	2.60908	2.56528		143.86	9.69199	44	1.01598	0.039786	0.044018	0.039786	0.714947	0.039786	1.02796
>PF3D7_0900400	PF3D7_0900400	rifin	RIF	-0.743111	-0.733162	-0.630995	-0.747587	-0.718384	-0.760622		15.231	8.19529	8	0.694105	0.0397752	0.0981348	0.0397752	0.393075	0.0397752	1.02795
>PF3D7_0727400	PF3D7_0727400	proteasome subunit alpha type 5, putative		2.99046	2.9316	2.95591	2.91778	2.93502	2.90589		216	9.66509	55	1.0649	0.0397612	0.0391103	0.0397612	0.763871	0.0397612	1.02794
>PF3D7_0306800	PF3D7_0306800	T-complex protein beta subunit, putative		3.30677	3.26074	3.27131	3.23178	3.24275	3.24507		323.31	9.8269	89	1.25376	0.039739	0.0249129	0.039739	0.952727	0.039739	1.02793
>PF3D7_0935800	PF3D7_0935800	cytoadherence linked asexual protein 9	CLAG9	5.59192	5.53305	5.5802	5.5235	5.54371	5.51878		323.31	10.6244	223	1.04772	0.0397275	0.040765	0.0397275	0.74669	0.0397275	1.02792
>PF3D7_1202900	PF3D7_1202900	high mobility group protein B1	HMGB1	5.66411	5.58761	5.60534	5.57039	5.5885	5.57915		42.07	10.7519	74	0.927893	0.0396748	0.0545615	0.0396748	0.626863	0.0396748	1.02788
>PF3D7_1016200	PF3D7_1016200	conserved Plasmodium protein, unknown function		-2.65716	-2.69201	-2.64006	-2.65367	-2.72533	-2.72913		7.3393	7.80146	3	0.818133	0.0396347	0.0716084	0.0396347	0.517103	0.0396347	1.02785
>PF3D7_1119800	PF3D7_1119800	alternative splicing factor ASF-1, putative	ASF1	0.0628796	-0.0331116	-0.0401077	-0.0571747	-0.045248	-0.0267963		19.861	8.59264	6	0.734911	0.0396264	0.0883711	0.0396264	0.433881	0.0396264	1.02785
>PF3D7_1402500	PF3D7_1402500	40S ribosomal protein S31/UBI, putative		2.23471	2.25464	2.31503	2.24555	2.26459	2.17581		50.798	9.55006	27	0.710573	0.039477	0.0940572	0.039477	0.409543	0.039477	1.02774
>PF3D7_1030500	PF3D7_1030500	26S proteasome regulatory subunit, putative		1.71435	1.63865	1.69555	1.6303	1.67344	1.62654		48.062	9.12946	20	0.845724	0.0394224	0.0668425	0.0394224	0.544694	0.0394224	1.0277
>PF3D7_0820000	PF3D7_0820000	Snf2-related CBP activator, putative	SRCAP	-0.386698	-0.418839	-0.439938	-0.442612	-0.449764	-0.470791		54.99	8.41877	15	1.10753	0.039231	0.0353012	0.039231	0.806496	0.039231	1.02757
>PF3D7_1031600	PF3D7_1031600	conserved Plasmodium protein, unknown function	GEXP15	0.082056	0.188484	0.0976906	0.0669174	0.0990009	0.0846272		123.91	8.5185	17	0.729481	0.0392284	0.0896057	0.0392284	0.428451	0.0392284	1.02756
>PF3D7_0415300	PF3D7_0415300	cdc2-related protein kinase 3	CRK3	-0.927261	-0.900122	-0.908533	-0.934652	-0.972235	-0.946703		28.11	7.99117	10	1.28765	0.0392246	0.0229922	0.0392246	0.986619	0.0392246	1.02756
>PF3D7_0418500	PF3D7_0418500	Bet3 transport protein, putative	BET3p	0.122355	0.0927277	0.16017	0.0378532	0.0873756	0.132542		46.642	8.40088	10	0.739982	0.0391604	0.0872349	0.0391604	0.438952	0.0391604	1.02752
>PF3D7_1147900	PF3D7_1147900	conserved Plasmodium protein, unknown function		-0.147516	-0.211042	-0.149904	-0.204657	-0.203032	-0.21809		38.132	8.42801	8	0.982562	0.0391051	0.047739	0.0391051	0.681532	0.0391051	1.02748
>PF3D7_0316500	PF3D7_0316500	conserved Plasmodium protein, unknown function		1.91896	1.84861	1.86297	1.83614	1.83143	1.84573		171.65	9.22368	38	0.966874	0.0390784	0.0495991	0.0390784	0.665844	0.0390784	1.02746
>PF3D7_0815800	PF3D7_0815800	vacuolar sorting protein VPS9, putative		2.67366	2.64545	2.62247	2.62855	2.61219	2.58371		323.31	9.39554	103	1.02939	0.0390434	0.0426118	0.0390434	0.728356	0.0390434	1.02743
>PF3D7_1455500	PF3D7_1455500	gamma-adaptin, putative		1.97073	1.98309	1.99821	1.93653	1.95292	1.94553		161.49	9.29759	48	1.58599	0.0390129	0.0114154	0.0390129	1.28496	0.0390129	1.02741
>PF3D7_0606600	PF3D7_0606600	conserved Plasmodium protein, unknown function		1.06327	1.04821	1.04049	1.02754	1.01075	0.996647		150.64	8.64738	33	1.43808	0.0390123	0.0161342	0.0390123	1.13705	0.0390123	1.02741
>PF3D7_1105600	PF3D7_1105600	translocon component PTEX88	PTEX88	3.69432	3.66415	3.665	3.63443	3.64643	3.62577		323.31	9.83802	93	1.4076	0.0389506	0.0173309	0.0389506	1.10657	0.0389506	1.02737
>PF3D7_1124000	PF3D7_1124000	endoplasmic reticulum oxidoreductin, putative	ERO1	0.0299149	0.0291958	0.0258694	-0.0299244	-0.00189781	0		48.282	8.64221	19	1.54204	0.0389341	0.012649	0.0389341	1.24101	0.0389341	1.02735
>PF3D7_0810000	PF3D7_0810000	acyl-CoA binding protein, putative		1.37214	1.4031	1.4425	1.38927	1.34223	1.36947		72.764	9.10667	14	0.897727	0.0389233	0.0587635	0.0389233	0.596697	0.0389233	1.02735
>PF3D7_0713700	PF3D7_0713700	conserved Plasmodium protein, unknown function		2.16833	2.16607	2.16045	2.12615	2.11748	2.13448		79.111	9.59184	26	2.02311	0.0389163	0.00413754	0.0389163	1.72208	0.0389163	1.02734
P00387;Q6ZVI6;B1AHF3	P00387;Q6ZVI6	NADH-cytochrome b5 reductase 3;NADH-cytochrome b5 reductase 3 membrane-bound form;NADH-cytochrome b5 reductase 3 soluble form	CYB5R3	-1.81008	-1.73413	-1.68211	-1.80176	-1.70041	-1.84045		17.189	7.97596	5	0.553121	0.0387694	0.142559	0.0387694	0.252091	0.0387694	1.02724
>PF3D7_1205000	PF3D7_1205000	conserved Plasmodium protein, unknown function		-3.79863	-3.73166	-3.68867	-3.76495	-3.78253	-3.78728		9.4506	6.92535	3	0.745594	0.0386009	0.0859962	0.0386009	0.444564	0.0386009	1.02712
>PF3D7_1218300	PF3D7_1218300	adaptor protein subunit, putative		-0.582825	-0.597368	-0.591663	-0.6103	-0.619215	-0.657995		34.811	8.2283	10	1.19675	0.0385513	0.0285245	0.0385513	0.89572	0.0385513	1.02708
>PF3D7_0206700	PF3D7_0206700	adenylosuccinate lyase	ASL	0.513662	0.505547	0.575127	0.498968	0.502331	0.477499		149.22	8.97461	21	0.920466	0.0385125	0.0555654	0.0385125	0.619436	0.0385125	1.02705
>PF3D7_0312300	PF3D7_0312300	26S proteasome regulatory subunit S14, putative		1.32249	1.32567	1.29472	1.26261	1.29848	1.26627		181.18	9.03583	18	1.20478	0.0385043	0.0279849	0.0385043	0.903747	0.0385043	1.02705
>PF3D7_1021900	PF3D7_1021900	conserved Plasmodium protein (10b antigen), unknown function		3.79114	3.77976	3.75101	3.72956	3.74378	3.73314		323.31	9.72912	162	1.32973	0.0384763	0.0208172	0.0384763	1.0287	0.0384763	1.02703
P00915;E5RHP7;E5RH81;E5RFE7;E5RIF9;E5RG43;H0YBE2;E5RGU8;E5RFL2;E5RJI8;E5RII2;E5RJF6;E5RG81;E5RHS7	P00915;E5RHP7;E5RH81;E5RFE7;E5RIF9;E5RG43;H0YBE2	Carbonic anhydrase 1	CA1	2.10915	2.05239	2.10029	2.02003	2.073	2.0534		183.12	9.48273	28	0.916048	0.0384668	0.056172	0.0384668	0.615018	0.0384668	1.02702
>PF3D7_1013900	PF3D7_1013900	initiation factor 2 subunit family, putative		-1.97745	-1.94436	-1.94697	-1.93109	-2.02702	-2.02597		25.349	7.6433	6	0.732385	0.0384312	0.0889432	0.0384312	0.431355	0.0384312	1.027
>PF3D7_1243600	PF3D7_1243600	translation initiation factor SUI1, putative		0.11504	0.0201645	0.072216	0.0422859	0.0325146	0.0175362		106.14	8.92801	7	0.811362	0.0383612	0.0728334	0.0383612	0.510332	0.0383612	1.02695
>PF3D7_1369400	PF3D7_1369400	conserved Plasmodium protein, unknown function		-0.625668	-0.613993	-0.604433	-0.653881	-0.637243	-0.667824		31.781	8.61945	15	1.45135	0.0382849	0.01564	0.0382849	1.15032	0.0382849	1.02689
>PF3D7_0422300	PF3D7_0422300	alpha tubulin 2		-0.928068	-0.9335	-0.894041	-0.987507	-0.922379	-0.960423		28.902	8.00406	4	0.934956	0.0382328	0.0536247	0.0382328	0.633926	0.0382328	1.02686
>PF3D7_1414300	PF3D7_1414300	60S ribosomal protein L10, putative		4.13787	4.09683	4.12299	4.1097	4.05614	4.07724		53.48	9.98068	31	1.01895	0.0381997	0.0437018	0.0381997	0.717923	0.0381997	1.02683
>PF3D7_0901800	PF3D7_0901800	Plasmodium exported protein, unknown function		0.838774	0.822523	0.811571	0.785063	0.790138	0.783459		27.703	8.7885	14	1.66808	0.0380694	0.00942785	0.0380694	1.36705	0.0380694	1.02674
>PF3D7_1242900	PF3D7_1242900	mitochondrial import inner membrane translocase subunit TIM13, putative	TIM13	0.223398	0.130775	0.219131	0.162045	0.125813	0.171274		21.669	8.533	8	0.732147	0.038058	0.0889971	0.038058	0.431117	0.038058	1.02673
>PF3D7_1412900.1	PF3D7_1412900.1	non-canonical ubiquitin conjugating enzyme, putative		-5.05066	-5.13605	-5.04997	-5.07077	-5.21178	-5.06818		9.5589	7.24665	1	0.550256	0.0380185	0.143677	0.0380185	0.249226	0.0380185	1.0267
>PF3D7_0305600	PF3D7_0305600	AP endonuclease (DNA-[apurinic or apyrimidinic site] lyase), putative		2.26735	2.25124	2.20195	2.207	2.2077	2.19218		211.05	9.23424	40	0.993245	0.0378908	0.0465146	0.0378908	0.692215	0.0378908	1.02661
>PF3D7_0920800	PF3D7_0920800	inosine-5-monophosphate dehydrogenase		3.31257	3.25957	3.3234	3.2457	3.26005	3.27654		200.28	9.6611	42	0.952291	0.0377458	0.0513971	0.0377458	0.651261	0.0377458	1.02651
>PF3D7_1430300	PF3D7_1430300	acid phosphatase, putative		-1.74337	-1.67734	-1.69971	-1.76525	-1.73495	-1.73325		54.668	7.94416	10	0.941395	0.0376784	0.0527856	0.0376784	0.640365	0.0376784	1.02646
>PF3D7_0410000	PF3D7_0410000	conserved Plasmodium protein, unknown function		-0.571608	-0.581049	-0.568935	-0.596172	-0.613506	-0.624897		7.2417	9.19568	10	1.5688	0.0376612	0.0118827	0.0376612	1.26777	0.0376612	1.02645
>PF3D7_1363500	PF3D7_1363500	DNase I-like protein, putative		-1.59436	-1.47923	-1.46125	-1.54667	-1.53755	-1.56359		35.401	7.95809	9	0.630695	0.0376555	0.115798	0.0376555	0.329665	0.0376555	1.02644
>PF3D7_0415600	PF3D7_0415600	GTP:AMP phosphotransferase	GAK	-2.12245	-2.09285	-2.0461	-2.02816	-2.14312	-2.20277		11.373	8.01301	4	0.544677	0.0375538	0.145885	0.0375538	0.243647	0.0375538	1.02637
>PF3D7_1211900	PF3D7_1211900	non-SERCA-type Ca2 -transporting P-ATPase	ATP4	5.14782	5.09021	5.10576	5.07918	5.07965	5.07237		323.31	10.3861	227	1.08811	0.0375284	0.036986	0.0375284	0.787079	0.0375284	1.02635
>PF3D7_1009600	PF3D7_1009600	protein phosphatase, putative		-2.44247	-2.54739	-2.36425	-2.46376	-2.44315	-2.55976		5.7127	7.29327	3	0.510419	0.0375182	0.160353	0.0375182	0.209389	0.0375182	1.02635
>PF3D7_0913600	PF3D7_0913600	conserved Plasmodium protein, unknown function		-0.0436039	-0.0453682	-0.062746	-0.0664139	-0.104561	-0.0930004		75.383	8.43099	19	1.29962	0.037419	0.0223508	0.037419	0.998588	0.037419	1.02628
>PF3D7_1203500	PF3D7_1203500	Sua5/YciO/YrdC family protein, putative		-0.725662	-0.740108	-0.685373	-0.763983	-0.760078	-0.739269		30.037	8.04001	8	1.05904	0.0373955	0.0396669	0.0373955	0.758009	0.0373955	1.02626
Q5ST80;Q53HQ0;O75955;Q6IB58;B4DVY7;B0V109;F8VSI6;A2VCL5;B0V111;A2AB09;B0S8A9;A2AB10;A2AB12;B0V110;B0V112;A2AB13;A2AB11;B0V2I8;B0S8B0;B0V114;B0V113;B0V2J0;B0V108;A2ABJ5;B0V0H2;H0Y4S3;B0V2I9	Q5ST80;Q53HQ0;O75955;Q6IB58;B4DVY7;B0V109;F8VSI6;A2VCL5;B0V111;A2AB09;B0S8A9;A2AB10	Flotillin-1	FLOT1	3.36444	3.33331	3.38053	3.32789	3.31644	3.32182		323.31	9.67491	80	1.22262	0.0373751	0.0268229	0.0373751	0.921591	0.0373751	1.02624
>PF3D7_0207500	PF3D7_0207500	serine repeat antigen 6	SERA6	5.65013	5.57746	5.59311	5.56385	5.5682	5.57659		323.31	10.4678	233	0.92584	0.0373548	0.054837	0.0373548	0.62481	0.0373548	1.02623
>PF3D7_1125800	PF3D7_1125800	kelch protein, putative		2.39151	2.36988	2.37087	2.32648	2.35465	2.33922		265.85	9.31788	51	1.4304	0.0373027	0.0164276	0.0373027	1.12937	0.0373027	1.02619
>PF3D7_0306500	PF3D7_0306500	conserved Plasmodium protein, unknown function		-0.475254	-0.390072	-0.401007	-0.473392	-0.411366	-0.493177		23.62	8.29075	11	0.683989	0.0372009	0.100737	0.0372009	0.382959	0.0372009	1.02612
>PF3D7_0604100	PF3D7_0604100	transcription factor with AP2 domain(s),SPE2-interacting protein	SIP2	1.94853	1.95936	1.9195	1.90188	1.91262	1.90171		279.39	9.28355	73	1.31633	0.0370617	0.021486	0.0370617	1.0153	0.0370617	1.02602
>PF3D7_0509900	PF3D7_0509900	conserved Plasmodium protein, unknown function		-2.76195	-2.6466	-2.76614	-2.75717	-2.79747	-2.7312		17.434	7.87448	6	0.61495	0.0370528	0.120726	0.0370528	0.31392	0.0370528	1.02602
>PF3D7_0319100	PF3D7_0319100	ubiquitin-protein ligase, putative		-2.21797	-2.22407	-2.32579	-2.2799	-2.34161	-2.25693		8.3244	8.03072	4	0.617196	0.0368716	0.120008	0.0368716	0.316166	0.0368716	1.02589
>PF3D7_1433000	PF3D7_1433000	ribosome biogenesis protein, NOP10-like		-1.19855	-1.33845	-1.2884	-1.2985	-1.29008	-1.34737		7.1827	8.21719	2	0.605574	0.0368532	0.123774	0.0368532	0.304544	0.0368532	1.02587
>PF3D7_1461900	PF3D7_1461900	valine--tRNA ligase, putative		2.57591	2.55593	2.55765	2.54053	2.5246	2.51407		247.2	9.44154	63	1.47697	0.0367597	0.0147284	0.0367597	1.17594	0.0367597	1.02581
>PF3D7_1406800	PF3D7_1406800	glideosome associated protein with multiple membrane spans 3	GAPM3	3.06469	2.95763	3.055	2.97585	3.0082	2.98306		84.37	10.0131	26	0.688042	0.0367349	0.0996854	0.0367349	0.387012	0.0367349	1.02579
>PF3D7_0626700	PF3D7_0626700	conserved protein, unknown function		2.26447	2.20912	2.25018	2.16498	2.22884	2.21985		90.142	9.33692	27	0.834268	0.0366993	0.0687783	0.0366993	0.533238	0.0366993	1.02576
>PF3D7_0316700	PF3D7_0316700	HVA22/TB2/DP1 family protein, putative		1.39474	1.43357	1.4123	1.39241	1.36696	1.37137		90.403	9.20355	19	1.23638	0.0366281	0.0259612	0.0366281	0.935345	0.0366281	1.02571
>PF3D7_1436000	PF3D7_1436000	glucose-6-phosphate isomerase	GPI	3.96143	3.92453	3.88617	3.87807	3.89697	3.88731		323.31	10.0544	97	0.913667	0.0365918	0.0565018	0.0365918	0.612637	0.0365918	1.02569
>PF3D7_1326800	PF3D7_1326800	syntaxin, Qa-SNARE family	SYN18	-1.79823	-1.7855	-1.7998	-1.82725	-1.80148	-1.86452		16.994	8.09802	6	1.01806	0.0365766	0.0437962	0.0365766	0.717032	0.0365766	1.02568
>PF3D7_1226400	PF3D7_1226400	conserved Plasmodium protein, unknown function		-1.63199	-1.63033	-1.67143	-1.67686	-1.6337	-1.73255		17.068	8.21061	7	0.735177	0.0364545	0.0883111	0.0364545	0.434147	0.0364545	1.02559
>PF3D7_1443000	PF3D7_1443000	serine/threonine protein kinase	SRPK2	-0.190603	-0.133917	-0.167852	-0.171135	-0.228159	-0.202105		52.738	8.42139	14	0.887425	0.036342	0.0602766	0.036342	0.586395	0.036342	1.02551
>PF3D7_1303000	PF3D7_1303000	conserved Plasmodium protein, unknown function		-6.95074	-6.59542	-7.42322	-7.18933	-7.00517	-6.88373		4.5974	6.53314	1	0.34671	0.0362832	0.259701	0.0362832	0.0456799	0.0362832	1.02547
>PF3D7_1142700	PF3D7_1142700	conserved protein, unknown function		-0.427597	-0.396664	-0.447948	-0.499447	-0.436342	-0.445114		49.37	8.24418	11	0.852976	0.0362314	0.0656476	0.0362314	0.551946	0.0362314	1.02543
>PF3D7_1467200	PF3D7_1467200	conserved Plasmodium protein, unknown function		-4.2087	-4.32459	-4.35302	-4.28586	-4.36132	-4.34783		7.8886	7.25916	1	0.566119	0.0362288	0.137612	0.0362288	0.265089	0.0362288	1.02543
>PF3D7_1332300	PF3D7_1332300	sedlin, putative		-2.25075	-2.1696	-2.10845	-2.17677	-2.23371	-2.22661		36.961	7.9296	6	0.596792	0.0360985	0.126709	0.0360985	0.295762	0.0360985	1.02534
>PF3D7_1311700	PF3D7_1311700	cytochrome c2 precursor, putative		-1.02839	-0.991341	-0.986811	-1.05885	-1.00549	-1.05046		17.103	7.96981	5	0.93884	0.0360889	0.0531169	0.0360889	0.63781	0.0360889	1.02533
>PF3D7_0413600	PF3D7_0413600	26S proteasome AAA-ATPase subunit RPT3, putative		2.22601	2.23788	2.28799	2.23638	2.21355	2.19463		266.56	9.47293	64	0.898116	0.0357717	0.0587072	0.0357717	0.597086	0.0357717	1.02511
>PF3D7_0823100	PF3D7_0823100	RWD domain-containing protein, putative		-0.155954	-0.305538	-0.222101	-0.283192	-0.254866	-0.252689		23.726	7.93558	9	0.597411	0.0357176	0.126499	0.0357176	0.296381	0.0357176	1.02507
>PF3D7_1000200	PF3D7_1000200;PF3D7_0300200;PF3D7_0200500;PF3D7_1040300	rifin	RIF	-1.01625	-1.00375	-0.973387	-1.00877	-1.06687	-1.02462		13.309	8.11611	5	0.921685	0.0356236	0.0553993	0.0356236	0.620655	0.0356236	1.025
>PF3D7_1233900	PF3D7_1233900	sentrin-specific protease 1	SENP1	-0.740595	-0.725035	-0.787722	-0.769129	-0.84556	-0.745371		45.868	8.34751	15	0.674501	0.0355695	0.103249	0.0355695	0.373471	0.0355695	1.02496
>PF3D7_0802200	PF3D7_0802200	1-cys peroxiredoxin	1-CysPxn	4.12035	4.05178	4.07109	4.05255	4.05914	4.02483		217.97	10.4148	77	0.88354	0.0355644	0.060858	0.0355644	0.58251	0.0355644	1.02496
>PF3D7_0810500	PF3D7_0810500	protein phosphatase, putative		1.69209	1.64903	1.65922	1.61916	1.63968	1.63492		68.226	9.01574	18	1.17924	0.0355263	0.0297393	0.0355263	0.878209	0.0355263	1.02493
>PF3D7_1026800	PF3D7_1026800	40S ribosomal protein S2B, putative		2.71605	2.62113	2.5894	2.60701	2.61872	2.59432		199.31	9.99923	48	0.642354	0.0355066	0.112297	0.0355066	0.341324	0.0355066	1.02492
>PF3D7_0502200	PF3D7_0502200	conserved Plasmodium membrane protein, unknown function		-1.09543	-1.18681	-1.10972	-1.17615	-1.15808	-1.16408		5.4524	7.71271	3	0.763984	0.0354513	0.0820709	0.0354513	0.462954	0.0354513	1.02488
>PF3D7_1145200	Q6PK32	serine/threonine protein kinase, putative		-5.05257	-4.85599	-4.6017	-4.91506	-4.85979	-4.84151		25.931	8.20981	4	0.390199	0.035361	0.227087	0.035361	0.0891692	0.035361	1.02481
>PF3D7_0320300	PF3D7_0320300	T-complex protein 1 epsilon subunit, putative		3.16803	3.1475	3.13386	3.12032	3.11123	3.11177		184.77	9.64874	59	1.41939	0.0353578	0.0168576	0.0353578	1.11836	0.0353578	1.02481
>PF3D7_0720500	PF3D7_0720500	conserved Plasmodium protein, unknown function		-2.31257	-2.31811	-2.35508	-2.40537	-2.3565	-2.32972		3.1753	7.26328	2	0.815786	0.0352796	0.0720304	0.0352796	0.514756	0.0352796	1.02476
>PF3D7_1361900	PF3D7_1361900	proliferating cell nuclear antigen	PCNA	3.40059	3.29047	3.33018	3.31301	3.29677	3.30606		263.38	9.92678	48	0.706492	0.0351372	0.0950496	0.0351372	0.405462	0.0351372	1.02465
>PF3D7_0528400	PF3D7_0528400	cell cycle regulator with zn-finger domain, putative		0.643431	0.649372	0.677649	0.624985	0.638819	0.601238		40.826	8.60491	8	1.13259	0.0351365	0.0332439	0.0351365	0.831558	0.0351365	1.02465
>PF3D7_0614200	PF3D7_0614200	conserved Plasmodium protein, unknown function		-2.94216	-2.89064	-2.84228	-2.9505	-2.84717	-2.98267		30.226	7.49495	4	0.556159	0.0350806	0.141384	0.0350806	0.255129	0.0350806	1.02461
>PF3D7_1025100	PF3D7_1025100	glucosamine-fructose-6-phosphate aminotransferase, putative		-0.0578613	0	0.0331211	-0.0348129	-0.0498962	-0.0450993		28.892	8.47392	13	0.791217	0.0350227	0.0766146	0.0350227	0.490187	0.0350227	1.02457
>PF3D7_1205400	PF3D7_1205400	conserved Plasmodium protein, unknown function		-2.13617	-2.06104	-2.06059	-2.05292	-2.17266	-2.13728		10.128	8.02284	5	0.59748	0.0350202	0.126476	0.0350202	0.29645	0.0350202	1.02457
>PF3D7_1418000	PF3D7_1418000	ubiquitin fusion degradation protein UFD1, putative	UFD1	0.863968	0.808065	0.84782	0.799232	0.823753	0.791891		53.895	8.73562	13	0.978849	0.0349922	0.0481725	0.0349922	0.677819	0.0349922	1.02455
>PF3D7_0318900	PF3D7_0318900	conserved protein, unknown function		0.363705	0.315638	0.266279	0.297659	0.270649	0.27248		27.368	8.60082	17	0.748158	0.0349445	0.0854368	0.0349445	0.447128	0.0349445	1.02452
>PF3D7_1202600	PF3D7_1202600	conserved protein, unknown function		2.72745	2.69726	2.70815	2.67426	2.67405	2.67989		323.31	9.49728	58	1.51597	0.034886	0.0134436	0.034886	1.21494	0.034886	1.02448
>PF3D7_0103200	PF3D7_0103200	nucleoside transporter 4	NT4	2.95659	2.77962	2.79138	2.8131	2.78565	2.8242		120.94	9.44809	9	0.51554	0.0348784	0.158086	0.0348784	0.21451	0.0348784	1.02447
>PF3D7_0524600	PF3D7_0524600	50S ribosomal protein L12, apicoplast, putative		-0.0717735	-0.0627213	-0.0826244	-0.104212	-0.0979271	-0.119274		62.777	8.55945	15	1.55613	0.0347646	0.0122395	0.0347646	1.2551	0.0347646	1.02439
>PF3D7_1454000	PF3D7_1454000	RNA binding protein, putative		-0.480623	-0.467754	-0.507061	-0.522438	-0.52309	-0.514162		33.595	8.18161	10	1.29975	0.0347506	0.022344	0.0347506	0.998718	0.0347506	1.02438
>PF3D7_1116600	PF3D7_1116600	oligosaccharyl transferase STT3 subunit, putative		-3.34095	-3.34281	-3.37965	-3.39524	-3.40437	-3.36786		20.264	7.3543	3	1.06163	0.0346889	0.0394197	0.0346889	0.760602	0.0346889	1.02434
>PF3D7_1411300	PF3D7_1411300	conserved Plasmodium protein, unknown function		-0.200583	-0.161501	-0.224564	-0.211819	-0.214603	-0.264143		81.676	8.40507	18	0.823006	0.0346394	0.0707406	0.0346394	0.521976	0.0346394	1.0243
>PF3D7_1417700	PF3D7_1417700	conserved Plasmodium protein, unknown function		-0.854769	-0.939114	-0.937658	-0.969257	-0.888294	-0.977863		55.278	7.9446	6	0.622623	0.0346247	0.118295	0.0346247	0.321593	0.0346247	1.02429
>PF3D7_0917500	PF3D7_0917500	conserved Plasmodium protein, unknown function		0.440716	0.432629	0.46965	0.413589	0.411987	0.413977		69.975	8.59882	16	1.33696	0.0344804	0.0204654	0.0344804	1.03593	0.0344804	1.02419
>PF3D7_1333800	PF3D7_1333800	conserved Plasmodium protein, unknown function		1.04047	1.03124	1.10764	1.03598	1.01026	1.02978		35.529	8.97028	10	0.814739	0.0344423	0.0722196	0.0344423	0.513709	0.0344423	1.02416
>PF3D7_0814900	PF3D7_0814900	Fe-superoxide dismutase	FeSOD	2.13018	2.12277	2.22197	2.09502	2.16831	2.10877		150.56	9.45108	25	0.626592	0.0342719	0.11706	0.0342719	0.325562	0.0342719	1.02404
>PF3D7_1317800	PF3D7_1317800	40S ribosomal protein S15/S19, putative		1.08085	1.11334	1.06095	1.05751	1.04162	1.05355		131.93	9.63627	16	1.08008	0.0341536	0.0377073	0.0341536	0.779046	0.0341536	1.02396
>PF3D7_1453200	PF3D7_1453200	conserved Plasmodium protein, unknown function		-2.29132	-2.21478	-2.14208	-2.267	-2.24594	-2.23715		26.611	7.54063	5	0.584477	0.0339762	0.130962	0.0339762	0.283447	0.0339762	1.02383
>PF3D7_1366500	PF3D7_1366500	nucleoside diphosphate kinase	NDK	2.18691	2.15476	2.21633	2.14096	2.18029	2.13503		107.55	9.44138	24	0.862165	0.0339025	0.0641663	0.0339025	0.561135	0.0339025	1.02378
>PF3D7_1104900	PF3D7_1104900	calcium/calmodulin-dependent protein kinase, putative		-1.33447	-1.245	-1.25563	-1.31021	-1.32337	-1.30308		26.43	8.05698	9	0.743118	0.0338523	0.0865403	0.0338523	0.442088	0.0338523	1.02374
>PF3D7_0813500	PF3D7_0813500	conserved Plasmodium protein, unknown function		0.576416	0.606102	0.577555	0.547585	0.565889	0.545065		84.738	8.65033	22	1.29278	0.0338446	0.0227147	0.0338446	0.991755	0.0338446	1.02374
>PF3D7_1345900	PF3D7_1345900	conserved Plasmodium protein, unknown function		2.03216	1.95618	1.96781	1.93008	1.97257	1.95208		112.03	9.18381	24	0.780081	0.033809	0.0787964	0.033809	0.479051	0.033809	1.02371
>PF3D7_1107200	PF3D7_1107200	conserved Plasmodium protein, unknown function		1.22841	1.2293	1.19253	1.1869	1.18381	1.17816		129.33	8.83363	32	1.25155	0.0337925	0.0250436	0.0337925	0.950519	0.0337925	1.0237
>PF3D7_1426200	PF3D7_1426200	arginine methyltransferase 1	PRMT1	1.3642	1.33969	1.33743	1.31062	1.31778	1.31186		31.697	9.10701	19	1.50445	0.0336882	0.013811	0.0336882	1.20342	0.0336882	1.02363
>PF3D7_1437100	PF3D7_1437100	conserved Plasmodium protein, unknown function		-3.55853	-3.47907	-3.8193	-3.67462	-3.63627	-3.64672		3.8766	7.40389	2	0.411028	0.0335674	0.213337	0.0335674	0.109998	0.0335674	1.02354
>PF3D7_1008400	PF3D7_1008400	26S proteasome regulatory subunit 4, putative		2.71593	2.68729	2.73941	2.65287	2.71266	2.67666		165.28	9.50683	46	0.849523	0.0334816	0.0662136	0.0334816	0.548493	0.0334816	1.02348
>PF3D7_0104500	PF3D7_0104500	conserved protein, unknown function		0.73024	0.735521	0.704391	0.626051	0.729689	0.714151		63.071	8.82729	10	0.67209	0.0334206	0.103898	0.0334206	0.37106	0.0334206	1.02344
>PF3D7_0818900	PF3D7_0818900	heat shock protein 70	HSP70	7.06763	6.98736	6.99784	6.98297	7.00015	6.96947		323.31	11.479	437	0.7728	0.0334129	0.0802594	0.0334129	0.47177	0.0334129	1.02343
>PF3D7_1356100	Q8N5K1;D6RCF4	conserved Plasmodium protein, unknown function		-1.62745	-1.652	-1.66776	-1.71301	-1.69278	-1.64143		5.8761	7.86418	3	0.818185	0.0333366	0.071599	0.0333366	0.517155	0.0333366	1.02338
>PF3D7_0704300	PF3D7_0704300	conserved Plasmodium membrane protein, unknown function		4.94009	4.90226	4.89791	4.8688	4.8858	4.88567		323.31	10.1622	238	1.12834	0.0333309	0.0335833	0.0333309	0.827314	0.0333309	1.02337
>PF3D7_1332500	PF3D7_1332500	SAM-dependent RNA methyltransferase, putative		-0.818415	-0.819771	-0.761648	-0.770338	-0.854235	-0.875158		12.081	8.54265	5	0.632295	0.0332991	0.115311	0.0332991	0.331265	0.0332991	1.02335
>PF3D7_1332000	PF3D7_1332000	syntaxin, Qa-SNARE family	SYN5	0.0425472	-0.0414314	-0.00718117	-0.0182285	-0.0394955	-0.048214		72.817	8.53903	12	0.784905	0.0332909	0.077843	0.0332909	0.483875	0.0332909	1.02334
>PF3D7_0204100	PF3D7_0204100	conserved Plasmodium protein, unknown function		2.85192	2.85145	2.83011	2.82158	2.80468	2.80737		323.31	9.43892	120	1.49044	0.0332826	0.0142711	0.0332826	1.18941	0.0332826	1.02334
>PF3D7_0311300	PF3D7_0311300	phosphatidylinositol 3- and 4-kinase, putative		1.56312	1.55704	1.51853	1.51912	1.5079	1.51205		146.27	8.85107	39	1.13493	0.033205	0.0330582	0.033205	0.8339	0.033205	1.02328
>PF3D7_1205900	PF3D7_1205900	conserved protein, unknown function		0.122143	0.0888863	0.103035	0.0905037	0.0704803	0.0537701		85.892	8.47939	14	1.13291	0.0331033	0.0332184	0.0331033	0.831878	0.0331033	1.02321
>PF3D7_1234300	PF3D7_1234300	DNA polymerase epsilon subunit b, putative		-4.30724	-4.42841	-4.36388	-4.46743	-4.38902	-4.34227		3.2821	7.01691	1	0.537303	0.0330671	0.148864	0.0330671	0.236273	0.0330671	1.02319
>PF3D7_0306400	PF3D7_0306400	FAD-dependent glycerol-3-phosphate dehydrogenase, putative		2.6962	2.69124	2.6961	2.66062	2.66077	2.66305		216.39	9.38079	56	2.82261	0.0330321	0.000653889	0.0330321	2.52158	0.0330321	1.02316
>PF3D7_1427400.2	PF3D7_1427400.2;PF3D7_1427400.1	conserved Plasmodium membrane protein, unknown function		-1.69214	-1.66272	-1.69095	-1.7135	-1.70681	-1.72407		2.4464	7.82661	2	1.32846	0.0328598	0.0208796	0.0328598	1.02743	0.0328598	1.02304
>PF3D7_0707400	PF3D7_0707400	AAA family ATPase, putative		-0.666391	-0.676289	-0.630194	-0.637115	-0.720236	-0.713333		41.018	8.41943	12	0.707932	0.0326036	0.0946982	0.0326036	0.406902	0.0326036	1.02286
>PF3D7_1120100	PF3D7_1120100	phosphoglycerate mutase, putative	PGM1	5.20151	5.17332	5.12242	5.14113	5.14027	5.11823		286.1	10.5176	134	0.805658	0.0325375	0.073883	0.0325375	0.504628	0.0325375	1.02281
>PF3D7_1205700	PF3D7_1205700	targeted glyoxalase II	tGloII	-0.71183	-0.713659	-0.745613	-0.791773	-0.735069	-0.741673		52.014	7.92216	8	0.882689	0.0324707	0.0609862	0.0324707	0.581659	0.0324707	1.02276
>PF3D7_0726400	PF3D7_0726400	conserved Plasmodium membrane protein, unknown function		2.15697	2.11334	2.10224	2.08643	2.09677	2.09216		285.95	9.22735	74	1.00774	0.0323938	0.0449059	0.0323938	0.706711	0.0323938	1.02271
>PF3D7_1329300	PF3D7_1329300	chromatin assembly factor 1 subunit, putative		0.671152	0.650011	0.681648	0.644875	0.658451	0.602371		100.45	8.74275	22	0.929546	0.0323715	0.0543407	0.0323715	0.628516	0.0323715	1.02269
>PF3D7_0113900	PF3D7_0113900	Plasmodium exported protein	hyp8	1.82186	1.78338	1.79763	1.74961	1.77013	1.78607		55.233	9.14795	17	1.06901	0.032355	0.0387249	0.032355	0.767983	0.032355	1.02268
>PF3D7_0824200	PF3D7_0824200	conserved Plasmodium protein, unknown function		-0.293922	-0.306349	-0.280739	-0.342426	-0.309284	-0.325756		31.414	8.04317	12	1.23246	0.0321522	0.0262034	0.0321522	0.931432	0.0321522	1.02254
>PF3D7_1324400	PF3D7_1324400	MSF1-like protein, putative		-2.39678	-2.35222	-2.1822	-2.3334	-2.34439	-2.3498		14.272	7.75052	3	0.473306	0.0321293	0.178012	0.0321293	0.172276	0.0321293	1.02252
>PF3D7_0724000	PF3D7_0724000	Rab GTPase activator and protein kinase, putative		-2.74562	-2.88123	-2.9507	-2.85217	-2.92983	-2.89193		43.582	7.55699	7	0.477093	0.0321255	0.176105	0.0321255	0.176063	0.0321255	1.02252
>PF3D7_0104300	PF3D7_0104300	ubiquitin carboxyl-terminal hydrolase 1, putative	UBP1	0.637619	0.656393	0.699867	0.623629	0.635748	0.63817		96.645	8.61977	31	0.934265	0.0321109	0.0537156	0.0321109	0.633235	0.0321109	1.02251
>PF3D7_1228400	PF3D7_1228400	conserved Plasmodium protein, unknown function		-2.10218	-2.10477	-2.06168	-2.15943	-2.10628	-2.09925		18.385	7.7035	5	0.814997	0.0321109	0.072173	0.0321109	0.513967	0.0321109	1.02251
>PF3D7_0312500	PF3D7_0312500	transporter, putative		1.40125	1.39641	1.34097	1.36571	1.32817	1.34869		90.26	9.10411	19	0.845374	0.0320231	0.0669009	0.0320231	0.544344	0.0320231	1.02244
>PF3D7_1326400	PF3D7_1326400	translation initiation factor EIF-2B gamma subunit, putative		-0.83098	-0.852783	-0.778273	-0.863277	-0.846508	-0.847883		11.367	8.1821	7	0.829235	0.0318775	0.0696478	0.0318775	0.528205	0.0318775	1.02234
>PF3D7_1015800	PF3D7_1015800	ribonucleotide reductase small subunit, putative		2.64688	2.61213	2.57331	2.54834	2.60221	2.58623		69.522	9.44365	32	0.752457	0.031847	0.0845078	0.031847	0.451427	0.031847	1.02232
>PF3D7_1415300	PF3D7_1415300	RNA-binding protein Nova-1, putative		0.556105	0.505873	0.616982	0.516357	0.532835	0.534426		89.168	8.63933	18	0.664637	0.0317802	0.105935	0.0317802	0.363607	0.0317802	1.02227
>PF3D7_1432000	PF3D7_1432000	syntaxin, Qa-SNARE family	SYN11	-3.57972	-3.48282	-3.59842	-3.59525	-3.58934	-3.57153		3.9865	7.16474	3	0.622726	0.0317167	0.118263	0.0317167	0.321696	0.0317167	1.02223
>PF3D7_0405700	PF3D7_0405700	lysine decarboxylase, putative		-6.34816	-6.59099	-6.13179	-6.32766	-6.36395	-6.47423		7.4253	6.42987	1	0.375741	0.0316359	0.237305	0.0316359	0.0747111	0.0316359	1.02217
>PF3D7_0526900	PF3D7_0526900	transmembrane emp24 domain-containing protein, putative		-0.131084	-0.213816	-0.0738029	-0.202421	-0.101015	-0.209669		57.226	8.6864	4	0.51068	0.0314674	0.160237	0.0314674	0.20965	0.0314674	1.02205
>PF3D7_0108100	PF3D7_0108100	conserved Plasmodium protein, unknown function		-4.79221	-4.58534	-4.88945	-4.67167	-4.91055	-4.77913		10.963	7.09156	1	0.394035	0.0314484	0.224471	0.0314484	0.0930054	0.0314484	1.02204
>PF3D7_0933200	PF3D7_0933200	calcyclin binding protein, putative		1.26471	1.20487	1.20618	1.21982	1.18068	1.18093		32.966	8.90739	14	0.80311	0.0314465	0.0743571	0.0314465	0.50208	0.0314465	1.02204
>PF3D7_0519600	PF3D7_0519600	zinc finger protein, putative		-0.749901	-0.720512	-0.701719	-0.790157	-0.719309	-0.756704		29.283	8.31888	9	0.777684	0.031346	0.0792747	0.031346	0.476654	0.031346	1.02197
>PF3D7_0532300	PF3D7_0532300	Plasmodium exported protein	PHISTb	4.30301	4.24775	4.26544	4.23223	4.25158	4.23842		294.79	10.1167	84	0.976293	0.0313244	0.0484733	0.0313244	0.675263	0.0313244	1.02195
>PF3D7_0729400	PF3D7_0729400	BRIX protein, putative		-5.01668	-5.00199	-5.0107	-5.12839	-4.95519	-5.03952		4.7617	6.929	1	0.524984	0.0312436	0.154003	0.0312436	0.223954	0.0312436	1.02189
>PF3D7_0801500	PF3D7_0801500	conserved Plasmodium protein, unknown function		-3.69338	-3.56619	-3.50434	-3.60986	-3.64411	-3.60357		4.9586	6.98217	2	0.495347	0.0312087	0.167258	0.0312087	0.194317	0.0312087	1.02187
>PF3D7_1449600	PF3D7_1449600	conserved Plasmodium protein, unknown function		-1.12103	-1.07353	-1.12335	-1.16874	-1.12691	-1.1157		49.828	8.0993	8	0.814303	0.0311457	0.0722985	0.0311457	0.513273	0.0311457	1.02182
>PF3D7_0912000	PF3D7_0912000	conserved Plasmodium protein, unknown function		-2.25766	-2.23795	-2.22873	-2.23742	-2.28751	-2.29281		22.181	7.88625	5	0.897615	0.0311343	0.0587797	0.0311343	0.596585	0.0311343	1.02182
>PF3D7_1357100	PF3D7_1357100;PF3D7_1357000	elongation factor 1-alpha		7.53442	7.44114	7.4874	7.44983	7.45417	7.46556		323.31	11.4539	406	0.729671	0.0311337	0.0895623	0.0311337	0.428641	0.0311337	1.02181
>PF3D7_1208300	PF3D7_1208300	mitochondrial ACP precursor, putative		0.114365	-0.0270805	0.0283699	-0.00246811	0.0313454	-0.00629044		18.308	8.64127	4	0.565179	0.0310224	0.137963	0.0310224	0.264149	0.0310224	1.02174
>PF3D7_0208800	PF3D7_0208800	conserved Plasmodium protein, unknown function		-0.40399	-0.415127	-0.442476	-0.388617	-0.471422	-0.49461		42.1	8.39707	11	0.63874	0.0310186	0.11337	0.0310186	0.33771	0.0310186	1.02173
>PF3D7_1226300	PF3D7_1226300	cof-like hydrolase, had-superfamily, subfamily iib		3.31741	3.25076	3.31291	3.22384	3.28622	3.27817		89.612	9.59272	38	0.700214	0.0309467	0.0965996	0.0309467	0.399184	0.0309467	1.02168
B3KV64;C9J8C7;D3DQ84;G3V1S9;E7ERD7;B2RB13;Q4G191;Q9UKU0	B3KV64;C9J8C7;D3DQ84;G3V1S9;E7ERD7;B2RB13;Q4G191;Q9UKU0	Long-chain-fatty-acid--CoA ligase 6	ACSL6	-3.40636	-3.28083	-3.30972	-3.24026	-3.40367	-3.44578		3.639	7.05189	1	0.447338	0.0309308	0.191785	0.0309308	0.146308	0.0309308	1.02167
>PF3D7_1123200	PF3D7_1123200	leucine-rich repeat protein	LRR11	-2.38234	-2.4998	-2.50556	-2.47412	-2.52488	-2.48075		6.7853	6.65955	2	0.55978	0.0306835	0.139999	0.0306835	0.25875	0.0306835	1.0215
>PF3D7_1428300	PF3D7_1428300	proliferation-associated protein 2g4, putative		2.73314	2.66998	2.67781	2.66793	2.67652	2.6446		107.96	9.81623	45	0.825066	0.0306295	0.0703771	0.0306295	0.524036	0.0306295	1.02146
>PF3D7_0925800	PF3D7_0925800	conserved Plasmodium protein, unknown function		-4.74172	-4.66487	-4.61539	-4.69886	-4.68668	-4.72822		4.6879	7.00199	2	0.591171	0.0305932	0.12863	0.0305932	0.290141	0.0305932	1.02143
>PF3D7_0728100	PF3D7_0728100	conserved Plasmodium membrane protein, unknown function		-3.29818	-3.39895	-3.28318	-3.32462	-3.37831	-3.36902		2.3184	7.97269	3	0.581377	0.0305449	0.132058	0.0305449	0.280347	0.0305449	1.0214
>PF3D7_1137300	PF3D7_1137300	conserved Plasmodium membrane protein, unknown function		0.895895	0.829296	0.84762	0.821932	0.815891	0.843506		67.177	8.75971	22	0.83441	0.0304941	0.068754	0.0304941	0.53338	0.0304941	1.02136
>PF3D7_0630500	PF3D7_0630500	microtubule-associated protein ytm1 homologue, putative		-3.64314	-3.76638	-3.70939	-3.79527	-3.71076	-3.70402		3.6171	7.20642	1	0.539101	0.0303796	0.148131	0.0303796	0.238071	0.0303796	1.02128
>PF3D7_1343300	PF3D7_1343300	conserved Plasmodium protein, unknown function		-0.159094	-0.117157	-0.18047	-0.143728	-0.206188	-0.197914		59.71	8.43307	26	0.723959	0.0303701	0.0908811	0.0303701	0.422929	0.0303701	1.02127
>PF3D7_0525400	PF3D7_0525400	G-protein coupled receptor, putative		0.343548	0.341551	0.324226	0.300966	0.316084	0.301172		58.561	8.9809	25	1.51041	0.0303675	0.0136198	0.0303675	1.20938	0.0303675	1.02127
>PF3D7_0604300	PF3D7_0604300	conserved Plasmodium protein, unknown function		-2.21616	-2.24837	-2.23928	-2.24246	-2.30551	-2.24693		20.804	7.21643	3	0.811012	0.0303631	0.0728972	0.0303631	0.509982	0.0303631	1.02127
>PF3D7_1463300	PF3D7_1463300	DNA polymerase alpha subunit, putative		0.411476	0.36446	0.384056	0.373274	0.334368	0.361654		67.105	8.6824	17	0.934553	0.0302321	0.0536777	0.0302321	0.633523	0.0302321	1.02118
>PF3D7_1371900	PF3D7_1371900	Plasmodium exported protein, unknown function		0.732586	0.602573	0.678295	0.641144	0.636269	0.645498		32.478	8.64753	9	0.594901	0.0301812	0.127352	0.0301812	0.293871	0.0301812	1.02114
>PF3D7_1111500	PF3D7_1111500	acylphosphatase, putative		1.85186	1.78708	1.81888	1.77558	1.78845	1.80325		92.599	9.20545	20	0.859887	0.0301774	0.0645303	0.0301774	0.558857	0.0301774	1.02114
>PF3D7_1412800	PF3D7_1412800	N-myristoyltransferase	NMT	1.03673	0.977592	0.995256	0.963158	0.977749	0.978251		41.707	8.90309	17	0.921241	0.0301418	0.0554598	0.0301418	0.620211	0.0301418	1.02111
H3BNI9;P19784;H3BSA1	H3BNI9;P19784;H3BSA1	Casein kinase II subunit alpha	CSNK2A2	-1.68903	-1.67573	-1.60783	-1.69937	-1.7121	-1.65154		2.4551	8.35786	3	0.661816	0.030138	0.106717	0.030138	0.360786	0.030138	1.02111
>PF3D7_1334500	PF3D7_1334500	conserved Plasmodium protein, unknown function		2.99211	2.9105	2.90002	2.88646	2.92261	2.90364		306.56	9.66964	65	0.662883	0.0299753	0.106421	0.0299753	0.361853	0.0299753	1.02099
>PF3D7_1026000	PF3D7_1026000	conserved Plasmodium protein, unknown function		0.480968	0.389637	0.402628	0.40707	0.3827	0.393618		41.706	8.87096	12	0.682642	0.0299486	0.10109	0.0299486	0.381612	0.0299486	1.02098
>PF3D7_1308200	PF3D7_1308200	carbamoyl phosphate synthetase	cpsSII	3.4905	3.46925	3.46025	3.44609	3.44109	3.443		323.31	9.68722	138	1.39205	0.0299365	0.017976	0.0299365	1.09102	0.0299365	1.02097
>PF3D7_0803700	PF3D7_0803700	tubulin gamma chain	g-tub	1.48593	1.45837	1.50261	1.44383	1.46095	1.45242		232.74	9.15725	37	1.0894	0.0299034	0.036871	0.0299034	0.788375	0.0299034	1.02094
>PF3D7_1456500	PF3D7_1456500	conserved Plasmodium protein, unknown function		1.64922	1.6267	1.64275	1.61916	1.62107	1.58879		250.27	9.04246	52	1.16178	0.0298824	0.0310034	0.0298824	0.860754	0.0298824	1.02093
>PF3D7_0503300	PF3D7_0503300	Ser/Arg-rich splicing factor, putative		2.55271	2.48012	2.50246	2.49229	2.46706	2.4863		76.952	9.32942	22	0.796032	0.0298786	0.0756919	0.0298786	0.495002	0.0298786	1.02093
>PF3D7_1423300	Q96PL5	serine/threonine protein phosphatase	PP7	-0.893278	-0.90959	-0.946144	-0.921648	-0.93993	-0.976965		76.123	8.56704	12	0.800095	0.0298436	0.0749225	0.0298436	0.499065	0.0298436	1.0209
>PF3D7_1225700	PF3D7_1225700	conserved Plasmodium protein, unknown function		1.87895	1.87105	1.87072	1.83928	1.85299	1.83908		180.85	8.85863	37	1.81565	0.0297915	0.00669072	0.0297915	1.51462	0.0297915	1.02086
>PF3D7_1239200	PF3D7_1239200	transcription factor with AP2 domain(s)	ApiAP2	0.132029	0.16206	0.152849	0.129503	0.127613	0.100546		103.3	8.53403	26	1.13242	0.0297585	0.0332569	0.0297585	0.831395	0.0297585	1.02084
>PF3D7_1443800	PF3D7_1443800	zinc finger protein, putative		-3.08028	-2.89589	-2.94843	-3.01132	-3.0149	-2.9875		9.4395	7.34288	3	0.490713	0.0297057	0.169452	0.0297057	0.189683	0.0297057	1.0208
>PF3D7_0619700	PF3D7_0619700	conserved Plasmodium protein, unknown function		-3.30343	-3.318	-3.49731	-3.42791	-3.35178	-3.42804		2.1959	7.01907	2	0.454388	0.0296663	0.18792	0.0296663	0.153358	0.0296663	1.02078
>PF3D7_0722400	PF3D7_0722400	GTP binding protein, putative		2.83554	2.77799	2.7781	2.76711	2.77096	2.76486		252	9.62541	51	0.878957	0.0295677	0.0615517	0.0295677	0.577927	0.0295677	1.02071
>PF3D7_1414400	PF3D7_1414400	serine/threonine protein phosphatase	PP1	0.737751	0.746124	0.748522	0.74794	0.691	0.70495		160.5	9.22778	24	0.933965	0.0295022	0.0537551	0.0295022	0.632935	0.0295022	1.02066
>PF3D7_1004200	PF3D7_1004200	conserved Plasmodium membrane protein, unknown function		0.986635	0.949003	0.927998	0.927021	0.919691	0.928478		44.719	8.9747	25	0.936149	0.0294819	0.0534681	0.0294819	0.635119	0.0294819	1.02065
>PF3D7_1126100	PF3D7_1126100	autophagy-related protein 7, putative	ATG7	-5.82067	-5.82809	-5.88752	-5.8993	-5.90985	-5.8154		3.2676	NaN	1	0.596974	0.0294256	0.126647	0.0294256	0.295944	0.0294256	1.02061
>PF3D7_0503400	PF3D7_0503400	actin-depolymerizing factor 1	ADF1	2.6545	2.62132	2.58403	2.5872	2.59671	2.58798		90.05	9.65585	36	0.838225	0.0293198	0.0681029	0.0293198	0.537195	0.0293198	1.02053
>PF3D7_0622100	PF3D7_0622100	conserved Plasmodium protein, unknown function		-4.50735	-4.33772	-4.38526	-4.33287	-4.51871	-4.46649		10.967	7.11348	2	0.435371	0.0292466	0.198575	0.0292466	0.134341	0.0292466	1.02048
>PF3D7_0512200	PF3D7_0512200	glutathione synthetase	GS	1.52102	1.4943	1.51505	1.48417	1.47643	1.4821		133.53	8.88097	22	1.43213	0.0292206	0.0163608	0.0292206	1.1311	0.0292206	1.02046
>PF3D7_1416900	PF3D7_1416900	prefoldin subunit 2, putative		2.06053	2.04127	2.05725	2.04123	2.01369	2.0166		132.35	9.23767	25	1.25957	0.0291754	0.0245722	0.0291754	0.958538	0.0291754	1.02043
>PF3D7_1409400	PF3D7_1409400	conserved Plasmodium membrane protein, unknown function		3.6316	3.55152	3.63639	3.55079	3.5851	3.59615		240.43	10.0759	57	0.654777	0.0291557	0.108699	0.0291557	0.353747	0.0291557	1.02041
>PF3D7_1344300	PF3D7_1344300	conserved protein, unknown function		1.33669	1.3181	1.29681	1.29772	1.28845	1.27855		249.69	9.01263	40	1.12004	0.0289618	0.0342576	0.0289618	0.819013	0.0289618	1.02028
>PF3D7_0518300	PF3D7_0518300	proteasome subunit beta type 1, putative		3.32785	3.20573	3.2799	3.24574	3.2306	3.25035		175.81	9.64626	36	0.596719	0.0289275	0.126734	0.0289275	0.295689	0.0289275	1.02025
>PF3D7_1362400	PF3D7_1362400	calpain	Pcalp	-4.15305	-4.16388	-4.06454	-4.16289	-4.17648	-4.12874		5.9529	6.54124	2	0.610117	0.0288817	0.122286	0.0288817	0.309087	0.0288817	1.02022
>PF3D7_1146900	PF3D7_1146900	conserved Plasmodium membrane protein, unknown function		-4.21277	-4.39944	-4.46044	-4.31455	-4.45791	-4.38663		46.649	7.7376	1	0.415956	0.0288124	0.21024	0.0288124	0.114926	0.0288124	1.02017
>PF3D7_0520900	PF3D7_0520900	S-adenosyl-L-homocysteine hydrolase	SAHH	5.64797	5.64049	5.70101	5.63351	5.64456	5.62508		323.31	10.6111	135	0.847028	0.0287762	0.066626	0.0287762	0.545998	0.0287762	1.02015
>PF3D7_0209600	PF3D7_0209600	transporter, putative		-0.652628	-0.594334	-0.625582	-0.606314	-0.674774	-0.677441		35.01	8.58078	16	0.674087	0.0286617	0.10336	0.0286617	0.373057	0.0286617	1.02007
>PF3D7_0623200	PF3D7_0623200	ferredoxin NADP reductase	FNR	-3.18124	-3.24991	-3.27572	-3.28488	-3.27282	-3.23489		3.7732	NaN	1	0.632909	0.0285727	0.115124	0.0285727	0.331879	0.0285727	1.02
>PF3D7_1308700	PF3D7_1308700	conserved Plasmodium protein, unknown function		-4.95129	-4.89693	-4.84143	-5.01054	-4.86152	-4.90325		7.1722	7.32455	2	0.486186	0.0285536	0.171629	0.0285536	0.185156	0.0285536	1.01999
>PF3D7_0924400	PF3D7_0924400	conserved Plasmodium protein, unknown function		0.29208	0.293098	0.274231	0.284258	0.265982	0.223816		129.92	8.70912	30	0.867314	0.0284513	0.0633521	0.0284513	0.566284	0.0284513	1.01992
>PF3D7_1343500	PF3D7_1343500	conserved Plasmodium protein, unknown function		-4.08944	-3.95011	-3.8969	-4.00441	-3.9378	-4.07952		4.6637	7.18523	1	0.440204	0.028429	0.195798	0.028429	0.139174	0.028429	1.0199
>PF3D7_0209400	PF3D7_0209400	conserved protein, unknown function		2.01966	2.01295	1.98218	1.98158	1.98762	1.96039		88.78	9.24361	39	1.03798	0.0284023	0.0417352	0.0284023	0.736952	0.0284023	1.01988
>PF3D7_1102400	PF3D7_1102400	flavoprotein, putative		-3.36525	-3.48278	-3.51599	-3.44079	-3.46012	-3.54799		10.313	7.50916	3	0.477801	0.0282917	0.175752	0.0282917	0.176771	0.0282917	1.0198
>PF3D7_1428900	PF3D7_1428900	conserved Plasmodium protein, unknown function		-1.21922	-1.19112	-1.24673	-1.21074	-1.27691	-1.25424		32.453	8.64909	15	0.723108	0.0282739	0.0910794	0.0282739	0.422078	0.0282739	1.01979
>PF3D7_1142400	PF3D7_1142400	coproporphyrinogen III oxidase	CPO	0.192253	0.239534	0.225203	0.17811	0.184921	0.20957		71.992	8.82308	19	0.92293	0.0281296	0.0552302	0.0281296	0.6219	0.0281296	1.01969
>PF3D7_0607600	PF3D7_0607600	conserved Plasmodium protein, unknown function		1.74308	1.75393	1.70205	1.71203	1.71929	1.68356		175.23	9.18061	41	0.851807	0.0280596	0.0658386	0.0280596	0.550777	0.0280596	1.01964
>PF3D7_0808300	PF3D7_0808300	ubiquitin regulatory protein, putative		1.38532	1.29255	1.34468	1.33917	1.29791	1.30194		59.405	8.88038	20	0.647883	0.0278428	0.110679	0.0278428	0.346853	0.0278428	1.01949
>PF3D7_1008700	PF3D7_1008700	tubulin beta chain		3.99987	3.98436	4.00942	3.99235	3.96305	3.9549		323.31	10.3797	152	1.05532	0.0277824	0.0400244	0.0277824	0.754288	0.0277824	1.01944
>PF3D7_0928900	PF3D7_0928900	guanylate kinase	GK	-2.23016	-2.23359	-2.21508	-2.25492	-2.24037	-2.26687		9.0786	7.52444	6	1.29872	0.0277767	0.0223983	0.0277767	0.99769	0.0277767	1.01944
>PF3D7_0917000	PF3D7_0917000	conserved Plasmodium protein, unknown function		0.877399	0.892523	0.851904	0.867083	0.828747	0.843056		233.45	8.86504	36	0.935767	0.027647	0.0535182	0.027647	0.634737	0.027647	1.01935
>PF3D7_1203300	PF3D7_1203300	conserved Plasmodium protein, unknown function		-4.10767	-3.95411	-4.04379	-4.03396	-4.07045	-4.08386		6.9215	7.13542	2	0.51099	0.0275675	0.160099	0.0275675	0.20996	0.0275675	1.01929
>PF3D7_1437400	PF3D7_1437400	pantothenate kinase, putative		0.357307	0.255306	0.288898	0.268066	0.264345	0.286638		95.696	8.62456	18	0.63242	0.0274874	0.115273	0.0274874	0.33139	0.0274874	1.01924
>PF3D7_1102500	PF3D7_1102500	Plasmodium exported protein	PHISTb	2.02583	2.01228	2.00991	1.98564	1.99566	1.98443		145.66	9.16761	31	1.63752	0.0274315	0.0101231	0.0274315	1.33649	0.0274315	1.0192
>PF3D7_0503200	PF3D7_0503200	conserved Plasmodium protein, unknown function		-3.0355	-3.11403	-3.18069	-3.09686	-3.15461	-3.161		10.513	7.34286	2	0.511277	0.0274194	0.159971	0.0274194	0.210247	0.0274194	1.01919
>PF3D7_1033300	PF3D7_1033300	conserved Plasmodium protein, unknown function		-0.394735	-0.29954	-0.323124	-0.389301	-0.313381	-0.396936		9.6798	8.25914	4	0.555861	0.0274067	0.141499	0.0274067	0.254831	0.0274067	1.01918
>PF3D7_0812100	PF3D7_0812100	conserved Plasmodium protein, unknown function		1.4615	1.40978	1.40457	1.40205	1.38765	1.40394		318.14	9.18244	51	0.847962	0.0274048	0.0664713	0.0274048	0.546932	0.0274048	1.01918
>PF3D7_0104400	PF3D7_0104400	4-hydroxy-3-methylbut-2-enyl diphosphate reductase	LytB	-0.474825	-0.56041	-0.500742	-0.516922	-0.54563	-0.555626		28.603	8.23654	6	0.668415	0.0274003	0.104897	0.0274003	0.367385	0.0274003	1.01917
Q8NBW0;Q8WUU1;G8JLH5;B7Z6X9;Q8N370	Q8NBW0;Q8WUU1;G8JLH5;B7Z6X9;Q8N370	Large neutral amino acids transporter small subunit 4	SLC43A2	-2.20769	-2.38322	-2.27012	-2.30988	-2.348	-2.28524		4.5279	7.65743	1	0.477854	0.0273622	0.175725	0.0273622	0.176824	0.0273622	1.01915
>PF3D7_1476300	PF3D7_1476300	Plasmodium exported protein	PHISTb	3.6164	3.5853	3.53396	3.54897	3.54603	3.55863		266.46	9.76962	64	0.723635	0.0273431	0.0909567	0.0273431	0.422605	0.0273431	1.01913
>PF3D7_1423700	PF3D7_1423700	conserved Plasmodium protein, unknown function		4.20845	4.16788	4.17213	4.15941	4.1505	4.15667		323.31	9.92845	155	1.06199	0.0272948	0.0393853	0.0272948	0.760964	0.0272948	1.0191
>PF3D7_0627700	PF3D7_0627700	transportin		3.08214	3.02699	3.06226	3.026	3.02931	3.03422		323.31	9.67469	72	0.927886	0.0272865	0.0545625	0.0272865	0.626856	0.0272865	1.01909
>PF3D7_0303600	PF3D7_0303600	plasmoredoxin	Plrx	-1.06317	-1.09786	-1.04704	-1.06994	-1.11134	-1.10865		11.523	8.08059	5	0.81337	0.0272853	0.0724678	0.0272853	0.51234	0.0272853	1.01909
>PF3D7_1219900	PF3D7_1219900	D-ribulose-5-phosphate 3-epimerase, putative		-0.242205	-0.236057	-0.23933	-0.249949	-0.231125	-0.318346		15.965	8.28212	4	0.685709	0.0272757	0.100289	0.0272757	0.384679	0.0272757	1.01909
>PF3D7_1218900	PF3D7_1218900	conserved Plasmodium protein, unknown function		-1.62662	-1.62878	-1.59587	-1.65788	-1.65389	-1.62101		25.379	7.83663	9	0.944018	0.0271727	0.0524476	0.0271727	0.642988	0.0271727	1.01901
>PF3D7_0723400	Q53G89;Q14222	conserved Plasmodium protein, unknown function		2.47022	2.2427	2.28587	2.30048	2.32817	2.28865		4.3282	10.0894	4	0.432987	0.0271638	0.199963	0.0271638	0.131957	0.0271638	1.01901
>PF3D7_0720200	PF3D7_0720200	conserved Plasmodium protein, unknown function		-3.38035	-3.50089	-3.39703	-3.44428	-3.54303	-3.37239		13.682	7.66555	4	0.452758	0.0271428	0.188805	0.0271428	0.151728	0.0271428	1.01899
>PF3D7_0212500	PF3D7_0212500	conserved Plasmodium protein, unknown function		1.79122	1.75553	1.76873	1.74471	1.75199	1.73746		241.37	9.00243	49	1.16353	0.0271041	0.0308742	0.0271041	0.862504	0.0271041	1.01896
>PF3D7_1438600	PF3D7_1438600	conserved protein, unknown function		-1.02894	-1.02763	-1.07737	-1.06696	-1.05529	-1.09293		19.94	8.33459	10	0.817328	0.0270805	0.0717528	0.0270805	0.516298	0.0270805	1.01895
>PF3D7_1112100	PF3D7_1112100	conserved Plasmodium protein, unknown function		-0.739887	-0.723633	-0.780937	-0.774549	-0.772387	-0.778559		48.885	8.16349	12	0.893048	0.0270125	0.0594457	0.0270125	0.592018	0.0270125	1.0189
>PF3D7_1229500	PF3D7_1229500	T-complex protein 1, gamma subunit, putative		3.5239	3.48833	3.50004	3.47711	3.47943	3.4748		266.95	9.85638	73	1.20425	0.0269756	0.02802	0.0269756	0.903221	0.0269756	1.01887
>PF3D7_0631000	PF3D7_0631000;PF3D7_0601600	Tetratricopeptide repeat protein, putative		-1.58566	-1.59329	-1.50678	-1.57165	-1.59986	-1.59492		18.504	7.86134	6	0.64656	0.0269057	0.111064	0.0269057	0.34553	0.0269057	1.01882
>PF3D7_1439800	PF3D7_1439800	vesicle-associated membrane protein, putative		3.32243	3.27779	3.24124	3.25473	3.25727	3.2488		323.31	9.86262	68	0.729577	0.0268879	0.0895839	0.0268879	0.428547	0.0268879	1.01881
>PF3D7_1218600	PF3D7_1218600	arginine--tRNA ligase, putative		2.27494	2.24978	2.25594	2.23884	2.24063	2.22052		233.51	9.28258	38	1.24549	0.0268873	0.0254061	0.0268873	0.944457	0.0268873	1.01881
>PF3D7_0729100	PF3D7_0729100	conserved Plasmodium protein, unknown function		2.75661	2.75416	2.76035	2.74002	2.73384	2.71675		323.31	9.37284	91	1.48891	0.026837	0.0143224	0.026837	1.18788	0.026837	1.01878
>PF3D7_1328900	PF3D7_1328900	conserved Plasmodium protein, unknown function		-1.03343	-0.953993	-1.10449	-1.05093	-1.08673	-1.03464		20.892	7.87957	7	0.508726	0.0267989	0.161112	0.0267989	0.207696	0.0267989	1.01875
>PF3D7_1332600	PF3D7_1332600	apurinic/apyrimidinic endonuclease Apn1, putative	APN1	2.39935	2.38185	2.37938	2.36331	2.36102	2.3559		222.53	9.37983	37	1.54857	0.0267868	0.0124574	0.0267868	1.24754	0.0267868	1.01874
>PF3D7_1465200	PF3D7_1465200	conserved Plasmodium protein, unknown function		-2.35	-2.38685	-2.36769	-2.40654	-2.36278	-2.41555		19.512	7.63549	6	0.820004	0.026776	0.0712738	0.026776	0.518974	0.026776	1.01873
>PF3D7_0808400	PF3D7_0808400	coatomer epsilon subunit, putative		-0.484394	-0.506111	-0.569586	-0.533855	-0.543478	-0.562963		59.449	8.2793	5	0.671831	0.0267353	0.103968	0.0267353	0.370801	0.0267353	1.0187
>PF3D7_1459000	PF3D7_1459000	ATP-dependent RNA helicase DBP5	DBP5	2.24955	2.25229	2.1911	2.21691	2.19863	2.19731		323.31	9.4313	70	0.782119	0.0266984	0.0783921	0.0266984	0.481089	0.0266984	1.01868
>PF3D7_0703900	PF3D7_0703900	conserved Plasmodium membrane protein, unknown function		-1.29771	-1.28743	-1.27139	-1.30448	-1.32663	-1.3055		62.557	7.85416	10	1.19874	0.026694	0.0283899	0.026694	0.897708	0.026694	1.01868
>PF3D7_0207200	PF3D7_0207200	iron-sulfur assembly protein, putative		-1.3748	-1.36197	-1.37244	-1.41277	-1.36159	-1.41478		13.714	7.49222	5	0.86322	0.0266425	0.0639986	0.0266425	0.56219	0.0266425	1.01864
>PF3D7_0706000	PF3D7_0706000	conserved Plasmodium protein, unknown function		3.34237	3.27357	3.33677	3.28952	3.30635	3.27694		243.69	9.66574	67	0.724643	0.0266336	0.0907222	0.0266336	0.423613	0.0266336	1.01863
>PF3D7_0111800	PF3D7_0111800	conserved Plasmodium protein, unknown function		-0.390989	-0.313095	-0.343882	-0.358856	-0.347527	-0.421434		12.276	7.78572	4	0.605409	0.0266171	0.123828	0.0266171	0.304379	0.0266171	1.01862
>PF3D7_1238300	PF3D7_1238300	cell cycle control protein, putative		-1.62068	-1.6091	-1.58365	-1.64486	-1.63981	-1.60855		23.972	8.04344	5	0.93245	0.026598	0.0539551	0.026598	0.63142	0.026598	1.01861
>PF3D7_0320500	PF3D7_0320500	conserved Plasmodium protein, unknown function		1.7623	1.6608	1.68853	1.69148	1.68025	1.66022		108.27	9.34805	28	0.611195	0.0265586	0.121936	0.0265586	0.310165	0.0265586	1.01858
>PF3D7_1469800	PF3D7_1469800	conserved Plasmodium protein, unknown function		-1.36872	-1.40323	-1.38809	-1.39931	-1.43226	-1.40788		29.579	8.41276	8	0.999803	0.0264715	0.0457793	0.0264715	0.698773	0.0264715	1.01852
>PF3D7_0505400	PF3D7_0505400	conserved Plasmodium protein, unknown function		-3.95302	-3.87751	-3.95823	-3.88539	-4.05712	-3.9254		3.2004	6.75031	2	0.459614	0.0263844	0.185117	0.0263844	0.158584	0.0263844	1.01846
>PF3D7_1123400	PF3D7_1123400	translation elongation factor EF-1, subunit alpha, putative		1.50195	1.47707	1.51672	1.46752	1.47693	1.47227		110.72	8.99631	18	1.10504	0.0263348	0.0355126	0.0263348	0.804008	0.0263348	1.01842
>PF3D7_1365800	PF3D7_1365800	conserved Plasmodium protein, unknown function		-0.585079	-0.608038	-0.574436	-0.610928	-0.611841	-0.623598		27.754	8.44226	5	1.17426	0.0262712	0.0300946	0.0262712	0.873226	0.0262712	1.01838
Q71UM6;B3KVK2;B2R6K4;P62873;Q71UM7;Q5QPT1;H0Y418;Q1RMY8	Q71UM6;B3KVK2;B2R6K4;P62873;Q71UM7;Q5QPT1;H0Y418;Q1RMY8	Guanine nucleotide-binding protein G(I)/G(S)/G(T) subunit beta-1	GNB1	-2.88571	-2.90041	-2.70295	-2.8419	-2.78914	-2.93642		46.771	8.23093	5	0.416854	0.0261332	0.209682	0.0261332	0.115824	0.0261332	1.01828
>PF3D7_1130500	PF3D7_1130500	conserved Plasmodium protein, unknown function		-2.24787	-2.11168	-2.18217	-2.15985	-2.22248	-2.23771		13.467	7.55443	3	0.503527	0.0261129	0.163467	0.0261129	0.202497	0.0261129	1.01826
>PF3D7_0419500	PF3D7_0419500	conserved Plasmodium membrane protein, unknown function		0.892742	0.913231	0.893562	0.869455	0.871887	0.880077		138.34	8.79569	35	1.43995	0.0260385	0.0160635	0.0260385	1.13892	0.0260385	1.01821
>PF3D7_0213700	PF3D7_0213700	conserved protein, unknown function		2.46038	2.41052	2.47467	2.4299	2.43383	2.40381		179.87	9.36152	37	0.754812	0.0260137	0.0840035	0.0260137	0.453782	0.0260137	1.01819
>PF3D7_0719500	PF3D7_0719500	conserved membrane protein, unknown function		-1.49083	-1.53183	-1.44708	-1.52717	-1.45443	-1.56597		11.135	8.14829	9	0.529991	0.0259412	0.151889	0.0259412	0.228961	0.0259412	1.01814
>PF3D7_0919700	PF3D7_0919700	pyridoxal 5-phosphate dependent enzyme class III, putative		0.242622	0.302332	0.34314	0.280573	0.250355	0.279663		88.768	8.58058	14	0.610639	0.0258344	0.122116	0.0258344	0.309609	0.0258344	1.01807
>PF3D7_1310800	PF3D7_1310800	conserved Plasmodium protein, unknown function		-2.10021	-2.00491	-2.1042	-2.10799	-2.12024	-2.05842		16.561	7.78074	9	0.550237	0.0257765	0.143685	0.0257765	0.249207	0.0257765	1.01803
>PF3D7_0419600	PF3D7_0419600	ran binding protein 1, putative		4.08093	4.0389	4.03557	4.02921	4.00831	4.04056		71.3	9.99475	50	0.859435	0.0257753	0.0646027	0.0257753	0.558405	0.0257753	1.01803
>PF3D7_1369000	PF3D7_1369000	glycosylphosphatidylinositol anchor attachment 1 protein, putative		-1.71638	-1.72861	-1.7001	-1.70022	-1.75059	-1.77154		26.811	7.72471	8	0.727407	0.0257473	0.0900824	0.0257473	0.426377	0.0257473	1.01801
>PF3D7_1443700	PF3D7_1443700	dephospho-CoA kinase, putative	DPCK	-1.92757	-1.94674	-1.97486	-1.93437	-2.01221	-1.97973		4.1058	7.47295	3	0.664391	0.0257104	0.106003	0.0257104	0.363361	0.0257104	1.01798
>PF3D7_0514900	PF3D7_0514900	conserved Plasmodium protein, unknown function		-0.0765228	-0.0530376	-0.069912	-0.0980835	-0.0827427	-0.0953598		53.227	8.59202	11	1.32865	0.0255712	0.0208702	0.0255712	1.02762	0.0255712	1.01788
A4D1A8;H7C261;H7C114;H0Y3F8;Q32P40;E7EMT1;Q9Y6V0	A4D1A8;H7C261;H7C114;H0Y3F8;Q32P40;E7EMT1;Q9Y6V0	Protein piccolo	LOC392742;PCLO	-2.46868	-2.48886	-2.54173	-2.5287	-2.50066	-2.54607		1.9462	7.82296	2	0.673506	0.0253849	0.103516	0.0253849	0.372476	0.0253849	1.01775
>PF3D7_0210700	PF3D7_0210700	syntaxin, Qa-SNARE family	SYN17	0.56575	0.543783	0.575634	0.535576	0.535019	0.538464		30.065	8.74335	16	1.23763	0.0253696	0.0258839	0.0253696	0.936602	0.0253696	1.01774
>PF3D7_0615800	PF3D7_0615800	conserved Plasmodium protein, unknown function		-0.468571	-0.648733	-0.591963	-0.585934	-0.579983	-0.619444		4.1575	8.69059	4	0.463557	0.0253646	0.183036	0.0253646	0.162527	0.0253646	1.01774
>PF3D7_0619900	PF3D7_0619900	splicing factor 3A subunit 2, putative	SF3A2	-0.883358	-0.850624	-0.790403	-0.873779	-0.841526	-0.885035		13.929	8.24935	5	0.610962	0.0253181	0.122011	0.0253181	0.309932	0.0253181	1.0177
>PF3D7_0304200	PF3D7_0304200	EH (Eps15 homology) protein	PAST1	0.355108	0.304585	0.295172	0.280758	0.293074	0.305094		44.741	8.70331	15	0.781068	0.0253131	0.0786002	0.0253131	0.480038	0.0253131	1.0177
>PF3D7_0829100	PF3D7_0829100	conserved protein, unknown function		-1.84969	-1.90994	-2.0062	-1.9068	-1.94047	-1.99447		6.4446	8.09482	4	0.471089	0.0253035	0.179139	0.0253035	0.170059	0.0253035	1.01769
>PF3D7_0532100	PF3D7_0532100	early transcribed membrane protein 5	ETRAMP5	0.563663	0.377861	0.233181	0.342442	0.365732	0.390812		246.85	9.69322	5	0.388047	0.0252399	0.228572	0.0252399	0.0870169	0.0252399	1.01765
>PF3D7_1222600	PF3D7_1222600	transcription factor with AP2 domain(s)	ApiAP2	-0.810144	-0.731815	-0.674662	-0.746458	-0.75503	-0.790764		41.643	8.42361	16	0.518771	0.0252101	0.156674	0.0252101	0.217741	0.0252101	1.01763
>PF3D7_0316300.2	PF3D7_0316300.2;PF3D7_0316300.1	inorganic pyrophosphatase, putative		1.65229	1.59574	1.58966	1.56566	1.5851	1.61147		101.19	9.35518	38	0.694825	0.0251541	0.0979525	0.0251541	0.393795	0.0251541	1.01759
>PF3D7_1113000	PF3D7_1113000	conserved Plasmodium protein, unknown function		-0.627216	-0.622763	-0.592083	-0.629814	-0.642387	-0.644993		44.309	8.18247	17	1.06526	0.0250441	0.0390765	0.0250441	0.76423	0.0250441	1.01751
>PF3D7_1134600	PF3D7_1134600	zinc finger protein, putative		-3.72154	-3.62465	-3.57348	-3.74383	-3.54717	-3.7037		13.826	7.56183	3	0.415831	0.0250117	0.210318	0.0250117	0.114801	0.0250117	1.01749
>PF3D7_1315400	PF3D7_1315400	zinc finger	CCCH type	-0.274765	-0.334013	-0.310583	-0.309193	-0.318104	-0.366503		85.575	8.85322	12	0.675649	0.0248127	0.102941	0.0248127	0.374619	0.0248127	1.01735
>PF3D7_0926700	PF3D7_0926700	NAD synthase, putative		3.04502	2.96372	3.03397	2.99939	2.99067	2.9783		128.14	9.38425	33	0.653839	0.0247803	0.108966	0.0247803	0.352809	0.0247803	1.01732
>PF3D7_0407200	PF3D7_0407200	peptidyl-tRNA hydrolase PTH2, putative		-1.32035	-1.28809	-1.39059	-1.38559	-1.3407	-1.34683		7.9567	8.18124	7	0.571696	0.0246995	0.135551	0.0246995	0.270666	0.0246995	1.01727
>PF3D7_1342800	PF3D7_1342800	phosphoenolpyruvate carboxykinase	PEPCK	0.276217	0.280951	0.266941	0.246979	0.253777	0.249769		90.532	8.57118	24	1.78372	0.0245279	0.00720544	0.0245279	1.48269	0.0245279	1.01715
>PF3D7_1441400	PF3D7_1441400	FACT complex subunit SSRP1, putative	FACT-S	3.84858	3.80724	3.82147	3.80067	3.8124	3.79127		323.31	9.93599	96	0.968098	0.0243136	0.0494513	0.0243136	0.667068	0.0243136	1.017
>PF3D7_1145100	PF3D7_1145100	coatamer gamma subunit, putative		2.20057	2.18945	2.22	2.16389	2.19141	2.18209		216.04	9.34147	43	1.04072	0.0242081	0.0414605	0.0242081	0.739685	0.0242081	1.01692
>PF3D7_1142100	PF3D7_1142100	conserved Plasmodium protein, unknown function		3.71775	3.69073	3.69315	3.67534	3.67751	3.67633		323.31	9.76522	172	1.26749	0.0241496	0.0241155	0.0241496	0.966461	0.0241496	1.01688
>PF3D7_1361600	PF3D7_1361600	conserved Plasmodium protein, unknown function		-3.3739	-3.47555	-3.5119	-3.53695	-3.43646	-3.46038		12.072	7.01799	2	0.466105	0.0241458	0.181706	0.0241458	0.165075	0.0241458	1.01688
Q9UJC5	Q9UJC5	SH3 domain-binding glutamic acid-rich-like protein 2	SH3BGRL2	-1.94116	-1.92744	-1.9457	-1.92158	-1.98303	-1.98181		50.477	8.2391	5	0.731577	0.024039	0.0891269	0.024039	0.430547	0.024039	1.0168
>PF3D7_0722600	PF3D7_0722600	nucleolar rRNA processing protein, putative		-2.23242	-2.22725	-2.20356	-2.21826	-2.25361	-2.26308		23.328	7.56442	4	0.854387	0.0239054	0.0654177	0.0239054	0.553357	0.0239054	1.01671
>PF3D7_1359800	PF3D7_1359800	ADP-ribosylation factor, putative		-1.62769	-1.63452	-1.70515	-1.69525	-1.66165	-1.68205		2.2785	7.60254	2	0.633907	0.0238616	0.114822	0.0238616	0.332877	0.0238616	1.01668
>PF3D7_1466100	PF3D7_1466100	protein phosphatase containing kelch-like domains	PPKL	1.48621	1.40999	1.49571	1.45409	1.44941	1.41726		66.635	9.84733	19	0.597027	0.0237109	0.126629	0.0237109	0.295997	0.0237109	1.01657
>PF3D7_1244800	PF3D7_1244800	cytoplasmic translation machinery associated protein, putative		0.195423	0.197636	0.174803	0.144751	0.172539	0.179565		25.422	8.34475	8	0.984101	0.0236689	0.0475606	0.0236689	0.683071	0.0236689	1.01654
>PF3D7_1234500	PF3D7_1234500	conserved Plasmodium protein, unknown function		-0.48391	-0.58284	-0.519556	-0.524263	-0.567173	-0.565609		43.177	8.30942	8	0.568863	0.0235799	0.136593	0.0235799	0.267833	0.0235799	1.01648
>PF3D7_1368800	PF3D7_1368800	DNA repair endonuclease, putative		-2.11947	-2.14985	-2.20356	-2.17941	-2.17586	-2.18833		9.5138	7.5141	5	0.654507	0.0235748	0.108775	0.0235748	0.353477	0.0235748	1.01648
>PF3D7_0215500	PF3D7_0215500	conserved Plasmodium protein, unknown function		-4.48793	-4.39481	-4.47055	-4.5142	-4.44707	-4.4627		7.0033	7.09054	2	0.544603	0.0235602	0.145914	0.0235602	0.243573	0.0235602	1.01646
>PF3D7_1336900	PF3D7_1336900	tryptophan--tRNA ligase, putative		0.0394745	0.11532	0.185339	0.0800838	0.0979195	0.0916538		95.595	8.67976	18	0.497897	0.0234922	0.166064	0.0234922	0.196867	0.0234922	1.01642
>PF3D7_0413900	PF3D7_0413900	ubiquitin carboxyl-terminal hydrolase 13, putative	USP13	2.31718	2.32112	2.35952	2.30359	2.3241	2.2998		272.21	9.10677	44	0.871273	0.0234381	0.0627337	0.0234381	0.570243	0.0234381	1.01638
>PF3D7_1454500	PF3D7_1454500	nifU protein, putative		-0.547291	-0.617067	-0.652975	-0.63578	-0.634295	-0.617559		4.9147	8.2096	5	0.572454	0.0234337	0.135273	0.0234337	0.271424	0.0234337	1.01638
>PF3D7_0203400	PF3D7_0203400	conserved Plasmodium protein, unknown function		1.64306	1.56319	1.53551	1.52627	1.61293	1.53232		107.35	9.18665	14	0.496081	0.0234146	0.166913	0.0234146	0.195051	0.0234146	1.01636
Q93020;F5H4U5;P04899;Q96C71;B3KX51;B4E2X5;B3KTZ0;F5GZL8;B3KP24;Q5TZX1;P63096;P08754;O43383;A2A2R6;Q5JWD1;Q5JW64;H0Y7E8;F8WE78;Q8N2B4;Q5T697;B3KP89;A8K1Y9;P11488;P19087;P09471;A8MTJ3;P38405	Q93020;F5H4U5;P04899;Q96C71;B3KX51;B4E2X5;B3KTZ0;F5GZL8;B3KP24	Guanine nucleotide-binding protein G(i) subunit alpha-2	WUGSC:H_LUCA16.1;GNAI2	-2.30808	-2.19129	-2.23171	-2.30214	-2.27492	-2.22426		16.252	7.84762	6	0.503964	0.0234146	0.163267	0.0234146	0.202934	0.0234146	1.01636
>PF3D7_0422100	PF3D7_0422100	transmembrane emp24 domain-containing protein, putative		1.88658	1.84604	1.81922	1.83373	1.84108	1.80707		177.59	9.24172	45	0.696052	0.0233192	0.0976425	0.0233192	0.395022	0.0233192	1.01629
>PF3D7_0920400	PF3D7_0920400	conserved Plasmodium protein, unknown function		-4.45457	-4.3099	-4.44467	-4.40835	-4.39492	-4.47583		7.8278	7.03346	1	0.454242	0.0233161	0.188	0.0233161	0.153212	0.0233161	1.01629
>PF3D7_0221200	PF3D7_0221200	Plasmodium exported protein	hyp15	-1.56829	-1.5541	-1.51927	-1.56833	-1.57108	-1.57211		39.784	8.13783	11	0.899781	0.0232862	0.0584667	0.0232862	0.598751	0.0232862	1.01627
>PF3D7_1336400	PF3D7_1336400	RanBPM and CLTH-like protein, putative		-2.5851	-2.67643	-2.59623	-2.56049	-2.63813	-2.72839		24.473	7.49832	3	0.442473	0.0230815	0.19451	0.0230815	0.141443	0.0230815	1.01613
>PF3D7_1138800	PF3D7_1138800	conserved Plasmodium protein, unknown function		0.733561	0.743614	0.737801	0.731705	0.729074	0.684996		132.2	8.93927	46	0.864058	0.0230668	0.0638658	0.0230668	0.563028	0.0230668	1.01612
>PF3D7_1332800	PF3D7_1332800	translation initiation factor 6, putative		-0.861057	-0.780186	-0.831734	-0.910374	-0.829239	-0.802277		27.197	8.26057	5	0.505031	0.0229708	0.162781	0.0229708	0.204001	0.0229708	1.01605
>PF3D7_0113200	PF3D7_0113200	Plasmodium exported protein, unknown function		0.493319	0.482744	0.460079	0.456869	0.455883	0.455109		252.21	8.95951	30	1.13576	0.0227604	0.0329928	0.0227604	0.834727	0.0227604	1.0159
>PF3D7_0914400	PF3D7_0914400	conserved Plasmodium protein, unknown function		3.54116	3.45383	3.49617	3.46742	3.50304	3.4529		323.31	9.84331	75	0.584157	0.022597	0.131074	0.022597	0.283127	0.022597	1.01579
>PF3D7_0723600	PF3D7_0723600	conserved Plasmodium protein, unknown function		-1.61784	-1.71524	-1.77452	-1.76614	-1.71625	-1.693		16.536	8.15418	5	0.456908	0.0225957	0.186562	0.0225957	0.155878	0.0225957	1.01579
>PF3D7_1333300	PF3D7_1333300	transmembrane protein Tmp21 homologue, putative		0.497913	0.500589	0.443056	0.393515	0.525288	0.455185		49.464	8.57867	4	0.48906	0.0225239	0.170243	0.0225239	0.18803	0.0225239	1.01573
>PF3D7_1353800	PF3D7_1353800	proteasome subunit, putative		3.15446	3.09836	3.07648	3.09646	3.07192	3.09336		206.99	9.70218	57	0.643423	0.0225194	0.111982	0.0225194	0.342393	0.0225194	1.01573
>PF3D7_1464200	PF3D7_1464200	zinc finger protein, putative		-2.38057	-2.30686	-2.26575	-2.337	-2.30454	-2.37906		3.294	7.33923	3	0.501576	0.0224711	0.164362	0.0224711	0.200546	0.0224711	1.0157
>PF3D7_0505100	PF3D7_0505100	conserved Plasmodium protein, unknown function		0.0698032	0.115818	0.0929966	0.0818844	0.0656872	0.0638046		84.172	8.41537	22	0.883565	0.0224139	0.0608543	0.0224139	0.582535	0.0224139	1.01566
>PF3D7_1457000	PF3D7_1457000	signal peptide peptidase	SPP	2.9663	2.87774	2.80772	2.86846	2.84987	2.86622		80.897	9.68844	24	0.471062	0.0223993	0.179153	0.0223993	0.170032	0.0223993	1.01565
>PF3D7_0731100	PF3D7_0731100	Plasmodium exported protein	PHISTc	0.549219	0.534273	0.531	0.519175	0.518265	0.509905		96.364	8.6989	26	1.44591	0.0223827	0.0158406	0.0223827	1.14488	0.0223827	1.01564
>PF3D7_0930300	PF3D7_0930300	merozoite surface protein 1	MSP1	9.2612	9.17589	9.14013	9.16519	9.17965	9.1654		323.31	12.0481	1675	0.522466	0.0223236	0.155079	0.0223236	0.221436	0.0223236	1.01559
>PF3D7_0811200	PF3D7_0811200	conserved protein, unknown function		1.86917	1.847	1.88242	1.82954	1.85221	1.85002		167.69	9.27976	40	0.960113	0.0222753	0.0504242	0.0222753	0.659083	0.0222753	1.01556
>PF3D7_0532400	PF3D7_0532400	Plasmodium exported protein	PHISTb	3.01985	2.95663	3.01686	2.99949	2.95165	2.97599		323.31	9.66283	69	0.631464	0.0220744	0.115564	0.0220744	0.330434	0.0220744	1.01542
>PF3D7_1325100	PF3D7_1325100	phosphoribosylpyrophosphate synthetase		3.70459	3.66673	3.65117	3.65628	3.6464	3.65363		222.61	9.86943	73	0.816846	0.0220636	0.0718394	0.0220636	0.515816	0.0220636	1.01541
>PF3D7_0811400	PF3D7_0811400	conserved protein, unknown function		2.1476	2.07839	2.16463	2.10026	2.12933	2.09504		221.56	9.47932	34	0.584843	0.0219981	0.130833	0.0219981	0.283813	0.0219981	1.01536
>PF3D7_1237400	PF3D7_1237400	conserved Plasmodium protein, unknown function		-2.43977	-2.45299	-2.47736	-2.41696	-2.51919	-2.49983		32.542	7.90846	5	0.539986	0.0219485	0.147772	0.0219485	0.238956	0.0219485	1.01533
>PF3D7_1032800	PF3D7_1032800	leucine-rich repeat protein	LRR1	0.418013	0.434372	0.429882	0.379803	0.414545	0.422194		27.928	8.51252	7	0.892228	0.0219084	0.0595661	0.0219084	0.591198	0.0219084	1.0153
>PF3D7_0209800	PF3D7_0209800	ATP-dependent RNA helicase UAP56	UAP56	3.80215	3.74166	3.76975	3.73977	3.76554	3.74258		323.31	10.2424	120	0.727942	0.0218881	0.0899593	0.0218881	0.426912	0.0218881	1.01529
>PF3D7_0930400.2	PF3D7_0930400.2;PF3D7_0930400.1	conserved Plasmodium protein, unknown function		-3.8437	-3.85008	-3.88198	-3.82497	-3.88759	-3.92871		6.4919	7.12261	2	0.54533	0.0218391	0.145624	0.0218391	0.2443	0.0218391	1.01525
>PF3D7_0901700	PF3D7_0901700	Plasmodium exported protein	hyp5	0.00269508	-0.086174	-0.0172939	-0.0791798	-0.0691166	-0.0178909		5.4497	8.32498	3	0.540605	0.0218048	0.147521	0.0218048	0.239575	0.0218048	1.01523
>PF3D7_0927100	PF3D7_0927100	conserved Plasmodium protein, unknown function		-1.1914	-1.24326	-1.1897	-1.23427	-1.2124	-1.24298		9.3294	7.38149	3	0.714318	0.0217667	0.0931563	0.0217667	0.413288	0.0217667	1.0152
>PF3D7_1104200	Q5VU72	chromatin remodeling protein	SNF2L	-3.18057	-3.0927	-3.09717	-3.16768	-3.12638	-3.14159		1.9471	7.38858	1	0.555998	0.0217387	0.141446	0.0217387	0.254968	0.0217387	1.01518
>PF3D7_0525200	PF3D7_0525200	conserved Plasmodium protein, unknown function		-0.639896	-0.678389	-0.68154	-0.700155	-0.641457	-0.723316		35.507	8.12499	13	0.587776	0.0217012	0.129806	0.0217012	0.286746	0.0217012	1.01516
>PF3D7_1125400	PF3D7_1125400	mitochondrial inner membrane translocase subunit TIM44, putative		-3.96339	-4.06062	-3.88615	-3.8865	-4.05963	-4.02912		3.8804	7.38844	3	0.400373	0.0216974	0.220234	0.0216974	0.0993428	0.0216974	1.01515
>PF3D7_1449800	PF3D7_1449800	conserved Plasmodium protein, unknown function		0.890789	0.873497	0.911253	0.8678	0.892321	0.850971		19.459	8.53605	8	0.800637	0.0214825	0.0748204	0.0214825	0.499607	0.0214825	1.015
>PF3D7_1362300	PF3D7_1362300	conserved protein, unknown function		-0.161034	-0.20351	-0.2183	-0.231853	-0.218643	-0.196749		15.928	8.46917	12	0.704291	0.0214672	0.0955898	0.0214672	0.403261	0.0214672	1.01499
>PF3D7_0915200	PF3D7_0915200	ribonuclease H2 subunit C, putative		-2.10787	-2.16751	-2.19093	-2.10978	-2.23528	-2.18512		26.257	7.84046	4	0.470602	0.021286	0.179388	0.021286	0.169572	0.021286	1.01486
>PF3D7_0606500	PF3D7_0606500	polypyrimidine tract binding protein, putative		-2.86116	-2.83791	-2.90534	-2.8659	-2.92163	-2.88057		6.5124	7.23925	2	0.603753	0.021232	0.124376	0.021232	0.302723	0.021232	1.01483
>PF3D7_0709600	PF3D7_0709600	rRNA/tRNA ribonuclease MRP/P subunit, putative		-4.85911	-4.73018	-4.79164	-4.79221	-4.74361	-4.90871		5.943	7.18797	3	0.418345	0.0212015	0.208759	0.0212015	0.117315	0.0212015	1.0148
>PF3D7_0810600	PF3D7_0810600	RNA helicase, putative		3.00888	2.99331	3.01287	2.97737	2.98425	2.99005		323.31	9.83111	97	1.32542	0.0211322	0.0210298	0.0211322	1.02439	0.0211322	1.01476
>PF3D7_0515300	PF3D7_0515300	phosphatidylinositol 3-kinase	PI3K	-2.23631	-2.20973	-2.23476	-2.23497	-2.21362	-2.29557		19.104	7.70463	5	0.600265	0.0211201	0.125539	0.0211201	0.299235	0.0211201	1.01475
>PF3D7_1034700	PF3D7_1034700	ADP-ribosylation factor, putative		-2.04909	-2.12258	-2.05959	-2.1369	-2.09008	-2.06742		6.7635	7.77777	2	0.549526	0.0210463	0.143964	0.0210463	0.248496	0.0210463	1.0147
>PF3D7_1450400	PF3D7_1450400	zinc finger protein, putative		-0.542171	-0.576899	-0.504858	-0.555042	-0.557266	-0.574722		3.2574	8.40973	2	0.662694	0.0210342	0.106473	0.0210342	0.361664	0.0210342	1.01469
>PF3D7_1234900	PF3D7_1234900	conserved Plasmodium protein, unknown function		1.03687	1.02484	1.04414	1.02304	1.01158	1.00813		316.41	9.11344	19	1.30006	0.0210292	0.0223274	0.0210292	0.999032	0.0210292	1.01468
>PF3D7_0212200	PF3D7_0212200	mitochondrial ribosomal protein L12 precursor, putative		-0.718475	-0.889929	-0.696873	-0.833092	-0.69113	-0.843975		6.6976	7.40851	3	0.390278	0.0209732	0.227033	0.0209732	0.0892483	0.0209732	1.01464
>PF3D7_0530100	PF3D7_0530100	SNARE protein, putative	SYN6	0.0405235	0.0371552	0.122284	0	0.074955	0.0621262		29.086	8.56116	4	0.50788	0.0209605	0.161492	0.0209605	0.20685	0.0209605	1.01463
>PF3D7_1363100	PF3D7_1363100	conserved Plasmodium protein, unknown function		-3.83003	-3.75263	-3.63572	-3.67834	-3.81139	-3.79049		4.9572	7.37159	3	0.400058	0.0206089	0.220443	0.0206089	0.0990277	0.0206089	1.01439
>PF3D7_0924000	PF3D7_0924000	patatin-like phospholipase, putative		-1.89099	-1.83739	-1.9088	-1.88525	-1.8738	-1.93989		46.22	7.70715	10	0.553852	0.0205886	0.142275	0.0205886	0.252822	0.0205886	1.01437
>PF3D7_1361200	PF3D7_1361200	conserved Plasmodium protein, unknown function		-3.17137	-3.23755	-3.17683	-3.21545	-3.25443	-3.17753		15.483	7.39569	6	0.543531	0.020553	0.146343	0.020553	0.242501	0.020553	1.01435
>PF3D7_1350500	PF3D7_1350500	conserved Plasmodium protein, unknown function		0.326984	0.388309	0.402296	0.334082	0.381945	0.34062		76.655	8.40054	20	0.570432	0.0203145	0.136015	0.0203145	0.269402	0.0203145	1.01418
>PF3D7_0711500	PF3D7_0711500	regulator of chromosome condensation, putative		3.27705	3.24307	3.25352	3.21872	3.24923	3.24496		323.31	9.71126	64	0.851567	0.0202427	0.065878	0.0202427	0.550537	0.0202427	1.01413
>PF3D7_0935100	PF3D7_0935100	conserved protein, unknown function		-3.19011	-3.27768	-3.20082	-3.24421	-3.206	-3.27894		2.0205	7.33578	1	0.508892	0.0201842	0.161037	0.0201842	0.207862	0.0201842	1.01409
>PF3D7_0826300	PF3D7_0826300	SPRY domain, putative		-2.66687	-2.83731	-2.78771	-2.767	-2.86704	-2.71822		5.6854	7.7719	1	0.402291	0.0201276	0.218972	0.0201276	0.101261	0.0201276	1.01405
>PF3D7_1203200	PF3D7_1203200	signal recognition particle SRP14	SRP14	-0.362009	-0.374525	-0.338036	-0.364038	-0.374508	-0.39629		21.518	8.14048	7	0.83039	0.0200888	0.0694473	0.0200888	0.52936	0.0200888	1.01402
>PF3D7_1345400	PF3D7_1345400	conserved Plasmodium protein, unknown function		-1.78037	-1.78736	-1.76855	-1.7757	-1.81403	-1.80681		41.353	8.02657	11	0.883087	0.0200857	0.0609262	0.0200857	0.582057	0.0200857	1.01402
>PF3D7_0806000	PF3D7_0806000	AAA family ATPase, putative		-3.57516	-3.51653	-3.56498	-3.56926	-3.55017	-3.59749		10.665	7.30456	3	0.628963	0.0200806	0.116329	0.0200806	0.327933	0.0200806	1.01402
>PF3D7_0803500	PF3D7_0803500	AAA family ATPase, putative		1.11053	1.10108	1.10016	1.06758	1.09782	1.08631		95.59	8.66542	21	1.07747	0.0200214	0.0379446	0.0200214	0.776439	0.0200214	1.01397
>PF3D7_0314800	PF3D7_0314800	conserved Plasmodium protein, unknown function		-2.57749	-2.50689	-2.50777	-2.48213	-2.60104	-2.56882		19.63	7.85637	6	0.465244	0.0199451	0.182154	0.0199451	0.164214	0.0199451	1.01392
>PF3D7_0628300	PF3D7_0628300	choline/ethanolaminephosphotransferase, putative	CEPT	3.54556	3.45461	3.535	3.4972	3.49661	3.4816		12.614	9.92454	14	0.54881	0.0199165	0.144246	0.0199165	0.24778	0.0199165	1.0139
>PF3D7_1220400	PF3D7_1220400	debranching enzyme-associated ribonuclease, putative	DRN1	-5.37079	-5.45963	-5.5209	-5.25844	-5.59678	-5.55583		5.5373	6.8488	1	0.357206	0.0199102	0.251295	0.0199102	0.0561763	0.0199102	1.0139
>PF3D7_0826900	PF3D7_0826900	conserved Plasmodium protein, unknown function		-1.96348	-1.97395	-1.95377	-1.9378	-2.02287	-1.99		29.386	7.72117	4	0.587171	0.0198269	0.130017	0.0198269	0.286141	0.0198269	1.01384
>PF3D7_1251300	PF3D7_1251300	thymidylate kinase	TMK	1.16799	1.12076	1.12089	1.1242	1.10618	1.11993		20.989	8.97915	15	0.748996	0.0197779	0.0852547	0.0197779	0.447966	0.0197779	1.0138
>PF3D7_0505900	PF3D7_0505900	conserved Plasmodium protein, unknown function		0.560713	0.547697	0.652529	0.575045	0.556772	0.569874		55.855	8.68532	20	0.512446	0.0197493	0.159451	0.0197493	0.211416	0.0197493	1.01378
>PF3D7_1458400	PF3D7_1458400	aminotransferase, putative		0.680517	0.62805	0.605442	0.605284	0.640488	0.609171		30.814	8.65841	12	0.592129	0.0196889	0.1283	0.0196889	0.291099	0.0196889	1.01374
>PF3D7_1035200	PF3D7_1035200	S-antigen		2.32774	2.26247	2.19476	2.24452	2.24472	2.23669		323.31	9.91445	51	0.481522	0.0196788	0.173908	0.0196788	0.180492	0.0196788	1.01373
>PF3D7_1442100	PF3D7_1442100	replication factor A protein 3, putative		-1.01352	-1.0552	-1.08841	-1.07096	-1.04561	-1.09953		24.926	8.44119	12	0.570213	0.019654	0.136095	0.019654	0.269183	0.019654	1.01372
>PF3D7_1113300	PF3D7_1113300	UDP-galactose transporter, putative		1.62505	1.6247	1.6953	1.58272	1.66105	1.64247		9.8574	8.94438	3	0.511597	0.0196037	0.159828	0.0196037	0.210567	0.0196037	1.01368
>PF3D7_0517400	PF3D7_0517400	FACT complex subunit SPT16, putative	FACT-L	3.51789	3.47801	3.49578	3.48467	3.48935	3.45913		323.31	9.88964	110	0.795846	0.0195071	0.0757272	0.0195071	0.494816	0.0195071	1.01361
>PF3D7_1228800	PF3D7_1228800	conserved Plasmodium protein, unknown function		1.52745	1.4729	1.50975	1.48417	1.4895	1.47795		199.1	8.80366	41	0.74858	0.0194925	0.085345	0.0194925	0.44755	0.0194925	1.0136
>PF3D7_1330400.1	PF3D7_1330400.1;PF3D7_1330400.2	ER lumen protein retaining receptor 1, putative		2.01337	1.86672	1.89767	1.91867	1.90419	1.89654		15.96	9.53975	12	0.45082	0.0194511	0.189865	0.0194511	0.14979	0.0194511	1.01357
>PF3D7_1140200	PF3D7_1140200	conserved Plasmodium protein, unknown function		2.8949	2.83801	2.79385	2.81915	2.82896	2.82043		184.11	9.45832	33	0.539688	0.0194041	0.147893	0.0194041	0.238658	0.0194041	1.01354
>PF3D7_1314500	PF3D7_1314500	cop-coated vesicle membrane protein p24 precursor, putative		-0.716702	-0.797525	-0.762594	-0.746834	-0.808849	-0.779282		35.1	8.2275	10	0.538861	0.0193812	0.148228	0.0193812	0.237831	0.0193812	1.01352
>PF3D7_0828500	PF3D7_0828500	translation initiation factor EIF-2b alpha subunit, putative		-1.59215	-1.51607	-1.41245	-1.58045	-1.54123	-1.4571		66.004	8.2082	6	0.403802	0.0193672	0.217984	0.0193672	0.102772	0.0193672	1.01351
>PF3D7_1213800	PF3D7_1213800	proline--tRNA ligase, putative		3.15389	3.12383	3.14735	3.12264	3.12451	3.11999		323.31	9.57364	83	1.06741	0.0193151	0.0388744	0.0193151	0.766383	0.0193151	1.01348
>PF3D7_1419000	PF3D7_1419000	conserved Plasmodium protein, unknown function		0.868662	0.88508	0.897177	0.859404	0.864689	0.868925		109.99	8.62186	24	1.10501	0.0193005	0.0355147	0.0193005	0.803982	0.0193005	1.01347
>PF3D7_1144600	PF3D7_1144600	conserved Plasmodium protein, unknown function		-2.50571	-2.5744	-2.47499	-2.57043	-2.52656	-2.51544		37.072	7.5451	2	0.50227	0.0191116	0.164043	0.0191116	0.20124	0.0191116	1.01334
>PF3D7_0922200	PF3D7_0922200	S-adenosylmethionine synthetase	SAMS	5.98052	5.91172	5.96761	5.92956	5.95182	5.92147		323.31	11.0098	263	0.606197	0.0190016	0.123568	0.0190016	0.305167	0.0190016	1.01326
>PF3D7_1124100	PF3D7_1124100	neutral-sphingomyelinase activation factor protein, putative		-1.16591	-1.10258	-1.07544	-1.14121	-1.123	-1.13652		22.649	8.06845	9	0.552531	0.0189349	0.142788	0.0189349	0.251501	0.0189349	1.01321
>PF3D7_1035500	PF3D7_1035500	merozoite surface protein 6	MSP6	3.48824	3.36756	3.37187	3.37947	3.39832	3.39356		269.33	9.86382	52	0.465613	0.0187702	0.181962	0.0187702	0.164583	0.0187702	1.0131
>PF3D7_0516200	PF3D7_0516200	40S ribosomal protein S14, putative		1.7734	1.69327	1.76616	1.75835	1.73626	1.68192		185.91	9.77635	35	0.495893	0.018762	0.167001	0.018762	0.194863	0.018762	1.01309
>PF3D7_1144000	PF3D7_1144000	40S ribosomal protein S21e, putative		1.11413	1.08841	1.04206	1.08243	1.05742	1.04857		104.59	9.70191	16	0.595587	0.0187251	0.127118	0.0187251	0.294557	0.0187251	1.01306
>PF3D7_1006500	PF3D7_1006500	conserved Plasmodium protein, unknown function		-3.05863	-2.83946	-2.98341	-2.99512	-2.95122	-2.99131		3.4893	NaN	1	0.396398	0.0187174	0.22288	0.0187174	0.095368	0.0187174	1.01306
>PF3D7_1113700	PF3D7_1113700	glyoxalase I	GloI	1.42449	1.42022	1.40703	1.39112	1.38092	1.42355		83.503	8.92589	22	0.809553	0.0187149	0.0731644	0.0187149	0.508523	0.0187149	1.01306
>PF3D7_1453000	PF3D7_1453000	conserved Plasmodium protein, unknown function		-0.864283	-0.843126	-0.898632	-0.861853	-0.899065	-0.901058		72.068	8.14492	14	0.637481	0.018645	0.113746	0.018645	0.336451	0.018645	1.01301
>PF3D7_1361800	PF3D7_1361800	conserved Plasmodium protein, unknown function		5.00744	4.95984	4.97951	4.95993	4.97239	4.95854		323.31	10.2282	205	0.786205	0.0186424	0.0775883	0.0186424	0.485175	0.0186424	1.01301
>PF3D7_0909300	PF3D7_0909300	apoptosis-related protein	ARP	1.21071	1.17335	1.11403	1.13808	1.15959	1.14452		18.973	8.95575	14	0.534105	0.0186335	0.150178	0.0186335	0.233075	0.0186335	1.013
>PF3D7_1144500	PF3D7_1144500	ubiquitin activating enzyme (E1) subunit Aos1, putative	AOS1	0.60006	0.633162	0.619135	0.640808	0.567408	0.588257		99.033	8.74523	17	0.587894	0.0186278	0.129765	0.0186278	0.286864	0.0186278	1.013
>PF3D7_0505000	PF3D7_0505000	conserved Plasmodium membrane protein, unknown function		-0.871248	-0.92219	-0.958076	-0.890436	-0.963165	-0.953547		21.617	8.24932	11	0.494849	0.0185445	0.167492	0.0185445	0.193819	0.0185445	1.01294
>PF3D7_1338300	PF3D7_1338300	elongation factor 1-gamma, putative		3.93276	3.88786	3.91275	3.89067	3.89827	3.88894		323.31	10.1133	68	0.825773	0.0185006	0.0702529	0.0185006	0.524743	0.0185006	1.01291
>PF3D7_0319600	PF3D7_0319600	elongation factor 1	EF-1	0.608152	0.502171	0.582161	0.501345	0.56456	0.571243		28.866	9.13991	7	0.467197	0.0184453	0.18114	0.0184453	0.166167	0.0184453	1.01287
>PF3D7_0321500	PF3D7_0321500	peptidase, putative		-0.0676861	-0.100382	-0.0731735	-0.074728	-0.0961246	-0.125612		65.64	8.66666	17	0.686657	0.0184078	0.100044	0.0184078	0.385627	0.0184078	1.01284
B2R6F5;O75695	B2R6F5;O75695	Protein XRP2	RP2	-2.10023	-2.19744	-2.09586	-2.16545	-2.10191	-2.18138		2.8514	7.61425	3	0.457119	0.018404	0.186449	0.018404	0.156089	0.018404	1.01284
>PF3D7_1314100	PF3D7_1314100	conserved Plasmodium protein, unknown function		-1.04818	-1.00058	-1.04836	-1.02319	-1.064	-1.06492		31.183	8.00886	10	0.624193	0.0183328	0.117805	0.0183328	0.323163	0.0183328	1.01279
>PF3D7_0719300	PF3D7_0719300	actin-related protein, putative	ARP6	-2.20106	-2.09044	-2.19101	-2.17757	-2.18625	-2.17354		5.1654	NaN	3	0.482838	0.0182826	0.173261	0.0182826	0.181808	0.0182826	1.01275
>PF3D7_0520600	PF3D7_0520600	bis(5-nucleosyl)-tetraphosphatase [asymmetrical]		-2.13272	-2.18679	-2.32376	-2.19862	-2.24116	-2.25832		8.4478	8.08408	4	0.404551	0.01828	0.217496	0.01828	0.103521	0.01828	1.01275
>PF3D7_1349100	PF3D7_1349100	nucleoside diphosphate hydrolase, putative		-0.136499	-0.19894	-0.20875	-0.222715	-0.169849	-0.206306		13.646	8.29341	5	0.540934	0.0182273	0.147388	0.0182273	0.239904	0.0182273	1.01271
>PF3D7_1225600	PF3D7_1225600	conserved Plasmodium protein, unknown function		-2.1139	-2.17775	-2.30021	-2.20112	-2.24847	-2.19689		16.11	7.76236	5	0.408923	0.018212	0.214678	0.018212	0.107893	0.018212	1.0127
>PF3D7_0925500	PF3D7_0925500	thioredoxin-like protein 2	TLP2	-0.638214	-0.635599	-0.616951	-0.637579	-0.650362	-0.657387		24.922	8.62084	6	1.05455	0.0181878	0.0400988	0.0181878	0.753518	0.0181878	1.01269
>PF3D7_1224300	PF3D7_1224300	polyadenylate-binding protein, putative	PABP	5.12965	5.08373	5.10402	5.07785	5.10427	5.08131		323.31	10.628	223	0.73354	0.0179939	0.0886809	0.0179939	0.43251	0.0179939	1.01255
>PF3D7_1451100	PF3D7_1451100	elongation factor 2		5.40866	5.33038	5.34257	5.35013	5.34213	5.33549		323.31	10.6131	224	0.566544	0.0179539	0.137454	0.0179539	0.265514	0.0179539	1.01252
>PF3D7_0703500	PF3D7_0703500	erythrocyte membrane-associated antigen		4.03877	3.99631	4.01566	3.99932	4.00102	3.99655		323.31	9.85904	153	0.849134	0.0179488	0.0662778	0.0179488	0.548104	0.0179488	1.01252
>PF3D7_1136800	PF3D7_1136800	DnaJ protein, putative		-0.213802	-0.199249	-0.201731	-0.197615	-0.216478	-0.254528		67.435	8.48887	13	0.689071	0.0179462	0.0994205	0.0179462	0.388041	0.0179462	1.01252
>PF3D7_1250200	PF3D7_1250200	conserved Plasmodium membrane protein, unknown function		0.321627	0.250349	0.242393	0.251442	0.242447	0.266924		158.83	8.49725	22	0.548414	0.0178521	0.144402	0.0178521	0.247384	0.0178521	1.01245
>PF3D7_1435500	PF3D7_1435500	conserved Plasmodium protein, unknown function		2.36974	2.26464	2.28929	2.29311	2.2837	2.29338		165.67	9.2989	42	0.500044	0.0178293	0.165068	0.0178293	0.199014	0.0178293	1.01244
>PF3D7_0717700	PF3D7_0717700	serine--tRNA ligase, putative		3.33814	3.28953	3.27538	3.29965	3.27134	3.27893		323.31	9.74675	82	0.615983	0.0177129	0.120395	0.0177129	0.314953	0.0177129	1.01235
>PF3D7_1003500	PF3D7_1003500	40S ribosomal protein S20e, putative		2.52778	2.48509	2.52842	2.48551	2.51148	2.49118		102.98	9.51191	19	0.707512	0.0177123	0.0948006	0.0177123	0.406482	0.0177123	1.01235
>PF3D7_1473200	PF3D7_1473200	DnaJ protein, putative		3.48669	3.4502	3.47026	3.44428	3.45468	3.45508		323.31	9.75479	78	0.898634	0.0177053	0.0586323	0.0177053	0.597604	0.0177053	1.01235
>PF3D7_0213500	PF3D7_0213500	conserved Plasmodium protein, unknown function		-1.60629	-1.59026	-1.55227	-1.65294	-1.61646	-1.53241		14.638	7.78884	4	0.458552	0.0176659	0.185682	0.0176659	0.157522	0.0176659	1.01232
>PF3D7_0510100	PF3D7_0510100	conserved Plasmodium protein, unknown function		2.34264	2.34608	2.32713	2.33598	2.32052	2.30641		323.31	9.3438	89	0.939463	0.0176462	0.0530358	0.0176462	0.638433	0.0176462	1.01231
B3KVN0;Q0P512;Q59GX2;P11166;F8WC15;B4DKW1;C9JIM8;B4DDR6;G8JLF4;A6NL68	B3KVN0;Q0P512;Q59GX2;P11166;F8WC15;B4DKW1;C9JIM8;B4DDR6;G8JLF4	Solute carrier family 2, facilitated glucose transporter member 1	SLC2A1	0.276281	0.208067	0.228161	0.218439	0.204964	0.236225		232.54	9.71698	10	0.593509	0.0176271	0.127827	0.0176271	0.292479	0.0176271	1.01229
>PF3D7_0825000	PF3D7_0825000	conserved Plasmodium protein, unknown function		0.866253	0.917753	0.873306	0.860722	0.869101	0.874636		160.05	8.60447	25	0.698735	0.0176182	0.0969688	0.0176182	0.397705	0.0176182	1.01229
>PF3D7_1427900	PF3D7_1427900	conserved protein, unknown function		4.48923	4.40337	4.38015	4.3975	4.41791	4.40465		306.54	10.4454	102	0.485254	0.0175635	0.172081	0.0175635	0.184224	0.0175635	1.01225
>PF3D7_0904400	PF3D7_0904400	signal peptidase complex subunit 3, putative	SPC3	0.333944	0.36521	0.333824	0.344473	0.327915	0.307901		19.682	8.62193	17	0.746256	0.0175629	0.0858513	0.0175629	0.445226	0.0175629	1.01225
>PF3D7_1314900	PF3D7_1314900	TFIIH basal transcription factor subunit		-3.75561	-3.58715	-3.62488	-3.69745	-3.70842	-3.61444		2.6437	7.18957	2	0.401104	0.0175584	0.219752	0.0175584	0.100074	0.0175584	1.01224
>PF3D7_0602600	PF3D7_0602600	conserved Plasmodium protein, unknown function		-0.330009	-0.35277	-0.290489	-0.338171	-0.318367	-0.369263		102.41	8.38455	21	0.574093	0.0175107	0.134676	0.0175107	0.273063	0.0175107	1.01221
>PF3D7_0502900	PF3D7_0502900	mitochondrial inner membrane TIM10 associated protein, putative		0.947268	0.882864	0.952879	0.891003	0.910246	0.929363		75.66	9.07203	22	0.554635	0.0174662	0.141972	0.0174662	0.253605	0.0174662	1.01218
>PF3D7_0731300	PF3D7_0731300	Plasmodium exported protein	PHISTb	2.84603	2.76771	2.7836	2.76441	2.7886	2.792		107.38	9.32118	17	0.549981	0.0174395	0.143785	0.0174395	0.248951	0.0174395	1.01216
>PF3D7_0410900	PF3D7_0410900	conserved Plasmodium protein, unknown function		0.755581	0.820404	0.842857	0.790667	0.797495	0.778418		62.528	8.66293	16	0.536282	0.0174211	0.149282	0.0174211	0.235252	0.0174211	1.01215
>PF3D7_1364300	PF3D7_1364300	pre-mRNA-splicing factor ATP-dependent RNA helicase PRP16	PRP16	-2.9364	-2.67307	-2.7724	-2.78751	-2.7834	-2.86301		9.2903	7.1959	4	0.371468	0.0173505	0.240438	0.0173505	0.0704385	0.0173505	1.0121
>PF3D7_0111400	PF3D7_0111400	conserved Plasmodium protein, unknown function	GEXP19	0.361546	0.445585	0.427429	0.362566	0.422169	0.397936		80.395	8.74034	22	0.500733	0.0172965	0.16475	0.0172965	0.199703	0.0172965	1.01206
>PF3D7_0903100	PF3D7_0903100	retrieval receptor for endoplasmic reticulum membrane proteins, putative		1.15031	1.03582	1.0745	1.06156	1.05128	1.09608		10.293	8.89763	6	0.467705	0.0172393	0.180877	0.0172393	0.166675	0.0172393	1.01202
>PF3D7_1120400	PF3D7_1120400	alpha/beta hydrolase fold domain containing protein, putative		-4.98814	-4.98245	-5.12075	-4.94235	-5.01357	-5.18683		7.7504	NaN	1	0.366692	0.0171375	0.244004	0.0171375	0.0656618	0.0171375	1.01195
>PF3D7_0807300	PF3D7_0807300	Rab GTPase 18	RAB18	2.74682	2.74301	2.73122	2.72903	2.72833	2.71231		126.71	9.60062	34	1.15357	0.0171293	0.0316178	0.0171293	0.852535	0.0171293	1.01194
>PF3D7_1466300	PF3D7_1466300	26S proteasome regulatory subunit, putative		3.41273	3.37952	3.44007	3.37944	3.40983	3.39173		323.31	9.8106	91	0.624402	0.0171089	0.11774	0.0171089	0.323372	0.0171089	1.01193
>PF3D7_0827800	PF3D7_0827800	SET domain protein, putative	SET3	0.235764	0.279964	0.237812	0.230139	0.242983	0.22924		88.371	8.48414	28	0.726813	0.0170593	0.0902195	0.0170593	0.425783	0.0170593	1.01189
>PF3D7_1438700	PF3D7_1438700	small subunit DNA primase		0.322212	0.333883	0.404644	0.340761	0.375704	0.293379		48.282	8.54222	17	0.470679	0.0169652	0.179349	0.0169652	0.169649	0.0169652	1.01183
>PF3D7_0815600	PF3D7_0815600	eukaryotic translation initiation factor, putative		2.2339	2.22489	2.21135	2.19767	2.22336	2.19846		244.13	9.35353	47	0.894967	0.0168858	0.0591649	0.0168858	0.593937	0.0168858	1.01177
>PF3D7_0111500	PF3D7_0111500	UMP-CMP kinase, putative		2.70598	2.64841	2.65221	2.6407	2.66077	2.65455		169.09	9.47616	52	0.621035	0.0168603	0.118793	0.0168603	0.320005	0.0168603	1.01176
>PF3D7_0416800	PF3D7_0416800	small GTP-binding protein sar1	SAR1	2.91078	2.91281	2.97491	2.92925	2.90968	2.90939		253.13	9.79059	44	0.579003	0.0167287	0.132905	0.0167287	0.277973	0.0167287	1.01166
>PF3D7_1321900	PF3D7_1321900	conserved Plasmodium protein, unknown function		1.94503	1.93877	2.02407	1.95582	1.97293	1.92905		150.91	9.34823	37	0.497017	0.0166893	0.166475	0.0166893	0.195987	0.0166893	1.01164
>PF3D7_0423600	PF3D7_0423600	conserved Plasmodium protein, unknown function		0.431768	0.388016	0.419298	0.394396	0.405848	0.388937		48.17	8.66547	12	0.750815	0.016634	0.0848612	0.016634	0.449785	0.016634	1.0116
>PF3D7_1350100	PF3D7_1350100	lysine--tRNA ligase, putative	KRS1	3.89129	3.85097	3.88988	3.85004	3.87444	3.85829		167	9.81535	89	0.712351	0.016456	0.0936283	0.016456	0.411321	0.016456	1.01147
>PF3D7_1340300	PF3D7_1340300	nucleolar complex protein 2, putative		-4.06355	-3.98924	-4.11013	-4.01259	-4.05116	-4.14845		4.9083	NaN	2	0.404363	0.0164235	0.217619	0.0164235	0.103333	0.0164235	1.01145
>PF3D7_1324800	PF3D7_1324800	dihydrofolate synthase/folylpolyglutamate synthase	DHFS-FPGS	1.23861	1.26213	1.28684	1.24643	1.27021	1.22174		96.875	9.04198	26	0.607744	0.0164	0.123061	0.0164	0.306714	0.0164	1.01143
>PF3D7_0922100	PF3D7_0922100	ubiquitin-like protein, putative		2.84313	2.80873	2.76481	2.80072	2.78677	2.78		323.31	9.75157	81	0.55496	0.0163898	0.141847	0.0163898	0.25393	0.0163898	1.01143
>PF3D7_1432800	PF3D7_1432800	conserved Plasmodium protein, unknown function		1.54182	1.52158	1.55216	1.52977	1.51566	1.521		158.24	8.98568	41	0.922439	0.0163797	0.0552969	0.0163797	0.621409	0.0163797	1.01142
>PF3D7_0417400	Q08495;E9PD40;E5RJ56;E5RIE7;B4DI75;Q59EU3;E5RJ06	conserved Plasmodium protein, unknown function		3.67785	3.65789	3.68439	3.64775	3.66266	3.66127		323.31	9.84338	52	0.950867	0.0161489	0.0515763	0.0161489	0.649837	0.0161489	1.01126
>PF3D7_1359300	PF3D7_1359300	mitotic control protein dis3 homologue, putative	RRP44	-1.8508	-1.83271	-1.83798	-1.83923	-1.85933	-1.8713		18.508	7.9561	8	0.863692	0.0161228	0.0639237	0.0161228	0.562662	0.0161228	1.01124
>PF3D7_1456800	PF3D7_1456800	V-type H-translocating pyrophosphatase, putative	VP1	3.83858	3.78414	3.76686	3.76921	3.79558	3.77655		323.31	10.3585	77	0.555327	0.0160789	0.141705	0.0160789	0.254297	0.0160789	1.01121
>PF3D7_0526800	PF3D7_0526800	conserved Plasmodium protein, unknown function		-0.912382	-0.894945	-0.958464	-0.958115	-0.945196	-0.910454		22.53	7.80674	6	0.545657	0.0159912	0.145494	0.0159912	0.244627	0.0159912	1.01115
>PF3D7_0904500	PF3D7_0904500	prefoldin subunit, putative		0.455496	0.555468	0.508995	0.477375	0.469318	0.525583		35.837	8.5546	10	0.465639	0.0158939	0.181948	0.0158939	0.164609	0.0158939	1.01108
>PF3D7_1013600	PF3D7_1013600	conserved Plasmodium protein, unknown function		0.386505	0.395283	0.399221	0.378799	0.391136	0.363646		60.11	8.5978	25	0.970571	0.0158094	0.049154	0.0158094	0.669541	0.0158094	1.01102
>PF3D7_1232500	PF3D7_1232500	CG2-related protein, putative		-4.65339	-4.66879	-4.74331	-4.5898	-4.77712	-4.74599		4.5309	7.09029	1	0.382663	0.0158068	0.23234	0.0158068	0.081633	0.0158068	1.01102
>PF3D7_0921900	PF3D7_0921900	conserved Plasmodium protein, unknown function		0.671928	0.6457	0.581043	0.60504	0.63022	0.616005		16.942	8.57233	11	0.502347	0.0158024	0.164007	0.0158024	0.201317	0.0158024	1.01101
>PF3D7_1311800	PF3D7_1311800	M1-family alanyl aminopeptidase	M1AAP	5.60418	5.55309	5.57361	5.54453	5.57699	5.56211		323.31	10.6422	316	0.634124	0.0157496	0.114756	0.0157496	0.333094	0.0157496	1.01098
>PF3D7_0526500	PF3D7_0526500	conserved Plasmodium protein, unknown function		-1.32122	-1.27626	-1.32064	-1.27237	-1.35366	-1.33918		44.328	8.1695	10	0.492251	0.0157013	0.16872	0.0157013	0.191221	0.0157013	1.01094
>PF3D7_1134800	PF3D7_1134800	coatomer delta subunit, putative		1.58371	1.52293	1.56244	1.57685	1.56006	1.48511		82.221	9.20553	32	0.46568	0.0156848	0.181927	0.0156848	0.16465	0.0156848	1.01093
>PF3D7_0109200	PF3D7_0109200	mRNA cleavage factor-like protein, putative		-0.200583	-0.240292	-0.322227	-0.292814	-0.259863	-0.257378		46.815	8.23947	5	0.44516	0.0156511	0.193	0.0156511	0.14413	0.0156511	1.01091
>PF3D7_0111900	PF3D7_0111900	conserved Plasmodium protein, unknown function		0.396441	0.316753	0.332783	0.319252	0.346216	0.333763		23.281	8.74982	8	0.519964	0.0155818	0.156157	0.0155818	0.218934	0.0155818	1.01086
>PF3D7_0517300	PF3D7_0517300	pre-mRNA-splicing factor	SR1	3.31528	3.23506	3.2138	3.22004	3.25045	3.24692		180.74	9.9459	76	0.469906	0.0155729	0.179744	0.0155729	0.168876	0.0155729	1.01085
G0W2N5;F6IQ87;Q13336;Q96KQ5;E9NSU1;E9PR61;F5GWS2;B4DHU3;B3KXJ3;B4DFJ8	G0W2N5;F6IQ87;Q13336;Q96KQ5;E9NSU1	Urea transporter 1	SLC14A1 JK;SLC14A1;UT-B1	1.01232	1.00695	1.06026	1.00142	1.03935	0.992105		12.504	8.94316	9	0.555025	0.0155538	0.141822	0.0155538	0.253995	0.0155538	1.01084
>PF3D7_0933500	PF3D7_0933500	gamma-tubulin complex component, putative		-1.29999	-1.23397	-1.2919	-1.2826	-1.27768	-1.31219		24.022	7.86777	12	0.54122	0.0155404	0.147273	0.0155404	0.24019	0.0155404	1.01083
>PF3D7_1354500	PF3D7_1354500	adenylosuccinate synthetase	adsS	2.29205	2.24751	2.27637	2.24523	2.25829	2.26579		171.22	9.29161	52	0.707353	0.0155379	0.0948392	0.0155379	0.406323	0.0155379	1.01083
>PF3D7_1458500	PF3D7_1458500	conserved Plasmodium protein, unknown function		-0.703331	-0.715939	-0.71629	-0.739021	-0.741457	-0.701422		54.741	7.89418	12	0.727038	0.015447	0.0901676	0.015447	0.426008	0.015447	1.01076
>PF3D7_1432700	PF3D7_1432700	protein-L-isoaspartate O-methyltransferase beta-aspartate methyltransferase, putative		0.524719	0.485781	0.520275	0.473534	0.507061	0.503933		27.794	8.66041	11	0.653494	0.0154158	0.109064	0.0154158	0.352464	0.0154158	1.01074
>PF3D7_0724400	PF3D7_0724400	mitochondrial import inner membrane translocase subunit tim14, putative	PAM18	-1.80481	-1.80425	-1.74035	-1.78249	-1.81885	-1.79423		5.9907	7.77086	2	0.533051	0.0153847	0.150614	0.0153847	0.232022	0.0153847	1.01072
>PF3D7_0307700	PF3D7_0307700	conserved Plasmodium protein, unknown function		2.13589	2.13389	2.07784	2.11946	2.09529	2.08673		323.31	9.48924	71	0.563109	0.0153828	0.138739	0.0153828	0.262079	0.0153828	1.01072
>PF3D7_1321400	PF3D7_1321400	DHHC-type zinc finger protein, putative		-0.648573	-0.761284	-0.749756	-0.722597	-0.73999	-0.743139		9.4907	8.26162	5	0.44754	0.0153713	0.191674	0.0153713	0.14651	0.0153713	1.01071
>PF3D7_0918600	PF3D7_0918600	DNA helicase, putative		-3.7648	-3.83662	-3.8071	-3.74663	-3.8605	-3.8474		5.8718	6.65654	1	0.427394	0.0153395	0.203267	0.0153395	0.126364	0.0153395	1.01069
>PF3D7_1361000	PF3D7_1361000	arginine methyltransferase 5, putative	PRMT5	-1.51553	-1.64233	-1.53349	-1.62066	-1.52769	-1.58868		8.9243	7.88021	5	0.408094	0.0152283	0.215209	0.0152283	0.107064	0.0152283	1.01061
>PF3D7_0935900	PF3D7_0935900	ring-exported protein 1	REX1	4.56462	4.47729	4.46811	4.47465	4.5049	4.485		323.31	10.1948	123	0.46691	0.0151552	0.181288	0.0151552	0.16588	0.0151552	1.01056
>PF3D7_0822900	PF3D7_0822900	conserved Plasmodium protein, unknown function		5.20924	5.13593	5.16961	5.14841	5.17229	5.1488		323.31	10.3089	147	0.542825	0.0150948	0.146626	0.0150948	0.241795	0.0150948	1.01052
>PF3D7_0606100	PF3D7_0606100	RNA binding protein, putative		-0.666025	-0.716827	-0.730284	-0.736467	-0.695845	-0.726097		26.585	7.88464	6	0.537677	0.0150909	0.148711	0.0150909	0.236647	0.0150909	1.01052
>PF3D7_0208100.2	PF3D7_0208100.2;PF3D7_0208100.1	conserved Plasmodium protein, unknown function		2.12453	2.08978	2.12367	2.09415	2.11432	2.08433		221.38	9.0881	43	0.691627	0.0150617	0.0987654	0.0150617	0.390597	0.0150617	1.01049
>PF3D7_1138500	PF3D7_1138500	protein phosphatase 2c		3.85015	3.81384	3.79321	3.80559	3.80867	3.79786		323.31	10.0434	159	0.629954	0.0150261	0.116025	0.0150261	0.328924	0.0150261	1.01047
>PF3D7_1336800	PF3D7_1336800	nuclear movement protein, putative		2.17731	2.13424	2.15197	2.14528	2.1395	2.13376		197.77	9.29464	46	0.737726	0.015	0.0877383	0.015	0.436696	0.015	1.01045
>PF3D7_0822300	PF3D7_0822300	small nuclear ribonucleoprotein G, putative	SNRPG	0.433996	0.425318	0.409565	0.396753	0.415152	0.411976		13.153	8.51999	3	0.916951	0.0149994	0.0560475	0.0149994	0.615921	0.0149994	1.01045
>PF3D7_0109400	PF3D7_0109400	tubulin-specific chaperone a, putative		1.54156	1.46677	1.46418	1.44301	1.49475	1.49011		28.32	8.80955	11	0.473806	0.0148799	0.177758	0.0148799	0.172776	0.0148799	1.01037
>PF3D7_0210200	PF3D7_0210200	conserved Plasmodium protein, unknown function		-1.24321	-1.34109	-1.26803	-1.26078	-1.32065	-1.31542		32.695	7.66517	12	0.447755	0.0148392	0.191554	0.0148392	0.146725	0.0148392	1.01034
>PF3D7_1245800	PF3D7_1245800	clathrin coat assembly protein AP180, putative		0.683857	0.641525	0.676851	0.640713	0.679617	0.637426		76.481	8.50159	15	0.590161	0.0148258	0.128979	0.0148258	0.289131	0.0148258	1.01033
>PF3D7_1465100	PF3D7_1465100	conserved Plasmodium protein, unknown function		-2.35929	-2.36332	-2.38278	-2.37776	-2.45314	-2.31893		13.082	7.67312	4	0.429609	0.0148137	0.201951	0.0148137	0.128579	0.0148137	1.01032
>PF3D7_0216800	PF3D7_0216800	conserved Plasmodium membrane protein, unknown function		-1.42134	-1.38861	-1.49518	-1.44261	-1.43084	-1.4759		6.2992	7.63741	3	0.450344	0.0147444	0.190125	0.0147444	0.149314	0.0147444	1.01027
>PF3D7_1212900	PF3D7_1212900	bromodomain protein, putative		1.47196	1.44907	1.43728	1.44053	1.43857	1.43514		179.19	9.05713	44	0.838538	0.0146879	0.0680498	0.0146879	0.537508	0.0146879	1.01023
>PF3D7_1010600	PF3D7_1010600	eukaryotic translation initiation factor 2 beta subunit, putative		2.27239	2.20753	2.23555	2.22684	2.22336	2.2215		51.604	9.25293	24	0.585162	0.0145893	0.130721	0.0145893	0.284132	0.0145893	1.01016
>PF3D7_1364200	PF3D7_1364200	conserved Plasmodium protein, unknown function		0.844948	0.877831	0.876171	0.85854	0.837542	0.859232		185.21	8.86124	50	0.726973	0.0145454	0.0901826	0.0145454	0.425943	0.0145454	1.01013
>PF3D7_1244200	PF3D7_1244200	transcription factor Tfb2, putative		-2.04253	-1.98211	-2.04041	-2.01416	-2.06343	-2.03098		12.225	7.73951	8	0.512832	0.0145041	0.15928	0.0145041	0.211802	0.0145041	1.0101
P51811	P51811	Membrane transport protein XK	XK	-2.2066	-2.14793	-2.19437	-2.18036	-2.19713	-2.21448		9.0997	7.98748	4	0.556987	0.0143534	0.141066	0.0143534	0.255957	0.0143534	1.01
>PF3D7_0923800.2	PF3D7_0923800.2;PF3D7_0923800.1	thioredoxin reductase	TRXR	2.53086	2.49704	2.44917	2.47009	2.49693	2.46715		165.01	9.24301	37	0.500605	0.0143026	0.164809	0.0143026	0.199575	0.0143026	1.00996
>PF3D7_0626800	PF3D7_0626800	pyruvate kinase	PyrK	5.38846	5.32278	5.31275	5.32715	5.34074	5.31326		323.31	10.7347	253	0.504494	0.014279	0.163026	0.014279	0.203464	0.014279	1.00995
>PF3D7_0907500	PF3D7_0907500	conserved Plasmodium protein, unknown function		-1.16626	-1.11532	-1.14563	-1.17539	-1.09024	-1.20432		11.376	7.98641	5	0.432272	0.0142504	0.200382	0.0142504	0.131242	0.0142504	1.00993
>PF3D7_1360000	PF3D7_1360000	conserved Plasmodium protein, unknown function		-4.29561	-4.28041	-4.37325	-4.2669	-4.39499	-4.32995		2.4698	NaN	1	0.403098	0.0141888	0.218444	0.0141888	0.102068	0.0141888	1.00988
>PF3D7_1315900	PF3D7_1315900	exportin 1-like protein, putative		1.64676	1.58922	1.62325	1.61026	1.61098	1.59554		160.75	9.07657	38	0.599861	0.0141474	0.125674	0.0141474	0.298831	0.0141474	1.00985
>PF3D7_1030600	PF3D7_1030600	glycoprotease, putative		-1.2304	-1.26898	-1.27043	-1.28469	-1.24742	-1.28007		38.698	8.18161	11	0.596638	0.0141239	0.126761	0.0141239	0.295608	0.0141239	1.00984
>PF3D7_1210100	PF3D7_1210100	syntaxin, Qa-SNARE family	SYN2	-0.139809	-0.0143547	-0.0145988	-0.0836048	-0.0586872	-0.0684834		43.038	8.5105	14	0.413089	0.0140044	0.212035	0.0140044	0.112059	0.0140044	1.00975
>PF3D7_0526200.1	PF3D7_0526200.1;PF3D7_0526200.2	ADP-ribosylation factor GTPase-activating protein, putative		1.31065	1.28999	1.28583	1.29471	1.27842	1.27143		173.86	8.92595	51	0.81198	0.0139707	0.0727206	0.0139707	0.51095	0.0139707	1.00973
>PF3D7_0204500	PF3D7_0204500	aspartate aminotransferase,aspartate transaminase	AspAT	1.29822	1.2516	1.25228	1.24285	1.23119	1.28621		87.949	8.82228	19	0.521168	0.013951	0.155637	0.013951	0.220138	0.013951	1.00972
>PF3D7_0400400	Q04941	erythrocyte membrane protein 1, PfEMP1	VAR	-3.784	-3.73366	-3.59654	-3.72845	-3.65513	-3.7724		6.6232	7.72909	1	0.370779	0.0139256	0.240948	0.0139256	0.0697494	0.0139256	1.0097
>PF3D7_0523400	PF3D7_0523400	DnaJ protein, putative		2.08209	2.04127	2.03168	2.04404	2.03973	2.02954		116.74	9.09864	30	0.62227	0.0139109	0.118406	0.0139109	0.32124	0.0139109	1.00969
>PF3D7_0711000	PF3D7_0711000	AAA family ATPase, CDC48 subfamily	Cdc48	1.45167	1.4644	1.45328	1.47305	1.42672	1.42786		220.46	9.03318	43	0.627981	0.0139027	0.116631	0.0139027	0.326951	0.0139027	1.00968
B3KN05;B2RBE0;O95573;H7C260;B3KMA6	B3KN05;B2RBE0;O95573;H7C260;B3KMA6	Long-chain-fatty-acid--CoA ligase 3	ACSL3	-4.30312	-4.26779	-4.22599	-4.28863	-4.18208	-4.3679		4.6991	6.44778	2	0.380054	0.013902	0.234196	0.013902	0.0790235	0.013902	1.00968
>PF3D7_0819900	PF3D7_0819900	U6 snRNA-associated Sm-like protein LSm3, putative	LSM3	0.935604	0.896614	0.853424	0.876144	0.890066	0.877769		80.232	9.03918	10	0.506433	0.0138874	0.162145	0.0138874	0.205403	0.0138874	1.00967
B5BU24;P31946;Q4VY20;Q4VY19;Q59EQ2	B5BU24;P31946;Q4VY20;Q4VY19;Q59EQ2	14-3-3 protein beta/alpha;14-3-3 protein beta/alpha, N-terminally processed	YWHAB	-3.4493	-3.37321	-3.31435	-3.37217	-3.30059	-3.50547		7.0809	7.1637	2	0.363963	0.0137901	0.246073	0.0137901	0.0629332	0.0137901	1.0096
>PF3D7_0807900	PF3D7_0807900	tyrosine--tRNA ligase	TyrRS	1.94933	1.89865	1.92328	1.90647	1.93668	1.88681		203.16	9.19357	21	0.543068	0.0137679	0.146529	0.0137679	0.242038	0.0137679	1.00959
>PF3D7_1438500	PF3D7_1438500	cleavage and polyadenylation specifity factor, putative		-0.14517	-0.154051	-0.221777	-0.186182	-0.179964	-0.195986		26.731	8.52317	16	0.499072	0.0137113	0.165518	0.0137113	0.198042	0.0137113	1.00955
>PF3D7_1031800	PF3D7_1031800	conserved Plasmodium protein, unknown function		-0.303408	-0.307447	-0.273987	-0.328197	-0.304634	-0.292471		10.996	8.09608	10	0.638087	0.0134869	0.113565	0.0134869	0.337057	0.0134869	1.00939
>PF3D7_1474900	PF3D7_1474900	trailer hitch homolog, putative	CITH	2.09875	2.11486	2.10224	2.10217	2.08878	2.08466		236.81	9.44854	44	0.992102	0.0134106	0.046644	0.0134106	0.691072	0.0134106	1.00934
O94919;A8K6K8	O94919;A8K6K8	Endonuclease domain-containing 1 protein	ENDOD1	-0.303835	-0.221268	-0.269232	-0.268768	-0.291803	-0.273863		112.54	8.91368	29	0.491076	0.0133667	0.169278	0.0133667	0.190046	0.0133667	1.00931
>PF3D7_1110700	PF3D7_1110700	actin-like protein, putative	ALP1	0.124973	0.0659103	0.107512	0.0811443	0.105318	0.0720692		151.34	8.77777	28	0.53978	0.0132879	0.147855	0.0132879	0.23875	0.0132879	1.00925
>PF3D7_0912800	PF3D7_0912800	tRNA 1-methyladenosine methyltransferase subunit, putative		-1.08084	-1.10822	-1.09349	-1.1547	-1.05931	-1.10835		18.129	8.11401	7	0.462888	0.0132669	0.183387	0.0132669	0.161858	0.0132669	1.00924
>PF3D7_0601900	PF3D7_0601900	conserved Plasmodium protein, unknown function		-3.15366	-3.02436	-2.86547	-3.12216	-2.9491	-3.01202		31.476	8.34567	2	0.344736	0.0132599	0.261323	0.0132599	0.0437055	0.0132599	1.00923
>PF3D7_1368400	PF3D7_1368400	conserved Plasmodium protein, unknown function		-1.31631	-1.345	-1.37595	-1.32492	-1.35393	-1.39814		21.017	7.83262	9	0.470801	0.0132414	0.179286	0.0132414	0.169771	0.0132414	1.00922
>PF3D7_0529000	PF3D7_0529000	conserved Plasmodium protein, unknown function		1.9858	1.95588	1.98379	1.93067	1.97471	1.98062		113.77	9.17892	30	0.560455	0.0131594	0.139742	0.0131594	0.259425	0.0131594	1.00916
>PF3D7_1341800	PF3D7_1341800	conserved Plasmodium protein, unknown function		-3.40248	-3.52096	-3.53496	-3.43621	-3.52015	-3.54132		8.3463	7.33068	3	0.383276	0.0130978	0.231907	0.0130978	0.0822462	0.0130978	1.00912
>PF3D7_1412600	PF3D7_1412600	deoxyhypusine synthase	DHS	0.477123	0.455078	0.432096	0.451826	0.435402	0.438097		86.034	8.34171	18	0.647562	0.012991	0.110773	0.012991	0.346532	0.012991	1.00905
>PF3D7_1357700	PF3D7_1357700	U3 snoRNA-associated small subunit rRNA processing protein, putative		-1.17956	-1.11448	-1.14141	-1.15787	-1.15456	-1.16149		40.053	8.18444	12	0.545862	0.0128212	0.145413	0.0128212	0.244832	0.0128212	1.00893
>PF3D7_1207000	PF3D7_1207000	conserved Plasmodium protein, unknown function		3.80085	3.79116	3.79235	3.76913	3.79444	3.78242		323.31	9.64401	131	0.907053	0.0127888	0.0574287	0.0127888	0.606023	0.0127888	1.0089
>PF3D7_1445700	PF3D7_1445700	conserved Plasmodium protein, unknown function		2.68041	2.64317	2.68197	2.64835	2.66715	2.65171		294.21	9.59907	38	0.642091	0.0127824	0.112375	0.0127824	0.341061	0.0127824	1.0089
>PF3D7_1329600	PF3D7_1329600	conserved Plasmodium protein, unknown function		-1.94538	-1.96251	-2.0085	-1.95229	-2.01575	-1.98666		20.96	7.91629	7	0.471595	0.0127716	0.178881	0.0127716	0.170565	0.0127716	1.00889
>PF3D7_0826500	PF3D7_0826500	ubiquitin conjugation factor E4 B, putative	UBE4B	1.32081	1.29441	1.31527	1.31089	1.30376	1.27762		270.48	9.14085	46	0.669539	0.0127373	0.10459	0.0127373	0.368509	0.0127373	1.00887
>PF3D7_1243500	PF3D7_1243500	endosome sorting protein	SNF7 homologue	1.19381	1.21285	1.20731	1.17537	1.19938	1.20116		92.076	9.11434	25	0.776896	0.0126883	0.0794327	0.0126883	0.475866	0.0126883	1.00883
>PF3D7_0529500	PF3D7_0529500	cell cycle regulator protein, putative		-2.04004	-1.90491	-2.0099	-1.98896	-1.98929	-2.01445		11.039	7.91784	4	0.402676	0.0126177	0.21872	0.0126177	0.101646	0.0126177	1.00878
>PF3D7_0726500	PF3D7_0726500	ubiquitin carboxyl-terminal hydrolase, putative		2.67015	2.63815	2.65462	2.62607	2.64598	2.6531		323.31	9.22704	83	0.685075	0.0125885	0.100454	0.0125885	0.384045	0.0125885	1.00876
>PF3D7_0508000	PF3D7_0508000	6-cysteine protein	P38	3.50236	3.47631	3.52791	3.50646	3.50886	3.45354		315.74	9.92856	83	0.49149	0.0125701	0.169082	0.0125701	0.19046	0.0125701	1.00875
>PF3D7_1339300	PF3D7_1339300	conserved Plasmodium protein, unknown function		-2.06893	-2.15072	-2.18247	-2.13411	-2.13576	-2.16973		23.505	7.75712	5	0.420119	0.0124925	0.207668	0.0124925	0.119089	0.0124925	1.0087
>PF3D7_0303400	PF3D7_0303400	palmitoyl transferase	AnkDHHC	0.95158	1.02383	0.999542	0.95961	0.997099	0.981007		83.442	8.90457	20	0.485096	0.012413	0.172158	0.012413	0.184066	0.012413	1.00864
>PF3D7_1334800	PF3D7_1334800	MSP7-like protein	MSRP2	3.19716	3.13341	3.09536	3.13132	3.11736	3.14021		190.93	9.72156	55	0.441148	0.0123475	0.195261	0.0123475	0.140118	0.0123475	1.0086
Q5VZU9;P29144;B7Z920	Q5VZU9;P29144;B7Z920	Tripeptidyl-peptidase 2	TPP2	-1.66878	-1.78204	-1.7767	-1.73013	-1.82943	-1.7045		11.367	7.60349	5	0.376907	0.0121803	0.236459	0.0121803	0.0758767	0.0121803	1.00848
>PF3D7_0933900	PF3D7_0933900	conserved Plasmodium protein, unknown function		-2.84085	-2.81878	-2.81893	-2.81222	-2.83068	-2.87205		14.582	7.48698	3	0.529287	0.0121295	0.152184	0.0121295	0.228257	0.0121295	1.00844
>PF3D7_1330800	PF3D7_1330800	conserved Plasmodium protein, unknown function		1.37064	1.3647	1.34881	1.32706	1.35794	1.3628		71.571	8.90311	19	0.649442	0.0121155	0.110228	0.0121155	0.348412	0.0121155	1.00843
>PF3D7_0514200	PF3D7_0514200	conserved Plasmodium protein, unknown function		-0.234201	-0.192221	-0.287815	-0.227911	-0.262262	-0.260273		49.62	8.22978	14	0.440784	0.0120697	0.195467	0.0120697	0.139754	0.0120697	1.0084
>PF3D7_1249600	PF3D7_1249600	leucine-rich repeat protein	LRR12	-6.05637	-6.27129	-6.33812	-6.12867	-6.25417	-6.31903		9.5116	6.81049	1	0.338822	0.0120303	0.266265	0.0120303	0.0377918	0.0120303	1.00837
>PF3D7_1028600	PF3D7_1028600	conserved Plasmodium protein, unknown function		-0.131634	-0.140455	-0.0662003	-0.104292	-0.125486	-0.144562		58.509	8.709	13	0.461582	0.0120169	0.184075	0.0120169	0.160552	0.0120169	1.00836
>PF3D7_0906100	PF3D7_0906100	developmental protein, putative		0.430424	0.416899	0.45521	0.42128	0.39747	0.447952		31.297	8.78646	13	0.535512	0.0119432	0.149598	0.0119432	0.234482	0.0119432	1.00831
>PF3D7_1334200	PF3D7_1334200	chaperone binding protein, putative		2.73401	2.6947	2.68569	2.68853	2.68763	2.70243		174.39	9.4129	50	0.58176	0.0119362	0.131922	0.0119362	0.28073	0.0119362	1.00831
>PF3D7_1425800	PF3D7_1425800	conserved Plasmodium protein, unknown function		-1.28977	-1.22437	-1.25392	-1.25408	-1.26117	-1.28827		23.828	8.07357	9	0.495551	0.0118186	0.167162	0.0118186	0.194521	0.0118186	1.00823
>PF3D7_1335100	PF3D7_1335100	merozoite surface protein 7	MSP7	6.57358	6.52234	6.54415	6.52094	6.55634	6.52789		323.31	11.1993	317	0.529103	0.0116329	0.152261	0.0116329	0.228073	0.0116329	1.0081
>PF3D7_0816600	PF3D7_0816600	ClpB protein, putative	ClpB1	3.04212	3.01132	3.03319	3.00275	3.0189	3.03019		245.06	9.46169	70	0.657747	0.0115967	0.107858	0.0115967	0.356717	0.0115967	1.00807
>PF3D7_0619200	PF3D7_0619200	conserved Plasmodium protein, unknown function		-1.43848	-1.30525	-1.36669	-1.36543	-1.3721	-1.4076		24.896	7.84148	7	0.396457	0.0115706	0.22284	0.0115706	0.0954274	0.0115706	1.00805
>PF3D7_1129200	PF3D7_1129200	26S proteasome regulatory subunit, putative		1.81377	1.78551	1.76159	1.76683	1.79545	1.76424		118.78	9.18284	32	0.528955	0.0114473	0.152324	0.0114473	0.227925	0.0114473	1.00797
>PF3D7_1213600	PF3D7_1213600	dynein light chain 1, putative	DLC8	1.24664	1.23198	1.29082	1.23711	1.26515	1.23292		45.961	8.84824	13	0.500617	0.0114193	0.164803	0.0114193	0.199587	0.0114193	1.00795
P00918;E5RID5;E5RK37	P00918	Carbonic anhydrase 2	CA2	-0.266161	-0.319441	-0.24234	-0.286787	-0.275	-0.300396		64.228	8.55994	10	0.468141	0.0114136	0.180652	0.0114136	0.167111	0.0114136	1.00794
>PF3D7_1331600	PF3D7_1331600	protein tyrosine phosphatase, putative		-1.58485	-1.55184	-1.53429	-1.57488	-1.53388	-1.59641		3.3468	7.93816	3	0.470699	0.0113958	0.179338	0.0113958	0.169669	0.0113958	1.00793
>PF3D7_0419400	PF3D7_0419400	conserved Plasmodium protein, unknown function		2.8857	2.85161	2.86275	2.86185	2.8369	2.86719		323.31	9.43974	88	0.607397	0.0113729	0.123174	0.0113729	0.306367	0.0113729	1.00791
>PF3D7_1336000	PF3D7_1336000	conserved Plasmodium protein, unknown function		-0.443081	-0.501404	-0.500402	-0.460745	-0.496231	-0.521997		87.02	8.39152	13	0.451668	0.0113621	0.1894	0.0113621	0.150638	0.0113621	1.00791
>PF3D7_0824900	PF3D7_0824900	conserved Plasmodium protein, unknown function		-2.74373	-2.6943	-2.77278	-2.66881	-2.78599	-2.79007		3.9386	7.3788	2	0.383179	0.0113532	0.231976	0.0113532	0.0821493	0.0113532	1.0079
>PF3D7_0112000	PF3D7_0112000	TatD-like deoxyribonuclease, putative		1.88031	1.8358	1.86407	1.85619	1.8561	1.83388		86.253	8.96992	33	0.5784	0.0113386	0.133121	0.0113386	0.27737	0.0113386	1.00789
>PF3D7_0719900	PF3D7_0719900	conserved Plasmodium membrane protein, unknown function		0.279207	0.292374	0.299025	0.277218	0.279968	0.279432		79.583	8.58459	24	1.01318	0.011329	0.0443171	0.011329	0.712153	0.011329	1.00788
>PF3D7_1358200	PF3D7_1358200	conserved Plasmodium protein, unknown function		1.41663	1.39495	1.37822	1.36864	1.4095	1.3784		135.35	8.87912	27	0.5429	0.0110836	0.146596	0.0110836	0.24187	0.0110836	1.00771
>PF3D7_1017300.1	PF3D7_1017300.1;PF3D7_1017300.2	golgi re-assembly stacking protein 2	GRASP	1.42233	1.43143	1.42323	1.40487	1.42986	1.4091		185.87	9.09304	39	0.80696	0.0110563	0.0736418	0.0110563	0.50593	0.0110563	1.00769
>PF3D7_1452600	PF3D7_1452600	conserved Plasmodium protein, unknown function		0.0243893	0.118843	0.398376	0.0712605	0.269892	0.167469		23.165	8.98355	8	0.32862	0.0109959	0.275088	0.0109959	0.0275901	0.0109959	1.00765
>PF3D7_0919800	PF3D7_0919800	TLD domain containing protein		2.06966	2.06388	2.06877	2.0706	2.05494	2.04382		261.2	9.22495	77	0.820564	0.0109812	0.071174	0.0109812	0.519534	0.0109812	1.00764
>PF3D7_1127600	PF3D7_1127600	CRAL/TRIO domain-containing protein, putative		2.19468	2.15051	2.12458	2.13068	2.15811	2.14807		167.8	9.19678	34	0.476805	0.0109698	0.176249	0.0109698	0.175775	0.0109698	1.00763
>PF3D7_1340700	PF3D7_1340700	Rab GTPase 11b	RAB11b	1.09247	1.07049	1.11067	1.05674	1.11171	1.07234		111.02	8.9028	17	0.494934	0.0109507	0.167451	0.0109507	0.193904	0.0109507	1.00762
>PF3D7_1456700	PF3D7_1456700	conserved Plasmodium protein, unknown function		0.259855	0.272058	0.259647	0.26605	0.252598	0.240358		100.66	8.8144	23	0.783873	0.0108515	0.078046	0.0108515	0.482843	0.0108515	1.00755
>PF3D7_0812400	PF3D7_0812400	karyopherin alpha	KARalpha	2.93306	2.89704	2.94964	2.90507	2.93332	2.90902		250.8	9.76468	68	0.517383	0.0107759	0.157279	0.0107759	0.216353	0.0107759	1.0075
>PF3D7_1128100	PF3D7_1128100	cochaperone prefoldin complex subunit, putative		0.696856	0.717745	0.735222	0.706636	0.717306	0.693697		56.466	8.82124	19	0.604967	0.0107276	0.123974	0.0107276	0.303937	0.0107276	1.00746
B1AH89;Q14166;Q9BR23;E9PGR8	B1AH89;Q14166;Q9BR23;E9PGR8	Tubulin--tyrosine ligase-like protein 12	TTLL12	-6.30414	-6.10873	-6.30946	-6.28563	-6.39868	-6.07018		6.871	6.61792	3	0.330097	0.0107171	0.273787	0.0107171	0.0290668	0.0107171	1.00746
>PF3D7_1338100	PF3D7_1338100	proteasome regulatory subunit, putative		2.20984	2.1973	2.20014	2.18343	2.19403	2.19769		103.44	9.35135	37	0.995722	0.010711	0.0462354	0.010711	0.694692	0.010711	1.00745
>PF3D7_1029600	PF3D7_1029600	adenosine deaminase	ADA	4.49837	4.41695	4.46088	4.42853	4.4745	4.44105		216.67	10.309	107	0.436393	0.0107059	0.197983	0.0107059	0.135363	0.0107059	1.00745
>PF3D7_0511800	PF3D7_0511800	myo-inositol 1-phosphate synthase, putative		5.12987	5.05882	5.09334	5.06027	5.09915	5.0905		323.31	10.4636	139	0.458825	0.0107015	0.185537	0.0107015	0.157795	0.0107015	1.00745
>PF3D7_0820300	Q59EK1;Q5VU08;Q9UEY8;Q53FL4	conserved Plasmodium protein, unknown function		-1.35504	-1.42982	-1.35524	-1.37877	-1.43274	-1.36064		26.687	7.77875	7	0.41069	0.0106812	0.213552	0.0106812	0.10966	0.0106812	1.00743
B4DJI5;Q5TBE9;Q9BUE6	B4DJI5;Q5TBE9;Q9BUE6	Iron-sulfur cluster assembly 1 homolog, mitochondrial	HBLD2;ISCA1	-3.97226	-4.06017	-3.91449	-3.93188	-3.99519	-4.05186		1.9793	7.64346	2	0.364829	0.0106729	0.245414	0.0106729	0.0637986	0.0106729	1.00743
H6VRG2;CON__P35908;P35908;H0YIN9;H0YI76;B4DL32;E7EUE8;B4DWU6;F5H6G5;B4DKV4;CON__Q8VED5;CON__Q5XKE5;B4DRR0;B4DRY0;E7EQV7;B4DRU6;CON__O95678;E7EU87;B4E1T1;CON__P48668;CON__P04259;CON__P02538;B2R853;A8K2I0;CON__P13647;Q8VED5;Q5XKE5;O95678;P48668;P04259;P02538;P13647	H6VRG2		KRT1	-5.4297	-5.43009	-5.6259	-5.45316	-5.5804	-5.48412		2.9396	6.69252	1	0.346341	0.0106646	0.260003	0.0106646	0.0453111	0.0106646	1.00742
>PF3D7_0618500	PF3D7_0618500	malate dehydrogenase	MDH	1.19487	1.20517	1.26338	1.21736	1.21861	1.19556		143.55	8.95455	26	0.465635	0.0106271	0.18195	0.0106271	0.164605	0.0106271	1.00739
>PF3D7_0215400	PF3D7_0215400	conserved Plasmodium protein, unknown function		-0.353609	-0.33757	-0.353611	-0.365721	-0.357574	-0.353315		76.259	8.43727	13	0.915975	0.0106068	0.056182	0.0106068	0.614945	0.0106068	1.00738
>PF3D7_0912900	PF3D7_0912900	26S proteasome regulatory subunit, putative		1.26373	1.19018	1.15475	1.17472	1.20252	1.19963		36.093	9.02784	7	0.408665	0.0105921	0.214843	0.0105921	0.107635	0.0105921	1.00737
>PF3D7_1452000	PF3D7_1452000	rhoptry neck protein 2	RON2	5.72252	5.69621	5.70276	5.69601	5.70379	5.69017		323.31	10.4978	349	0.748865	0.010505	0.0852831	0.010505	0.447835	0.010505	1.00731
>PF3D7_1324700	PF3D7_1324700	SNARE protein, putative	YKT6.2	0.267403	0.281013	0.271959	0.218985	0.304724	0.26532		66.406	8.72811	11	0.445149	0.0104491	0.193006	0.0104491	0.144119	0.0104491	1.00727
>PF3D7_0915700	PF3D7_0915700	conserved Plasmodium protein, unknown function		-2.2463	-2.27575	-2.26822	-2.25163	-2.29955	-2.27015		37.2	7.93804	6	0.526671	0.0103518	0.153287	0.0103518	0.225641	0.0103518	1.0072
>PF3D7_0204900	PF3D7_0204900	ubiE/COQ5 methyltransferase, putative		-2.01047	-2.05397	-1.90342	-1.94482	-2.05124	-2.00274		9.7111	7.46376	5	0.363083	0.0103137	0.246745	0.0103137	0.0620531	0.0103137	1.00717
>PF3D7_0627100	PF3D7_0627100	ankyrin-repeat protein, putative		-0.0953465	0.0125675	-0.027235	-0.0302677	-0.0270576	-0.0836048		66.959	8.28695	16	0.395781	0.0103054	0.223294	0.0103054	0.0947508	0.0103054	1.00717
>PF3D7_0604700	PF3D7_0604700	glyoxalase I	GILP	-3.9923	-3.85918	-3.91461	-3.91861	-3.96948	-3.90861		5.1814	6.88634	2	0.379643	0.0102005	0.234489	0.0102005	0.0786132	0.0102005	1.0071
>PF3D7_1143000	PF3D7_1143000	alpha/beta hydrolase, putative		-1.82434	-1.86216	-1.80215	-1.80685	-1.79549	-1.9168		17.81	7.97469	6	0.380321	0.0101636	0.234005	0.0101636	0.0792914	0.0101636	1.00707
>PF3D7_0527100	PF3D7_0527100	ubiquitin-conjugating enzyme E2 N, putative	UBC13	2.26776	2.19923	2.2449	2.23059	2.22577	2.22518		82.661	9.564	50	0.477331	0.0101185	0.175986	0.0101185	0.176301	0.0101185	1.00704
>PF3D7_0828900	PF3D7_0828900	conserved Plasmodium protein, unknown function		0.973776	0.962675	0.982504	0.939537	0.948868	1.00025		19.427	8.73115	13	0.481779	0.0101013	0.173781	0.0101013	0.180749	0.0101013	1.00703
>PF3D7_1355500	PF3D7_1355500	serine/threonine protein phosphatase	PP5	1.02596	1.0124	1.05069	1.02737	1.03407	0.997877		56.734	8.7356	26	0.526933	0.0099074	0.153176	0.0099074	0.225903	0.0099074	1.00689
>PF3D7_1441200	PF3D7_1441200	60S ribosomal protein L1, putative		3.37008	3.30383	3.36029	3.34129	3.37111	3.29216		40.431	9.46064	15	0.40914	0.00987879	0.214539	0.00987879	0.10811	0.00987879	1.00687
>PF3D7_0205900	PF3D7_0205900	proteasome 26S regulatory subunit, putative		3.58911	3.5141	3.54369	3.54152	3.54488	3.53107		323.31	9.81568	93	0.454751	0.00980695	0.187724	0.00980695	0.153721	0.00980695	1.00682
>PF3D7_0204700	PF3D7_0204700	hexose transporter	HT	3.96447	3.85767	3.89315	3.87444	3.91593	3.89565		158.87	9.94952	50	0.398539	0.00975863	0.22145	0.00975863	0.0975092	0.00975863	1.00679
>PF3D7_0212100	PF3D7_0212100	conserved Plasmodium protein, unknown function		1.27169	1.26751	1.28072	1.26335	1.27292	1.25447		254.7	9.06292	51	0.856272	0.00972811	0.065112	0.00972811	0.555242	0.00972811	1.00677
>PF3D7_1348300	PF3D7_1348300	elongation factor Tu, putative		-3.3565	-3.34661	-3.43496	-3.33404	-3.42868	-3.40438		8.6849	7.62216	4	0.381606	0.00967789	0.233089	0.00967789	0.0805764	0.00967789	1.00673
>PF3D7_1441900	PF3D7_1441900	transcription factor TFIIH complex subunit Tfb5, putative		-2.64715	-2.6288	-2.59236	-2.61868	-2.6943	-2.58414		3.5663	7.33118	3	0.389261	0.00960096	0.227732	0.00960096	0.0882314	0.00960096	1.00668
>PF3D7_0520700	PF3D7_0520700	conserved Plasmodium protein, unknown function		-1.58716	-1.66517	-1.63414	-1.63068	-1.65699	-1.62749		23.959	7.84535	7	0.435279	0.00956726	0.198628	0.00956726	0.134249	0.00956726	1.00665
>PF3D7_0527600	PF3D7_0527600	conserved Plasmodium protein, unknown function		0.615141	0.599035	0.716236	0.664776	0.634663	0.602371		89.578	8.46507	17	0.378187	0.0095342	0.235535	0.0095342	0.077157	0.0095342	1.00663
>PF3D7_1317300	PF3D7_1317300	conserved Plasmodium protein, unknown function		-1.29695	-1.44026	-1.41245	-1.35012	-1.39464	-1.43303		25.669	8.31511	7	0.362254	0.00937716	0.24738	0.00937716	0.061224	0.00937716	1.00652
>PF3D7_0217300	PF3D7_0217300	clathrin coat assembly protein, putative		-1.3993	-1.49492	-1.43251	-1.48119	-1.47147	-1.40212		10.595	7.77851	5	0.383888	0.00935046	0.231476	0.00935046	0.0828579	0.00935046	1.0065
>PF3D7_0914900	PF3D7_0914900	BSD domain, putative		0.631136	0.672056	0.662493	0.654682	0.641165	0.641951		114.09	8.6378	26	0.559208	0.00929578	0.140217	0.00929578	0.258178	0.00929578	1.00646
>PF3D7_0524800	PF3D7_0524800	ubiquitin fusion degradation protein UFD1, putative		-3.53229	-3.58215	-3.69319	-3.59832	-3.60302	-3.63403		9.9252	7.38133	3	0.36285	0.00924873	0.246923	0.00924873	0.0618201	0.00924873	1.00643
>PF3D7_1460100	PF3D7_1460100	zinc finger protein, putative		-0.028307	0.00581741	0	-0.00388908	-0.00912857	-0.0371246		78.317	8.59346	16	0.525939	0.00921758	0.153597	0.00921758	0.224909	0.00921758	1.00641
>PF3D7_0215800	PF3D7_0215800	origin recognition complex subunit 5	ORC5	-1.97032	-2.12517	-2.05365	-2.04103	-2.07626	-2.05921		8.2103	7.71625	2	0.366131	0.00912221	0.244428	0.00912221	0.065101	0.00912221	1.00634
>PF3D7_1114700	PF3D7_1114700	serine/threonine protein kinase, putative	CLK3	-1.42879	-1.34716	-1.34813	-1.35241	-1.38626	-1.41226		46.933	8.05057	5	0.394278	0.00894674	0.224308	0.00894674	0.0932477	0.00894674	1.00622
>PF3D7_0623300	PF3D7_0623300	EGF-like membrane protein, putative		-2.03809	-2.00342	-1.93615	-1.99356	-1.99684	-2.01403		1.9402	7.52928	2	0.399017	0.00892194	0.221133	0.00892194	0.0979866	0.00892194	1.0062
>PF3D7_0305300	PF3D7_0305300	conserved Plasmodium membrane protein, unknown function		-0.716639	-0.750526	-0.706127	-0.713322	-0.724989	-0.761215		323.31	8.36508	14	0.455763	0.00874456	0.187178	0.00874456	0.154733	0.00874456	1.00608
>PF3D7_0519500	PF3D7_0519500	carbon catabolite repressor protein 4, putative	CCR4	-0.873083	-0.846592	-0.875452	-0.833424	-0.897427	-0.890291		33.626	8.21998	19	0.435057	0.00867144	0.198757	0.00867144	0.134027	0.00867144	1.00603
>PF3D7_1356300	PF3D7_1356300	ubiquitin conjugating enzyme, putative		1.39072	1.37034	1.39257	1.37969	1.36546	1.38284		86.653	8.8447	21	0.659	0.00854429	0.107505	0.00854429	0.35797	0.00854429	1.00594
>PF3D7_0704400	PF3D7_0704400	phosphoinositide-binding protein, putative		2.05331	2.05638	2.02172	1.99701	2.04706	2.06191		249.82	9.07777	53	0.430078	0.00847944	0.201673	0.00847944	0.129048	0.00847944	1.00589
>PF3D7_1422200	PF3D7_1422200	conserved Plasmodium protein, unknown function		-1.14709	-1.15045	-1.116	-1.10888	-1.20599	-1.12408		45.138	8.28067	8	0.389046	0.00846863	0.227881	0.00846863	0.0880163	0.00846863	1.00589
>PF3D7_0415200	PF3D7_0415200	conserved Plasmodium protein, unknown function		-0.00633812	-0.0558033	-0.164236	-0.0899906	-0.0598221	-0.101706		36.355	8.31526	13	0.357462	0.00838025	0.251095	0.00838025	0.0564315	0.00838025	1.00583
>PF3D7_0522200	PF3D7_0522200	conserved Plasmodium protein, unknown function		-0.106012	-0.110308	-0.13694	-0.0886002	-0.15534	-0.134441		56.972	8.33504	13	0.432028	0.0083739	0.200525	0.0083739	0.130998	0.0083739	1.00582
>PF3D7_0716000	PF3D7_0716000	RNA binding protein, putative		0.145475	0.0784321	0.151453	0.141233	0.0914383	0.117683		50.732	8.48022	14	0.403271	0.00833511	0.218331	0.00833511	0.102241	0.00833511	1.00579
>PF3D7_0212900	PF3D7_0212900	Leu/Phe-tRNA protein transferase, putative		0.991957	0.962734	0.960342	0.96174	0.984138	0.944168		88.452	8.7503	26	0.492991	0.00832876	0.168369	0.00832876	0.191961	0.00832876	1.00579
>PF3D7_1019100	PF3D7_1019100	conserved Plasmodium protein, unknown function		-2.05776	-2.00752	-2.09151	-2.06651	-2.0438	-2.07121		17.548	7.99654	6	0.409019	0.00824356	0.214617	0.00824356	0.107989	0.00824356	1.00573
>PF3D7_1412500	PF3D7_1412500	actin II	ACT2	1.66912	1.64533	1.67476	1.63716	1.65549	1.67194		164.45	9.43834	34	0.519261	0.00820669	0.156462	0.00820669	0.218231	0.00820669	1.0057
>PF3D7_1225800	PF3D7_1225800	ubiquitin-activating enzyme E1	UBA1	3.76463	3.73663	3.74936	3.74156	3.74588	3.73856		323.31	9.93482	109	0.667284	0.00820478	0.105206	0.00820478	0.366254	0.00820478	1.0057
>PF3D7_1223200	PF3D7_1223200	nucleus export protein BRR6, putative		-0.352083	-0.412813	-0.387825	-0.43416	-0.373962	-0.369173		26.601	8.18444	6	0.401876	0.00819143	0.219244	0.00819143	0.100846	0.00819143	1.00569
>PF3D7_1108200	PF3D7_1108200	D-tyrosyl-tRNA(Tyr) deacylase	DTD	-1.23484	-1.22483	-1.32591	-1.31606	-1.27037	-1.22344		5.702	7.94574	3	0.364359	0.00809987	0.245771	0.00809987	0.0633291	0.00809987	1.00563
>PF3D7_0920700	PF3D7_0920700	conserved Plasmodium protein, unknown function		0.714703	0.646095	0.692671	0.661119	0.700716	0.667372		59.036	8.8838	11	0.417303	0.00808716	0.209404	0.00808716	0.116273	0.00808716	1.00562
>PF3D7_1002700	PF3D7_1002700	conserved Plasmodium protein, unknown function		0.42988	0.410379	0.420755	0.406816	0.434752	0.395218		68.784	8.66815	19	0.524191	0.00807635	0.154341	0.00807635	0.223161	0.00807635	1.00561
>PF3D7_1474600	PF3D7_1474600	conserved Plasmodium membrane protein, unknown function		0.391541	0.420826	0.394447	0.355724	0.440691	0.386229		19.041	8.72607	18	0.403336	0.00805664	0.218288	0.00805664	0.102306	0.00805664	1.0056
>PF3D7_0615600	PF3D7_0615600	conserved Plasmodium protein, unknown function		-0.117008	-0.121771	-0.0903988	-0.124018	-0.103579	-0.125729		56.162	8.22448	13	0.542301	0.00804901	0.146837	0.00804901	0.241271	0.00804901	1.00559
>PF3D7_1363200	PF3D7_1363200	bifunctional polynucleotide phosphatase/kinase	PNKP	-1.98771	-1.96152	-1.99993	-2.00473	-1.98108	-1.98736		10.974	7.76543	6	0.515832	0.00800387	0.157957	0.00800387	0.214802	0.00800387	1.00556
>PF3D7_1138100	PF3D7_1138100	ubiquitin related modifier homologue		-1.86815	-1.7855	-1.78285	-1.79229	-1.80688	-1.8612		12.595	7.88853	5	0.376136	0.00795746	0.237017	0.00795746	0.0751064	0.00795746	1.00553
>PF3D7_0201800	PF3D7_0201800	knob associated heat shock protein 40	KAHsp40	0.428707	0.422152	0.463978	0.406393	0.439758	0.445148		71.274	8.71444	15	0.454745	0.00784556	0.187727	0.00784556	0.153715	0.00784556	1.00545
>PF3D7_1407300	PF3D7_1407300	pre-mRNA splicing factor, putative		-0.918344	-0.788897	-0.80834	-0.788092	-0.88888	-0.86203		31.868	8.37423	13	0.351173	0.00780678	0.256081	0.00780678	0.0501435	0.00780678	1.00543
>PF3D7_1238100	PF3D7_1238100	calcyclin binding protein, putative		2.50969	2.49683	2.51289	2.51233	2.4963	2.48743		109.73	9.49959	31	0.629751	0.00778262	0.116087	0.00778262	0.328721	0.00778262	1.00541
>PF3D7_0931400	PF3D7_0931400	conserved Plasmodium protein, unknown function		1.1388	1.14953	1.15963	1.17948	1.10769	1.13749		61.887	9.02453	19	0.423497	0.00777054	0.20561	0.00777054	0.122467	0.00777054	1.0054
>PF3D7_1024300	PF3D7_1024300	conserved Plasmodium protein, unknown function		-1.55554	-1.5532	-1.58127	-1.59043	-1.56359	-1.55924		19.334	7.96493	10	0.509873	0.00774829	0.160597	0.00774829	0.208843	0.00774829	1.00539
>PF3D7_0728000	PF3D7_0728000	eukaryotic translation initiation factor 2 alpha subunit, putative		2.20926	2.18572	2.22034	2.18737	2.21158	2.19317		90.277	9.34425	38	0.522556	0.0077343	0.15504	0.0077343	0.221526	0.0077343	1.00538
>PF3D7_1117100	PF3D7_1117100	deubiquinating/deneddylating enzyme	UCH54	1.11347	1.1031	1.12263	1.12889	1.08194	1.10526		101.4	9.13596	26	0.486689	0.00770251	0.171385	0.00770251	0.185659	0.00770251	1.00535
>PF3D7_0303500	PF3D7_0303500	spindle pole body protein, putative		1.19219	1.20542	1.19846	1.21231	1.19078	1.17001		137.84	9.48683	38	0.515368	0.00765355	0.158161	0.00765355	0.214338	0.00765355	1.00532
>PF3D7_0831400	PF3D7_0831400	Plasmodium exported protein, unknown function		1.75934	1.72105	1.77978	1.70712	1.76941	1.76104		103.62	9.44711	24	0.398275	0.00753657	0.221626	0.00753657	0.0972446	0.00753657	1.00524
>PF3D7_0602200	PF3D7_0602200	MYND finger protein, putative		1.43022	1.45457	1.45692	1.45191	1.43389	1.43359		109.22	9.10037	28	0.560101	0.00744311	0.139877	0.00744311	0.259071	0.00744311	1.00517
>PF3D7_0630400	PF3D7_0630400	conserved Plasmodium protein, unknown function		0.428993	0.436485	0.398981	0.398113	0.431864	0.412159		60.398	8.81904	16	0.474716	0.0074412	0.177299	0.0074412	0.173686	0.0074412	1.00517
>PF3D7_1113400	PF3D7_1113400	ubiquitin domain containing protein		2.0669	2.03394	2.05562	2.07194	2.02262	2.03999		323.31	9.67709	65	0.446603	0.00730324	0.192194	0.00730324	0.145573	0.00730324	1.00508
>PF3D7_1357900	PF3D7_1357900	pyrroline carboxylate reductase		2.93599	2.83336	2.83419	2.84719	2.87571	2.85952		247.58	9.75322	62	0.366822	0.00703939	0.243906	0.00703939	0.0657918	0.00703939	1.00489
>PF3D7_0216400	PF3D7_0216400	vacuolar protein-sorting protein VPS45, putative		1.03344	0.9851	0.983711	0.988092	0.993046	1.00002		71.713	8.73053	20	0.446825	0.00703176	0.192071	0.00703176	0.145795	0.00703176	1.00489
>PF3D7_0212400	PF3D7_0212400	conserved Plasmodium membrane protein, unknown function		1.33673	1.31264	1.34981	1.3416	1.32859	1.3079		191.87	8.98473	44	0.469225	0.00702667	0.180094	0.00702667	0.168195	0.00702667	1.00488
>PF3D7_1212500	PF3D7_1212500	glycerol-3-phosphate acyltransferase	GAT	1.23867	1.23751	1.3098	1.25412	1.26963	1.24152		130.27	9.05177	25	0.392464	0.00690524	0.225538	0.00690524	0.0914344	0.00690524	1.0048
>PF3D7_1107100	PF3D7_1107100	nucleic acid binding protein, putative		-0.0441208	-0.0601044	-0.122919	-0.0705643	-0.0980778	-0.0791149		52.188	8.45488	17	0.391459	0.00687091	0.226224	0.00687091	0.0904292	0.00687091	1.00477
P04921;Q75M92;Q9UDS9;B7Z1Y6;B2RCH4;Q9UHC6	P04921	Glycophorin-C	GYPC	-0.175241	-0.209211	-0.0601292	-0.195177	-0.12208	-0.147783		171.8	8.68722	2	0.34492	0.00681941	0.261171	0.00681941	0.0438903	0.00681941	1.00474
>PF3D7_0314100.1	PF3D7_0314100.1	vesicle transport v-SNARE protein, putative		0.215385	0.0402374	0.0895233	0.113333	0.101952	0.109417		41.013	8.29857	11	0.342864	0.00681496	0.262874	0.00681496	0.0418337	0.00681496	1.00473
H0YBS0;B3KX39;H0YAY8;Q53ER1	H0YBS0;B3KX39		ANK1	-3.31773	-3.09105	-3.02339	-3.13284	-3.1831	-3.13652		2.2502	7.26375	2	0.324582	0.00676282	0.27869	0.00676282	0.0235523	0.00676282	1.0047
>PF3D7_1410400	PF3D7_1410400	rhoptry-associated protein 1	RAP1	6.84163	6.76866	6.75188	6.77677	6.78287	6.78262		323.31	11.3173	574	0.380649	0.00663694	0.233771	0.00663694	0.0796186	0.00663694	1.00461
>PF3D7_0717500	PF3D7_0717500	calcium-dependent protein kinase 4	CDPK4	1.15638	1.19617	1.16906	1.14917	1.17399	1.17862		70.852	8.69411	22	0.455804	0.00661151	0.187155	0.00661151	0.154774	0.00661151	1.00459
P48729;B4E1D9;Q05DL3;Q71TU5;D6REM4;Q6PJ06;B4DER9;H0Y9X2;E7ETM0;B4DFH4;Q8N752;E5RG27;D6RGE5	P48729;B4E1D9;Q05DL3;Q71TU5;D6REM4;Q6PJ06;B4DER9;H0Y9X2;E7ETM0	Casein kinase I isoform alpha	CSNK1A1	-0.910061	-0.934828	-0.832655	-0.910864	-0.863539	-0.922968		16.547	8.21901	5	0.361379	0.00660896	0.248053	0.00660896	0.0603489	0.00660896	1.00459
>PF3D7_1337100	PF3D7_1337100	protein kinase 6	PK6	-5.54541	-5.42681	-5.33009	-5.497	-5.44508	-5.37982		3.7703	6.68347	2	0.330199	0.00652631	0.273698	0.00652631	0.0291685	0.00652631	1.00453
>PF3D7_0624000	PF3D7_0624000	hexokinase	HK	4.0942	4.06286	4.11953	4.09612	4.09669	4.06426		323.31	10.0569	123	0.413919	0.00651169	0.211514	0.00651169	0.112889	0.00651169	1.00452
>PF3D7_0724600	PF3D7_0724600	protein kinase, putative		1.25437	1.29299	1.34585	1.29723	1.30745	1.26905		142.08	8.90011	44	0.375162	0.00649261	0.237726	0.00649261	0.0741324	0.00649261	1.00451
>PF3D7_1006700	PF3D7_1006700	conserved Plasmodium protein, unknown function		-0.86323	-0.812634	-0.816517	-0.819845	-0.838696	-0.85326		39.242	8.17765	9	0.417478	0.00647354	0.209295	0.00647354	0.116448	0.00647354	1.0045
>PF3D7_0806300	PF3D7_0806300	ferlin like protein, putative		1.41803	1.42526	1.4462	1.42782	1.44025	1.40221		197.92	9.05584	52	0.460357	0.00640106	0.184722	0.00640106	0.159327	0.00640106	1.00445
>PF3D7_1116200.1	PF3D7_1116200.1;PF3D7_1116200.2	pyridoxine biosynthesis protein PDX2	PDX2	-0.101	-0.182375	-0.0783329	-0.117804	-0.122614	-0.140343		54.856	8.95412	13	0.365327	0.00635084	0.245036	0.00635084	0.0642968	0.00635084	1.00441
O75396;I1VE16	O75396;I1VE16	Vesicle-trafficking protein SEC22b	SEC22B	-0.874355	-0.816368	-0.861792	-0.847937	-0.853346	-0.87015		8.1982	8.16292	6	0.414714	0.00630569	0.211015	0.00630569	0.113684	0.00630569	1.00438
>PF3D7_1023200	PF3D7_1023200	orotidine monophosphate decarboxylase	OMPDC	-0.723433	-0.718987	-0.704439	-0.670429	-0.744926	-0.750378		15.646	8.1656	7	0.379895	0.00629171	0.234309	0.00629171	0.0788649	0.00629171	1.00437
>PF3D7_0813600	PF3D7_0813600	translation initiation factor SUI1, putative		-1.79328	-1.77714	-1.70321	-1.77085	-1.77852	-1.74308		20.299	8.08436	5	0.370354	0.00627454	0.241264	0.00627454	0.0693238	0.00627454	1.00436
>PF3D7_0603100	PF3D7_0603100	conserved Plasmodium protein, unknown function		0.320763	0.318953	0.384666	0.324121	0.356487	0.325109		41.222	8.46111	9	0.387057	0.00622114	0.229259	0.00622114	0.086027	0.00622114	1.00432
>PF3D7_0919400	PF3D7_0919400	protein disulfide isomerase	PDI9	2.94638	2.89631	2.90672	2.89567	2.90944	2.92596		109.94	9.58992	45	0.41943	0.00611178	0.208091	0.00611178	0.1184	0.00611178	1.00425
>PF3D7_1362200	PF3D7_1362200	RuvB-like helicase	RUVB3	1.48855	1.44624	1.5296	1.46198	1.49313	1.49136		235.48	9.14724	29	0.376596	0.00597127	0.236684	0.00597127	0.075566	0.00597127	1.00415
>PF3D7_0601200	PF3D7_0601200	Pfmc-2TM Maurers cleft two transmembrane protein	MC-2TM	-3.99396	-4.04123	-3.93937	-4.00495	-4.07702	-3.91045		4.7036	NaN	1	0.334569	0.00595474	0.269896	0.00595474	0.0335392	0.00595474	1.00414
>PF3D7_1113800	PF3D7_1113800	conserved Plasmodium membrane protein, unknown function		1.65731	1.66506	1.65594	1.6515	1.67531	1.63402		92.189	9.06149	26	0.46706	0.00582822	0.181211	0.00582822	0.16603	0.00582822	1.00405
>PF3D7_0803800	PF3D7_0803800	20S proteasome beta subunit		2.44042	2.35569	2.41705	2.41394	2.39261	2.38915		239.93	9.54584	34	0.373595	0.00581996	0.238872	0.00581996	0.072565	0.00581996	1.00404
>PF3D7_0523900	PF3D7_0523900	conserved Plasmodium membrane protein, unknown function		0.876896	0.873581	0.948143	0.836246	0.931417	0.913586		48.438	8.7352	10	0.350227	0.00579007	0.256844	0.00579007	0.0491966	0.00579007	1.00402
>PF3D7_1206800	PF3D7_1206800	conserved Plasmodium protein, unknown function		0.499168	0.456991	0.425505	0.468927	0.427639	0.467945		27.02	8.43794	9	0.375596	0.0057176	0.23741	0.0057176	0.0745656	0.0057176	1.00397
>PF3D7_0934800	PF3D7_0934800	cAMP-dependent protein kinase catalytic subunit	PKAc	3.04907	2.99592	3.03392	3.0203	3.02789	3.01395		112.21	9.65715	40	0.417637	0.0055898	0.209197	0.0055898	0.116607	0.0055898	1.00388
>PF3D7_1309700	PF3D7_1309700	conserved Plasmodium protein, unknown function		-0.525982	-0.494862	-0.517847	-0.495756	-0.51619	-0.543356		21.105	8.27685	11	0.413994	0.00553703	0.211466	0.00553703	0.112964	0.00553703	1.00385
>PF3D7_1411200	PF3D7_1411200	rhomboid protease ROM8	ROM8	0.864773	0.93623	0.883265	0.876553	0.923883	0.867521		80.429	8.74226	15	0.365399	0.00543658	0.244981	0.00543658	0.0643692	0.00543658	1.00378
>PF3D7_0815400	PF3D7_0815400	conserved Plasmodium protein, unknown function		-3.45677	-3.54405	-3.35522	-3.48832	-3.50193	-3.3819		8.2251	7.29697	4	0.326543	0.00537109	0.276933	0.00537109	0.0255129	0.00537109	1.00373
>PF3D7_1417300	PF3D7_1417300	cysteine protease ATG4, putative	ATG4	-2.46478	-2.46944	-2.44558	-2.42219	-2.46412	-2.50922		16.86	7.61217	5	0.366692	0.00524457	0.244004	0.00524457	0.0656622	0.00524457	1.00364
>PF3D7_1466800	PF3D7_1466800	conserved Plasmodium protein, unknown function		-1.56213	-1.56949	-1.67651	-1.62434	-1.56889	-1.63053		40.236	8.04458	8	0.340921	0.00521215	0.264497	0.00521215	0.0398908	0.00521215	1.00362
>PF3D7_1133800	PF3D7_1133800	RNA (uracil-5-)methyltransferase, putative		1.64096	1.61943	1.64275	1.64459	1.64317	1.60052		102.05	9.15609	42	0.403601	0.00495529	0.218115	0.00495529	0.102571	0.00495529	1.00344
>PF3D7_0508900	PF3D7_0508900	conserved Plasmodium protein, unknown function		1.84437	1.83493	1.8063	1.84178	1.81485	1.81426		265.55	9.01085	60	0.41506	0.00490252	0.210799	0.00490252	0.11403	0.00490252	1.0034
>PF3D7_1241700	PF3D7_1241700	replication factor C subunit 4, putative		1.51009	1.51146	1.55284	1.52977	1.51062	1.51965		258.12	9.08689	36	0.408404	0.00478681	0.21501	0.00478681	0.107374	0.00478681	1.00332
>PF3D7_1132000	PF3D7_1132000	ubiquitin-like protein, putative		1.67142	1.66006	1.66726	1.67508	1.66116	1.6483		270.58	9.00337	47	0.501402	0.0047334	0.164441	0.0047334	0.200372	0.0047334	1.00329
>PF3D7_0315100	PF3D7_0315100	translation initiation factor 4E	eIF4E	1.98483	1.92165	1.95862	1.94655	1.93842	1.96606		47.296	9.40235	24	0.37832	0.00469144	0.235439	0.00469144	0.07729	0.00469144	1.00326
>PF3D7_1227600	PF3D7_1227600	cyclin related protein, putative		2.75849	2.70006	2.70168	2.72711	2.7155	2.70383		283.86	9.44503	63	0.375526	0.0045948	0.237461	0.0045948	0.0744955	0.0045948	1.00319
>PF3D7_0816100	PF3D7_0816100	flavoprotein, putative		0.254145	0.226925	0.245853	0.21413	0.259247	0.239794		13.719	8.54363	7	0.401552	0.00458399	0.219458	0.00458399	0.100522	0.00458399	1.00318
>PF3D7_0830500	PF3D7_0830500	tryptophan/threonine-rich antigen	TryThrA	3.19637	3.12878	3.14227	3.14244	3.14665	3.16475		244.72	9.51891	62	0.369303	0.0045236	0.242046	0.0045236	0.0682729	0.0045236	1.00314
>PF3D7_1231100	PF3D7_1231100	Rab GTPase 2	RAB2	3.22394	3.17926	3.22894	3.19481	3.22791	3.19586		323.31	9.67032	35	0.379123	0.00452296	0.234862	0.00452296	0.0780926	0.00452296	1.00314
>PF3D7_0923900	PF3D7_0923900	RNA binding protein, putative		2.75095	2.6633	2.70272	2.68545	2.68998	2.72833		179.4	9.90804	43	0.350456	0.00440152	0.256659	0.00440152	0.0494261	0.00440152	1.00306
>PF3D7_1121900	PF3D7_1121900	serine/threonine protein kinase, putative		-1.21277	-1.28564	-1.32641	-1.25587	-1.28931	-1.29273		50.964	8.32042	11	0.340615	0.0043602	0.264754	0.0043602	0.0395846	0.0043602	1.00303
>PF3D7_1038900	PF3D7_1038900	phospholipase, putative		-3.93109	-3.84297	-3.86814	-3.86958	-3.93157	-3.85393		3.4511	7.33248	1	0.339881	0.00429217	0.265371	0.00429217	0.038851	0.00429217	1.00298
>PF3D7_1144900	PF3D7_1144900	Rab GTPase 6	RAB6	3.73265	3.67848	3.67613	3.69457	3.69982	3.68033		232.63	10.1667	83	0.372088	0.00417964	0.23998	0.00417964	0.071058	0.00417964	1.0029
>PF3D7_0401800	PF3D7_0401800	Plasmodium exported protein	PHISTb	4.29572	4.24509	4.2296	4.20954	4.28562	4.26281		323.31	10.0873	67	0.345271	0.00414403	0.260882	0.00414403	0.0442412	0.00414403	1.00288
>PF3D7_0909600	PF3D7_0909600	conserved Plasmodium protein, unknown function		1.84608	1.83223	1.84048	1.82343	1.85172	1.83132		69.053	9.0917	25	0.453993	0.00410716	0.188134	0.00410716	0.152963	0.00410716	1.00285
>PF3D7_0924100	PF3D7_0924100	conserved Plasmodium protein, unknown function		-0.919365	-0.937265	-0.907488	-0.983955	-0.883751	-0.908478		31.72	8.07504	9	0.342145	0.00402196	0.263473	0.00402196	0.0411155	0.00402196	1.00279
>PF3D7_1313800	PF3D7_1313800	conserved Plasmodium membrane protein, unknown function		0.691206	0.671062	0.665808	0.68059	0.665443	0.670261		135.54	8.77055	31	0.453905	0.00392723	0.188182	0.00392723	0.152875	0.00392723	1.00273
>PF3D7_1135400	PF3D7_1135400	conserved Plasmodium protein, unknown function		3.33734	3.29091	3.25197	3.28799	3.28877	3.29213		193.82	9.80151	62	0.350408	0.00377719	0.256698	0.00377719	0.0493775	0.00377719	1.00262
>PF3D7_1031500	PF3D7_1031500	DEAD/DEAH box helicase, putative		-1.04515	-1.06284	-1.09205	-1.03769	-1.06812	-1.1054		16.124	7.82295	11	0.351359	0.00371806	0.255932	0.00371806	0.050329	0.00371806	1.00258
>PF3D7_1129900	PF3D7_1129900	transporter, putative		2.51057	2.47617	2.44531	2.46901	2.47289	2.47934		214.24	9.30533	40	0.362652	0.00360235	0.247075	0.00360235	0.0616217	0.00360235	1.0025
>PF3D7_0513800	PF3D7_0513800	Rab GTPase 1a	RAB1a	2.20241	2.10179	2.08836	2.12632	2.13926	2.11639		98.019	9.25665	33	0.33164	0.00352987	0.272437	0.00352987	0.0306095	0.00352987	1.00245
>PF3D7_1409900	PF3D7_1409900	cytidine diphosphate-diacylglycerol synthase	CDS	0.510824	0.462772	0.379873	0.457333	0.423584	0.462179		82.092	8.52908	16	0.328284	0.00345802	0.275386	0.00345802	0.0272536	0.00345802	1.0024
>PF3D7_1431900	PF3D7_1431900	conserved Plasmodium membrane protein, unknown function		-3.65708	-3.57454	-3.57955	-3.57037	-3.60507	-3.6461		11.146	7.60721	3	0.3328	0.00345421	0.271427	0.00345421	0.0317697	0.00345421	1.0024
>PF3D7_1420400	PF3D7_1420400	glycine--tRNA ligase	GlyRS	2.8364	2.8162	2.79883	2.83253	2.80523	2.8038		268.1	9.36992	63	0.37685	0.00328763	0.2365	0.00328763	0.07582	0.00328763	1.00228
>PF3D7_1344800	PF3D7_1344800	aspartate carbamoyltransferase	atcasE	3.07566	2.99549	3.02074	3.01297	3.03746	3.03212		203.58	9.64256	56	0.341234	0.00311406	0.264234	0.00311406	0.0402045	0.00311406	1.00216
>PF3D7_0916400	PF3D7_0916400	conserved Plasmodium protein, unknown function		-1.34364	-1.3882	-1.37771	-1.40593	-1.31557	-1.3974		19.647	7.92213	9	0.332114	0.00311279	0.272023	0.00311279	0.0310839	0.00311279	1.00216
>PF3D7_0926400	PF3D7_0926400	monocarboxylate transporter, putative		1.75238	1.6664	1.6006	1.69344	1.62688	1.69009		165.92	9.0434	27	0.320155	0.00298754	0.282712	0.00298754	0.0191253	0.00298754	1.00207
>PF3D7_0610800	PF3D7_0610800	transketolase	TK	2.98307	2.94284	2.95842	2.96986	2.96799	2.93754		282.47	9.65237	52	0.362942	0.00297864	0.246853	0.00297864	0.0619123	0.00297864	1.00207
>PF3D7_0807800	PF3D7_0807800	proteasome subunit alpha type 5, putative		2.89811	2.80729	2.8245	2.84469	2.85177	2.82465		208.73	9.58931	52	0.333149	0.00293223	0.271124	0.00293223	0.0321188	0.00293223	1.00203
>PF3D7_1354200	PF3D7_1354200	inositol-polyphosphate 5-phosphatase, putative		1.73268	1.73781	1.82226	1.75979	1.79201	1.7324		106.84	9.28666	33	0.327721	0.00285149	0.275885	0.00285149	0.0266912	0.00285149	1.00198
>PF3D7_1427500	PF3D7_1427500	DNA mismatch repair protein Msh2p, putative		1.20683	1.24609	1.25622	1.22859	1.21189	1.26042		99.481	8.8098	27	0.343485	0.0027415	0.262358	0.0027415	0.0424551	0.0027415	1.0019
>PF3D7_0723000	PF3D7_0723000	tRNAHis guanylyltransferase, putative		-1.73744	-1.76804	-1.77807	-1.67901	-1.83255	-1.78018		9.4439	7.85937	4	0.319378	0.00273387	0.283426	0.00273387	0.0183483	0.00273387	1.0019
>PF3D7_0819600	PF3D7_0819600	conserved Plasmodium protein, unknown function		3.01299	2.97005	2.92339	2.97214	2.96804	2.95827		323.31	10.0922	102	0.33327	0.00265757	0.271019	0.00265757	0.0322395	0.00265757	1.00184
D3YNY8;C3W8I0;Q3KZ25;H7C2G2;Q3KZ28;A8K6J7;Q93070;C3W8I1;A1Z625;Q3KZ30;H9NIL8;O75899	D3YNY8;C3W8I0;Q3KZ25;H7C2G2;Q3KZ28;A8K6J7;Q93070;C3W8I1;A1Z625	Ecto-ADP-ribosyltransferase 4	ART4;DO	-2.3597	-2.37239	-2.3959	-2.39349	-2.34254	-2.39986		14.153	7.53429	4	0.341209	0.00263596	0.264256	0.00263596	0.0401786	0.00263596	1.00183
>PF3D7_0818700	PF3D7_0818700	DNA helicase, putative		-1.14453	-1.1568	-1.17822	-1.133	-1.17909	-1.17536		19.245	8.15927	10	0.34886	0.00263341	0.257949	0.00263341	0.0478303	0.00263341	1.00183
>PF3D7_0511500	PF3D7_0511500	RNA pseudouridylate synthase, putative		1.54023	1.50794	1.54072	1.53944	1.52179	1.52038		232.06	8.94806	63	0.36469	0.00242488	0.24552	0.00242488	0.0636596	0.00242488	1.00168
D0PNI1;E7EX29;P63104;E7ESK7;E5RIR4;E9PD24;E7EVZ2;E5RGE1;Q6LD62	D0PNI1;E7EX29;P63104;E7ESK7;E5RIR4;E9PD24;E7EVZ2;E5RGE1;Q6LD62	14-3-3 protein zeta/delta	YWHAZ;14-3-3 protein	-2.47362	-2.53382	-2.34951	-2.49413	-2.48178	-2.38775		4.1079	7.42677	2	0.311931	0.00223796	0.290396	0.00223796	0.0109014	0.00223796	1.00155
>PF3D7_0509100	PF3D7_0509100	chromosome condensation protein, putative		2.24174	2.21562	2.25026	2.23828	2.24257	2.22007		192.51	9.04407	69	0.359173	0.00223223	0.24976	0.00223223	0.0581433	0.00223223	1.00155
>PF3D7_1304200.1	PF3D7_1304200.1;PF3D7_1304200.2	CorA-like Mg2 transporter protein, putative		1.81399	1.73712	1.82226	1.79131	1.81455	1.76083		125.45	9.02845	24	0.323403	0.00222206	0.279753	0.00222206	0.0223733	0.00222206	1.00154
>PF3D7_1461100	PF3D7_1461100	conserved Plasmodium protein, unknown function		-0.442087	-0.47016	-0.457424	-0.468475	-0.450291	-0.457438		23.866	8.20282	10	0.375193	0.00217756	0.237703	0.00217756	0.0741631	0.00217756	1.00151
>PF3D7_0920600	PF3D7_0920600	conserved Plasmodium protein, unknown function		-4.05417	-4.1303	-4.30787	-4.1088	-4.1541	-4.23588		4.3982	7.44434	3	0.308961	0.0021464	0.293241	0.0021464	0.00793087	0.0021464	1.00149
>PF3D7_1110500	PF3D7_1110500	vacuolar sorting protein 35, putative		2.1496	2.07528	2.07038	2.0815	2.09989	2.10746		111.2	9.15296	32	0.326242	0.00213814	0.277201	0.00213814	0.0252124	0.00213814	1.00148
>PF3D7_0703600	PF3D7_0703600	conserved Plasmodium protein, unknown function		0.278698	0.302425	0.325211	0.291019	0.284792	0.324129		25.751	8.7029	12	0.338544	0.00213114	0.2665	0.00213114	0.037514	0.00213114	1.00148
>PF3D7_1011700	PF3D7_1011700	DNA repair protein RAD23, putative		1.20417	1.14203	1.1449	1.18228	1.16696	1.13548		114.03	9.15327	34	0.328462	0.00212415	0.275228	0.00212415	0.027432	0.00212415	1.00147
>PF3D7_1438400	PF3D7_1438400	metacaspase-like protein	MCA2	2.42693	2.41263	2.39104	2.41401	2.41294	2.39736		323.31	9.2071	69	0.359128	0.0020949	0.249795	0.0020949	0.058098	0.0020949	1.00145
B3KNL1;O75387;E9PJ68	B3KNL1;O75387;E9PJ68	Large neutral amino acids transporter small subunit 3	SLC43A1	-3.87662	-4.03692	-3.89459	-3.93468	-3.92975	-3.94986		9.9616	6.93369	1	0.313558	0.00205421	0.288853	0.00205421	0.0125278	0.00205421	1.00142
>PF3D7_1004300	PF3D7_1004300	zinc finger, C3HC4 type, putative		1.72208	1.76283	1.77397	1.74605	1.76828	1.73872		287.48	9.21365	59	0.335253	0.0019455	0.269308	0.0019455	0.0342233	0.0019455	1.00135
>PF3D7_1360700	PF3D7_1360700	SUMO ligase, putative		-0.557184	-0.52615	-0.571358	-0.544546	-0.547785	-0.56805		42.237	8.18221	9	0.340868	0.00189654	0.264541	0.00189654	0.039838	0.00189654	1.00132
>PF3D7_0702900	PF3D7_0702900	centrin, putative		-0.113708	-0.224466	-0.0823288	-0.108675	-0.119673	-0.197674		5.6405	8.64313	4	0.312154	0.00183932	0.290184	0.00183932	0.0111239	0.00183932	1.00128
>PF3D7_0613500	PF3D7_0613500	adapter-related protein, putative		-0.300983	-0.229435	-0.203791	-0.209356	-0.28297	-0.247017		48.921	8.55746	19	0.315864	0.00171153	0.286686	0.00171153	0.0148343	0.00171153	1.00119
>PF3D7_0422600	PF3D7_0422600	conserved Plasmodium protein, unknown function		-0.717335	-0.618015	-0.645922	-0.648603	-0.654835	-0.682722		27.797	8.33205	10	0.317266	0.00162951	0.285379	0.00162951	0.0162363	0.00162951	1.00113
>PF3D7_1204900	PF3D7_1204900	probable protein, unknown function		-2.32726	-2.42293	-2.36085	-2.2974	-2.41118	-2.40726		49.359	8.17237	4	0.311683	0.00159899	0.290632	0.00159899	0.010653	0.00159899	1.00111
>PF3D7_1025300	PF3D7_1025300	conserved Plasmodium protein, unknown function		2.24955	2.22167	2.21898	2.24089	2.22186	2.22278		304.92	9.18797	52	0.344226	0.0015564	0.261744	0.0015564	0.0431962	0.0015564	1.00108
>PF3D7_1127800	PF3D7_1127800	conserved Plasmodium protein, unknown function		-0.564121	-0.477934	-0.524872	-0.522867	-0.540766	-0.507715		90.147	8.29044	20	0.318319	0.00147374	0.284403	0.00147374	0.0172889	0.00147374	1.00102
>PF3D7_0932800	PF3D7_0932800	conserved Plasmodium protein, unknown function		1.67649	1.60288	1.6486	1.65257	1.63584	1.63515		295.08	9.2008	35	0.321877	0.00147311	0.281138	0.00147311	0.0208468	0.00147311	1.00102
>PF3D7_1110100	PF3D7_1110100	conserved Plasmodium protein, unknown function		1.84039	1.82516	1.80414	1.81825	1.83341	1.81367		105.36	9.07788	33	0.339538	0.00145531	0.26566	0.00145531	0.0385083	0.00145531	1.00101
>PF3D7_1352700	PF3D7_1352700	P-loop containing nucleoside triphosphate hydrolase, putative		0.556419	0.588804	0.557768	0.588369	0.536835	0.573437		129.83	8.5397	26	0.32561	0.00145022	0.277767	0.00145022	0.0245803	0.00145022	1.00101
>PF3D7_1356900	PF3D7_1356900	protein kinase 5	PK5	-0.00529289	0.0415134	0.028019	0.0174828	0.0280418	0.0143795		32.009	8.23042	11	0.332661	0.00144513	0.271547	0.00144513	0.0316313	0.00144513	1.001
>PF3D7_1466900	PF3D7_1466900	rhoptry protein, putative		3.28047	3.28838	3.27287	3.28409	3.27312	3.28023		323.31	9.60246	92	0.387349	0.00142797	0.229056	0.00142797	0.0863185	0.00142797	1.00099
>PF3D7_0910200	PF3D7_0910200	conserved Plasmodium protein, unknown function		0.516979	0.507124	0.52047	0.530596	0.512882	0.496916		69.137	8.49973	27	0.343548	0.001393	0.262306	0.001393	0.0425176	0.001393	1.00097
>PF3D7_0515800	PF3D7_0515800	BolA-like protein, putative		-2.97041	-3.04914	-3.26761	-3.12711	-3.07317	-3.09086		25.172	7.8213	2	0.30557	0.00132815	0.296537	0.00132815	0.00453984	0.00132815	1.00092
>PF3D7_0107000	PF3D7_0107000	centrin-1	CEN1	2.79722	2.75267	2.71265	2.77613	2.72828	2.75434		130.4	9.41432	27	0.315046	0.00126139	0.287452	0.00126139	0.0140164	0.00126139	1.00087
>PF3D7_0618200	PF3D7_0618200	conserved Plasmodium protein, unknown function		1.36231	1.31937	1.35303	1.32749	1.3656	1.3379		52.269	8.9572	12	0.323613	0.00124168	0.279564	0.00124168	0.0225829	0.00124168	1.00086
>PF3D7_0616200	PF3D7_0616200	Ndc80 homologue, putative		2.55939	2.56678	2.50113	2.5454	2.52582	2.55255		194.31	9.23797	46	0.317612	0.00117938	0.285058	0.00117938	0.0165818	0.00117938	1.00082
>PF3D7_0932300	PF3D7_0932300	M18 aspartyl aminopeptidase	M18AAP	1.99724	1.97957	2.02964	2.0132	2.01404	1.97581		115.36	9.36107	32	0.319425	0.00113487	0.283383	0.00113487	0.0183948	0.00113487	1.00079
>PF3D7_0828300	PF3D7_0828300	conserved Plasmodium protein, unknown function		-0.1831	-0.251324	-0.208704	-0.204571	-0.216602	-0.225164		20.159	8.22668	9	0.317131	0.00107002	0.285504	0.00107002	0.0161014	0.00107002	1.00074
>PF3D7_1238800	PF3D7_1238800	acyl-CoA synthetase	ACS11	3.00778	2.98572	3.02059	3.02518	2.98646	2.99933		253.73	9.60419	54	0.32244	0.00104014	0.280626	0.00104014	0.0214095	0.00104014	1.00072
>PF3D7_1448400	PF3D7_1448400	ubiquitin-protein ligase, putative	Hrd3	-0.0435238	-0.070322	-0.0127907	-0.0110226	-0.0763206	-0.042387		10.633	8.10531	8	0.31381	0.00103124	0.288615	0.00103124	0.0127805	0.00103124	1.00072
>PF3D7_1241900	PF3D7_1241900	Tetratricopeptide repeat protein, putative		1.52852	1.52708	1.55338	1.53274	1.54341	1.52977		124.26	9.01645	39	0.335367	0.00102297	0.26921	0.00102297	0.0343368	0.00102297	1.00071
>PF3D7_1121700	PF3D7_1121700	protein GCN20	GCN20	-0.0564156	-0.0832691	-0.081192	-0.0485744	-0.0990944	-0.0760422		90.533	8.31397	17	0.318469	0.000944773	0.284264	0.000944773	0.0174393	0.000944773	1.00066
>PF3D7_0615400	PF3D7_0615400	ribonuclease, putative		2.45287	2.44312	2.44282	2.43874	2.44639	2.45088		233.5	9.25217	63	0.363862	0.000930786	0.24615	0.000930786	0.0628316	0.000930786	1.00065
>PF3D7_0518700	PF3D7_0518700	mRNA-binding protein PUF1	PUF1	-1.77614	-1.77054	-1.76814	-1.79126	-1.75545	-1.77082		8.0687	8.06021	6	0.327795	0.000900904	0.275819	0.000900904	0.0267655	0.000900904	1.00062
>PF3D7_0710800	PF3D7_0710800	conserved Plasmodium protein, unknown function		-1.25715	-1.19306	-1.20861	-1.23823	-1.20623	-1.21674		71.258	8.0892	8	0.312542	0.000794729	0.289815	0.000794729	0.0115118	0.000794729	1.00055
>PF3D7_0530700	PF3D7_0530700	conserved Plasmodium protein, unknown function		-2.8604	-2.72208	-2.74771	-2.73966	-2.77734	-2.81555		2.3532	7.76019	2	0.306108	0.000785828	0.296011	0.000785828	0.00507774	0.000785828	1.00054
>PF3D7_1009200	PF3D7_1009200	small subunit rRNA synthesis-associated protein, putative		-2.98493	-2.96143	-3.01713	-2.9759	-2.99376	-2.99603		23.957	7.62045	5	0.314241	0.000735601	0.288209	0.000735601	0.0132106	0.000735601	1.00051
>PF3D7_0402000	PF3D7_0402000	Plasmodium exported protein	PHISTa	3.63629	3.62395	3.58403	3.6374	3.61721	3.58771		151.56	9.76811	57	0.310438	0.000647863	0.291822	0.000647863	0.0094077	0.000647863	1.00045
>PF3D7_1404100	PF3D7_1404100	cytochrome c, putative		1.66997	1.62482	1.6338	1.66346	1.62164	1.64157		58.908	9.1803	22	0.311928	0.000642776	0.290399	0.000642776	0.0108979	0.000642776	1.00045
>PF3D7_1358500	PF3D7_1358500	zinc finger protein, putative		-0.225971	-0.20027	-0.226332	-0.215759	-0.222122	-0.216581		75.29	8.34848	14	0.323417	0.000630061	0.27974	0.000630061	0.0223872	0.000630061	1.00044
>PF3D7_1444300	PF3D7_1444300	apicoplast 1-acyl-sn-glycerol-3-phosphate acyltransferase, putative	AGPAT	2.36989	2.32505	2.44582	2.37322	2.39033	2.3755		176.33	9.64084	41	0.306003	0.000574112	0.296113	0.000574112	0.0049733	0.000574112	1.0004
>PF3D7_1363400	PF3D7_1363400	polyubiquitin binding protein, putative	DOA1	0.801033	0.755163	0.737156	0.74382	0.769596	0.778378		87.295	8.66007	22	0.308457	0.000519435	0.293728	0.000519435	0.00742677	0.000519435	1.00036
>PF3D7_1119400	PF3D7_1119400	ubiquitin-protein ligase, putative		-2.35859	-2.46694	-2.34158	-2.36291	-2.42093	-2.38463		11.697	7.871	9	0.30428	0.00045077	0.297804	0.00045077	0.00324995	0.00045077	1.00031
>PF3D7_1364100	PF3D7_1364100	cysteine-rich surface protein	Pf92	4.85165	4.81101	4.82327	4.82599	4.83919	4.81952		323.31	10.423	193	0.310666	0.00041453	0.291603	0.00041453	0.0096361	0.00041453	1.00029
>PF3D7_1104000	PF3D7_1104000	phenylalanyl-tRNA synthetase beta chain, putative		1.88084	1.86343	1.88749	1.87566	1.88568	1.86925		204.67	9.2303	46	0.315112	0.000389099	0.287391	0.000389099	0.0140817	0.000389099	1.00027
>PF3D7_0504000	PF3D7_0504000	cation transporting P-ATPase	ATPase3	1.30129	1.31305	1.40177	1.34468	1.34583	1.32452		205.45	8.8025	38	0.304442	0.000359217	0.297645	0.000359217	0.00341154	0.000359217	1.00025
>PF3D7_1353900	PF3D7_1353900	proteasome subunit, putative		2.85357	2.7817	2.83503	2.80954	2.82247	2.83741		67.146	9.42127	39	0.304936	0.000291189	0.297159	0.000291189	0.00390555	0.000291189	1.0002
>PF3D7_0917900	PF3D7_0917900	heat shock protein 70	HSP70-2	7.82248	7.738	7.73674	7.75979	7.78805	7.74871		323.31	11.5997	691	0.303249	0.000221252	0.298822	0.000221252	0.00221921	0.000221252	1.00015
>PF3D7_0418700	PF3D7_0418700	RNA-binding protein NOB1, putative		-5.58602	-5.50414	-5.4191	-5.44518	-5.55939	-5.50533		16.172	6.60165	2	0.302165	0.00021553	0.299898	0.00021553	0.00113486	0.00021553	1.00015
>PF3D7_0931000	PF3D7_0931000	elongation factor Tu, putative		-0.823524	-0.85397	-0.852636	-0.821098	-0.832615	-0.876703		40.823	8.05759	17	0.302524	9.53674e-05	0.299542	9.53674e-05	0.00149358	9.53674e-05	1.00007
>PF3D7_0611400	PF3D7_0611400	SWI/SNF-related matrix-associated actin-dependent regulator of chromatin		1.94833	1.94259	1.95647	1.96809	1.94153	1.93759		190.34	9.26727	42	0.302762	5.8492e-05	0.299305	5.8492e-05	0.00173218	5.8492e-05	1.00004
>PF3D7_0921200	PF3D7_0921200	conserved Plasmodium membrane protein, unknown function		-4.1965	-4.23007	-3.98262	-4.17034	-4.12188	-4.11707		2.1761	6.76104	1	0.301158	3.30607e-05	0.300902	3.30607e-05	0.000127982	3.30607e-05	1.00002
>PF3D7_0730500	PF3D7_0730500	conserved Plasmodium protein, unknown function		1.72232	1.72771	1.76943	1.73801	1.74541	1.73598		323.31	8.9294	61	0.301378	1.71661e-05	0.300682	1.71661e-05	0.000347898	1.71661e-05	1.00001
>PF3D7_0211200	PF3D7_0211200	Rab GTPase 5a	RAB5a	-0.145298	-0.13833	-0.192606	-0.122391	-0.186745	-0.167028		81.29	8.52693	15	0.300747	-2.3524e-05	0.301313	-2.3524e-05	0.000282777	-2.3524e-05	0.999984
>PF3D7_1361100	PF3D7_1361100	Sec24 subunit a	SEC24a	2.11646	2.15857	2.19476	2.14662	2.16541	2.15793		323.31	9.49667	63	0.300259	-5.8492e-05	0.301802	-5.8492e-05	0.000772498	-5.8492e-05	0.999959
>PF3D7_1236000	PF3D7_1236000	conserved Plasmodium protein, unknown function		1.66353	1.62857	1.64109	1.64852	1.64721	1.63785		175.52	9.27706	43	0.297309	-0.000130971	0.304783	-0.000130971	0.00375285	-0.000130971	0.999909
>PF3D7_0704000	PF3D7_0704000	conserved Plasmodium membrane protein, unknown function		-2.15358	-2.21687	-2.21071	-2.17475	-2.21444	-2.19147		43.041	8.10013	8	0.298806	-0.000168482	0.303266	-0.000168482	0.00223557	-0.000168482	0.999883
>PF3D7_1007700	PF3D7_1007700	transcription factor with AP2 domain(s)	ApiAP2	2.37844	2.37792	2.37302	2.36236	2.38415	2.38358		285.89	9.30311	65	0.291269	-0.000237147	0.311015	-0.000237147	0.00998523	-0.000237147	0.999836
>PF3D7_0606800	PF3D7_0606800	probable protein, unknown function		1.30821	1.27161	1.2586	1.289	1.2681	1.28203		63.906	9.07052	19	0.296498	-0.000238419	0.30561	-0.000238419	0.0045796	-0.000238419	0.999835
>PF3D7_1306400	PF3D7_1306400	26S proteasome regulatory subunit, putative		1.6248	1.59293	1.64147	1.62922	1.63573	1.59508		281	9.37508	33	0.296679	-0.000270844	0.305425	-0.000270844	0.00439539	-0.000270844	0.999812
>PF3D7_0500800	PF3D7_0500800	mature parasite-infected erythrocyte surface antigen,erythrocyte membrane protein 2	MESA	7.35484	7.25966	7.18651	7.2636	7.27439	7.26384		323.31	11.2068	691	0.299327	-0.000271479	0.30274	-0.000271479	0.00170963	-0.000271479	0.999812
>PF3D7_1367600	PF3D7_1367600	ribosome biogenesis protein MRT4, putative		-2.17037	-2.05068	-2.13612	-2.17843	-2.02373	-2.15409		7.4474	7.94067	4	0.299455	-0.000307083	0.302611	-0.000307083	0.00158053	-0.000307083	0.999787
>PF3D7_1351000	PF3D7_1351000	phosphatidylinositol transfer protein, putative		-0.295294	-0.317707	-0.330109	-0.339069	-0.314037	-0.288996		42.799	8.21566	14	0.29524	-0.000335693	0.306898	-0.000335693	0.00586832	-0.000335693	0.999767
>PF3D7_0812700	PF3D7_0812700	RNA-binding protein (U1 snRNP-like), putative		-0.109877	-0.13714	-0.181011	-0.153997	-0.114187	-0.158627		42.66	8.74902	20	0.296089	-0.000405629	0.306028	-0.000405629	0.00499789	-0.000405629	0.999719
>PF3D7_0522700	PF3D7_0522700	iron-sulfur assembly protein, putative	SufA	-2.0596	-2.074	-2.11116	-2.09918	-2.06327	-2.08086		4.5988	7.28357	3	0.293087	-0.000483831	0.309121	-0.000483831	0.00809074	-0.000483831	0.999665
>PF3D7_1407100	PF3D7_1407100	fibrillarin, putative	NOP1	1.9378	1.90278	1.95144	1.92517	1.90663	1.96201		107.57	9.22334	29	0.292664	-0.000599543	0.309561	-0.000599543	0.00853066	-0.000599543	0.999585
>PF3D7_0627300	PF3D7_0627300	E3 ubiquitin-protein ligase RNF5, putative	RNF5	-1.1379	-1.09061	-1.14053	-1.10044	-1.11963	-1.14705		46.204	8.21898	12	0.291856	-0.00063769	0.310402	-0.00063769	0.00937151	-0.00063769	0.999558
C9JTJ7;G3XAL7;C9J436;Q96M27	C9JTJ7;G3XAL7;C9J436;Q96M27	Protein PRRC1	PRRC1	-4.20863	-4.21551	-4.30795	-4.22579	-4.29658	-4.20781		2.3416	NaN	1	0.296368	-0.000640233	0.305742	-0.000640233	0.0047124	-0.000640233	0.999556
>PF3D7_1122100	PF3D7_1122100	conserved Plasmodium protein, unknown function		-1.44938	-1.50058	-1.36423	-1.45669	-1.41417	-1.44139		6.8894	7.97916	4	0.296291	-0.000646591	0.305822	-0.000646591	0.00479158	-0.000646591	0.999552
>PF3D7_1343000	PF3D7_1343000	phosphoethanolamine N-methyltransferase	PMT	5.28704	5.25656	5.20909	5.24425	5.25041	5.25998		323.31	10.8993	276	0.292533	-0.000646591	0.309697	-0.000646591	0.00866667	-0.000646591	0.999552
>PF3D7_1410900	PF3D7_1410900	ribosome maturation protein SBDS, putative		-2.54835	-2.67744	-2.61558	-2.55622	-2.66521	-2.6178		10.253	7.41489	4	0.296564	-0.000713984	0.305543	-0.000713984	0.00451275	-0.000713984	0.999505
>PF3D7_1469200	PF3D7_1469200	shewanella-like protein phosphatase 1, putative	SHLP1	1.63477	1.58998	1.66876	1.59958	1.67927	1.61685		67.68	9.05683	15	0.294372	-0.0007267	0.307791	-0.0007267	0.00676132	-0.0007267	0.999496
F8VV61;C9JA93;B4DMT9;Q8TC07	F8VV61;C9JA93;B4DMT9;Q8TC07	TBC1 domain family member 15	TBC1D15	0.432055	0.4354	0.404253	0.444353	0.452137	0.377535		2.282	8.78558	8	0.291882	-0.000772476	0.310375	-0.000772476	0.00934521	-0.000772476	0.999465
>PF3D7_1320000	PF3D7_1320000	rhoptry protein 2, putative	PRP2	4.0863	4.0555	4.07197	4.05003	4.09658	4.06955		323.31	9.8604	115	0.286094	-0.000800451	0.316498	-0.000800451	0.0154682	-0.000800451	0.999445
>PF3D7_0907900	PF3D7_0907900	peptide deformylase	PDF	-3.44577	-3.23595	-3.26398	-3.32017	-3.3271	-3.29596		5.133	7.83917	2	0.297265	-0.000818253	0.304828	-0.000818253	0.00379834	-0.000818253	0.999433
>PF3D7_1368300	PF3D7_1368300	conserved Plasmodium protein, unknown function		-1.41053	-1.43837	-1.46608	-1.46481	-1.43425	-1.41319		10.24	7.5081	4	0.288462	-0.000911713	0.313972	-0.000911713	0.0129421	-0.000911713	0.999368
>PF3D7_1147300	PF3D7_1147300	conserved Plasmodium protein, unknown function		0.461193	0.367725	0.382774	0.393913	0.427586	0.39295		54.228	8.56612	15	0.292063	-0.000918706	0.310186	-0.000918706	0.00915594	-0.000918706	0.999363
>PF3D7_1448300	PF3D7_1448300	conserved Plasmodium protein, unknown function		0.221746	0.177229	0.190544	0.230999	0.183592	0.177956		77.837	8.4294	15	0.28678	-0.00100899	0.315764	-0.00100899	0.0147338	-0.00100899	0.999301
>PF3D7_1239900	PF3D7_1239900	vesicle fusion and protein sorting subunit 16, putative	VPS16	-1.5932	-1.61004	-1.65667	-1.57655	-1.59582	-1.68441		21.746	7.62276	6	0.292746	-0.00104205	0.309475	-0.00104205	0.00844521	-0.00104205	0.999278
>PF3D7_1450300	PF3D7_1450300	DNA polymerase delta interacting protein, putative		-4.99083	-5.0531	-4.83403	-4.89192	-4.94174	-5.04114		6.4026	6.79652	2	0.296914	-0.00105794	0.305185	-0.00105794	0.00415525	-0.00105794	0.999267
>PF3D7_0609700	PF3D7_0609700	conserved Plasmodium protein, unknown function		1.97152	1.978	1.9858	1.98016	1.98256	1.97635		200.52	8.99772	47	0.22479	-0.00124677	0.393566	-0.00124677	0.0925358	-0.00124677	0.999136
>PF3D7_0319700	PF3D7_0319700	ABC transporter, putative		-1.08043	-1.08962	-1.08613	-1.12736	-1.07907	-1.04575		28.388	8.04175	11	0.284193	-0.00133387	0.318547	-0.00133387	0.0175166	-0.00133387	0.999076
>PF3D7_0903700	PF3D7_0903700	alpha tubulin 1		4.37713	4.37573	4.41833	4.37629	4.40317	4.39661		323.31	10.3076	125	0.27117	-0.00162951	0.333095	-0.00162951	0.0320653	-0.00162951	0.998871
>PF3D7_1445100	PF3D7_1445100	histidine--tRNA ligase, putative		2.41216	2.42483	2.38678	2.41436	2.41814	2.39616		145.93	9.25638	54	0.264464	-0.00163142	0.34096	-0.00163142	0.0399299	-0.00163142	0.99887
>PF3D7_1463500	PF3D7_1463500	conserved Plasmodium protein, unknown function		-2.50088	-2.40987	-2.37529	-2.43048	-2.45832	-2.39223		10.799	7.60065	4	0.289042	-0.00166575	0.313358	-0.00166575	0.0123284	-0.00166575	0.998846
>PF3D7_0202400	PF3D7_0202400	conserved Plasmodium protein, unknown function		4.22339	4.20624	4.21633	4.19976	4.23822	4.21362		323.31	9.99138	120	0.256623	-0.00188319	0.3505	-0.00188319	0.0494705	-0.00188319	0.998696
Q6FI54;B4DKD7;P61020;F8VWU4;F8VVZ0;F8VUA5;F8VVK3;H0YHA1;B4DJA5;Q6FI44;P20339	Q6FI54;B4DKD7;P61020	Ras-related protein Rab-5B	RAB5B	-4.36907	-4.45035	-4.27414	-4.4002	-4.3711	-4.31661		5.3424	7.09022	2	0.2909	-0.00188637	0.311402	-0.00188637	0.010372	-0.00188637	0.998693
>PF3D7_0410400	PF3D7_0410400	exosome complex component RRP4, putative	RRP4	-6.04194	-5.96979	-5.96211	-5.83361	-6.22694	-5.9076		1.9477	NaN	1	0.296335	-0.0018959	0.305776	-0.0018959	0.00474627	-0.0018959	0.998687
>PF3D7_1012200	PF3D7_1012200	conserved Plasmodium protein, unknown function		2.85522	2.81697	2.83564	2.84272	2.83523	2.8357		131.21	9.69063	64	0.251737	-0.00193596	0.356642	-0.00193596	0.0556125	-0.00193596	0.998659
>PF3D7_0804500	PF3D7_0804500	conserved Plasmodium membrane protein, unknown function		2.00552	1.99699	1.9997	2.00689	2.00347	1.99776		323.31	9.25895	85	0.168999	-0.00197093	0.491663	-0.00197093	0.190633	-0.00197093	0.998635
>PF3D7_1469100	PF3D7_1469100	conserved Plasmodium protein, unknown function		-0.22543	-0.296976	-0.226984	-0.262661	-0.218113	-0.262291		31.389	8.37269	10	0.278412	-0.00210826	0.324891	-0.00210826	0.0238613	-0.00210826	0.99854
>PF3D7_1116800	PF3D7_1116800	heat shock protein 101	HSP101	4.43051	4.35903	4.38293	4.38533	4.4005	4.39321		323.31	10.0622	113	0.270852	-0.00218964	0.333463	-0.00218964	0.0324326	-0.00218964	0.998483
>PF3D7_1031700	PF3D7_1031700	protein phosphatase inhibitor 3	I3	-0.0875416	-0.121813	-0.0181007	-0.020689	-0.159023	-0.0410881		23.726	8.22848	6	0.288326	-0.00221825	0.314117	-0.00221825	0.013087	-0.00221825	0.998464
>PF3D7_0524300	PF3D7_0524300	conserved Plasmodium protein, unknown function		-1.20333	-1.20236	-1.3003	-1.25293	-1.23191	-1.21438		79.941	8.13418	11	0.281309	-0.00225894	0.32169	-0.00225894	0.0206598	-0.00225894	0.998435
>PF3D7_0818000	PF3D7_0818000	conserved protein, unknown function		-0.0983143	-0.0843735	-0.135147	-0.135418	-0.0981903	-0.0773735		55.238	8.26809	6	0.271314	-0.00228437	0.33293	-0.00228437	0.0318996	-0.00228437	0.998418
>PF3D7_1133400	PF3D7_1133400	apical membrane antigen 1	AMA1	5.68831	5.63538	5.62241	5.65398	5.66762	5.63167		323.31	10.6886	212	0.269943	-0.00239054	0.334515	-0.00239054	0.0334845	-0.00239054	0.998344
>PF3D7_1227300	PF3D7_1227300	conserved Plasmodium protein, unknown function		-3.27132	-3.21856	-3.2986	-3.25683	-3.2829	-3.24137		9.6062	7.49069	4	0.273439	-0.0024573	0.330493	-0.0024573	0.0294632	-0.0024573	0.998298
>PF3D7_0623000	PF3D7_0623000	chorismate synthase	CS	-1.35395	-1.30898	-1.43896	-1.3942	-1.35933	-1.34087		14.704	7.92116	7	0.282804	-0.00249926	0.320054	-0.00249926	0.0190243	-0.00249926	0.998269
>PF3D7_0218200	PF3D7_0218200	conserved Plasmodium protein, unknown function		0.748829	0.715584	0.742088	0.75247	0.760147	0.701395		166.35	8.86803	30	0.266071	-0.00250371	0.339052	-0.00250371	0.0380218	-0.00250371	0.998266
>PF3D7_1464900	PF3D7_1464900	ATP-dependent protease la, putative		0.451302	0.384914	0.425533	0.393999	0.431812	0.44355		31.528	8.47084	13	0.270332	-0.00253741	0.334064	-0.00253741	0.0330336	-0.00253741	0.998243
>PF3D7_1410700	PF3D7_1410700	conserved Plasmodium protein, unknown function		2.29543	2.248	2.32713	2.27463	2.30596	2.29759		76.307	9.22016	25	0.270747	-0.0025425	0.333584	-0.0025425	0.0325542	-0.0025425	0.998239
>PF3D7_1330000.1	PF3D7_1330000.1;PF3D7_1330000.2	thioredoxin, putative		0.159317	0.0469418	0.0198383	0.0978508	0.087574	0.0483532		28.279	10.1776	10	0.284019	-0.0025603	0.318735	-0.0025603	0.0177049	-0.0025603	0.998227
>PF3D7_1353600	PF3D7_1353600	ER lumen protein retaining receptor	ERD2	0.19902	0.116995	0.158102	0.146505	0.185478	0.149969		18.166	8.94759	11	0.272107	-0.0026118	0.332018	-0.0026118	0.0309876	-0.0026118	0.998191
>PF3D7_1326100	PF3D7_1326100	conserved Plasmodium protein, unknown function		-2.54567	-2.6873	-2.64068	-2.64966	-2.61841	-2.5977		4.1586	7.65118	2	0.283216	-0.00262705	0.319606	-0.00262705	0.0185765	-0.00262705	0.998181
>PF3D7_1359400	PF3D7_1359400	rRNA associated RNA binding protein, putative		3.23344	3.16401	3.1856	3.20039	3.19797	3.19264		319.29	9.84964	50	0.263455	-0.00264931	0.342167	-0.00264931	0.041137	-0.00264931	0.998165
>PF3D7_1010700	PF3D7_1010700	dolichyl-phosphate-mannose protein mannosyltransferase, putative		2.6548	2.58472	2.59521	2.60756	2.61884	2.61628		165.75	9.69025	28	0.265767	-0.00265185	0.339412	-0.00265185	0.0383815	-0.00265185	0.998164
>PF3D7_1148000	PF3D7_1148000	serine/threonine protein kinase, putative		-2.86323	-2.94549	-2.89001	-2.81919	-2.92272	-2.94877		20.993	7.47891	5	0.283641	-0.002683	0.319145	-0.002683	0.0181148	-0.002683	0.998142
>PF3D7_0802100	PF3D7_0802100	transcription factor with AP2 domain(s)	ApiAP2	0.612293	0.627199	0.588129	0.621931	0.604919	0.608963		182.27	8.68136	43	0.239268	-0.00273069	0.373054	-0.00273069	0.0720243	-0.00273069	0.998109
>PF3D7_1015100	PF3D7_1015100	conserved protein, unknown function		-2.03936	-2.02589	-2.02499	-2.05925	-2.086	-1.93666		19.889	NaN	2	0.282995	-0.00277328	0.319846	-0.00277328	0.0188163	-0.00277328	0.99808
>PF3D7_0910100	PF3D7_0910100	Ran-binding protein, putative		1.89915	1.8455	1.90704	1.878	1.89535	1.88681		197.04	9.1564	34	0.259843	-0.00282351	0.346537	-0.00282351	0.0455066	-0.00282351	0.998045
>PF3D7_0632700	PF3D7_0632700	rifin	RIF	-2.57882	-2.71885	-2.56917	-2.56545	-2.64963	-2.64327		19.372	7.98171	6	0.285642	-0.0028286	0.316983	-0.0028286	0.0159529	-0.0028286	0.998041
>PF3D7_1467600	PF3D7_1467600	conserved Plasmodium protein, unknown function		-0.749449	-0.768105	-0.733654	-0.714975	-0.772987	-0.754633		17.107	7.76755	10	0.258864	-0.00287056	0.347735	-0.00287056	0.046705	-0.00287056	0.998012
>PF3D7_0715200	PF3D7_0715200	conserved Plasmodium protein, unknown function		0.377838	0.379553	0.324608	0.37085	0.342009	0.377779		95.609	8.47528	24	0.261201	-0.00287946	0.344883	-0.00287946	0.0438534	-0.00287946	0.998006
>PF3D7_1454700	PF3D7_1454700	6-phosphogluconate dehydrogenase, decarboxylating, putative		2.51084	2.51153	2.53448	2.52711	2.52387	2.5145		211.16	9.60095	65	0.21134	-0.00287946	0.414196	-0.00287946	0.113166	-0.00287946	0.998006
>PF3D7_1017600	PF3D7_1017600	conserved Plasmodium protein, unknown function		-0.966276	-0.942375	-0.990364	-0.933369	-0.983652	-0.973173		50.836	8.15244	12	0.259569	-0.0029405	0.346871	-0.0029405	0.0458414	-0.0029405	0.997964
>PF3D7_0629800	PF3D7_0629800	cullin-like protein, putative		0.0204792	0.00450897	0.0162621	0.0251751	0.00186157	0.0230694		36.641	8.4025	12	0.21125	-0.00295194	0.414339	-0.00295194	0.113309	-0.00295194	0.997956
[truncated: 1,314 more rows]
