# Supplementary material for: Phosphodiesterase beta is the master regulator of cAMP signalling during malaria parasite invasion
Source: PLoS Biol. 2019 Feb 22;17(2):e3000154. doi: 10.1371/journal.pbio.3000154 (PMC6402698; doi:10.1371/journal.pbio.3000154)
Supplement: S3 Table — Rank-based (1D) annotation motif analysis revealing that PKA-like substrate motifs are the most highly enriched motifs found in phosphosites up-regulated in RAP-treated, compared with mock-treated, PfPDEβΔcatHA schizonts. Numbers of detected phosphosites for each motif are shown in the column ‘Size’, along with test score, p-values, and mean log2 fold changes. PfPDEβ, Plasmodium falciparum phosphodiesterase β; PKA, cAMP-dependent protein kinase; RAP, rapamycin. (XLSX) [file pbio.3000154.s016.xlsx]

## Sheet: Sheet1
Motif	Size	Score	P value	Benj. Hoch. FDR	Mean	Median
RRxS	54	0.661358	5.54408e-17	5.14807e-16	0.555306	0.378153
KRxS	75	0.605614	1.88514e-19	2.72298e-18	0.500181	0.19915
RxS	284	0.549576	6.17387e-55	8.02603e-53	0.501325	0.270292
RxT	19	0.540302	4.66928e-05	0.00018969	0.459479	0.0458755
RKxS	62	0.526447	9.49936e-13	6.49956e-12	0.419924	0.22475
KKxS	134	0.522642	4.34073e-25	8.06136e-24	0.614802	0.418589
KxS	402	0.364411	4.41332e-34	9.5622e-33	0.369898	0.0607777
RxxS	473	0.194512	2.62152e-12	1.62284e-11	0.094729	-0.0459646
KxxS	742	0.17163	5.60102e-14	4.28313e-13	0.128926	-0.0592546
