# Supplementary material for: Phosphodiesterase beta is the master regulator of cAMP signalling during malaria parasite invasion
Source: PLoS Biol. 2019 Feb 22;17(2):e3000154. doi: 10.1371/journal.pbio.3000154 (PMC6402698; doi:10.1371/journal.pbio.3000154)
Supplement: S4 Table — Data underlying the GO analysis presented in Fig 5E. Proteins that make up the GO terms presented in the bar chart and individual phosphosites in these proteins are listed in sheet 1. Phosphosites displaying a PKA consensus motif are underlined. The individual numerical values underlying the bar chart are listed in sheet 2. GO, gene ontology; PKA, cAMP-dependent protein kinase. (XLSX) [file pbio.3000154.s017.xlsx]

## Sheet: Sheet1
		Highrest fold upreg	Name	PlasmoDB ID		Phosphosites (2-fold up)	Phosphosites (Welch up)	Phosphosites (2-fold down)	Phosphosites (Welch down)
	"RNA binding"
	RNA binding (F)	6.41	PreBP	PF3D7_1011800		T797; S1037
	Poly(A) RNA binding (F)	4.23	PABP	PF3D7_1224300		S101; S51	S114
	RNA binding (F)	4.04	SR1	PF3D7_0517300		S6	T253; S123
	RNA binding (F)	3.84	NOP5	PF3D7_1008800		S410
	RNA binding (F)	3.74	PAIP1	PF3D7_1107300		1508; S1449; S103			S2060
	RNA binding (F)	2.33	NOP1	PF3D7_1407100		S16
	Poly(A) RNA binding (F)	2.2	PAB	PF3D7_1360900		S352			S195
	RNA binding (F)	2.02	ALBA1	PF3D7_0814200		T22
	RNA binding (F)	1.66	RNAB1	PF3D7_0823200			S283
	RNA binding (F)	1.65	EIF4G	PF3D7_1312900			S306
	RNA binding (F)	1.39	PUF1	PF3D7_0518700			S404
	RNA binding (F)	1.38	HoBo	PF3D7_1409800			S35
	RNA binding (F)	0.73	RNAB2	PF3D7_0416000					S272
	RNA binding (F)	0.72	U2PS	PF3D7_1035000					S651
	tRNA binding (F)	0.64	tRNABP	PF3D7_1442300					S203
	"Chromatin/Chromosome"
	Chromosome organization (P)	7.84	H3.3	PF3D7_0617900		S11; S29
	Oxidoreductase activity (F)	5.67	nPrx	PF3D7_1027300		S327; S329; S328; S217; S226; S229; S330
	Chromatin assembly or disassembly (P)	2.93	HP1	PF3D7_1220900		S108
	Chromatin modification (P)	2.5	phdF	PF3D7_1141800		S355
	Chromatin assembly or disassembly (P)	2.25	CenH3	PF3D7_1333700		S49
	Chromosome (C)	2.08	HMGB1	PF3D7_1202900		Y28
	Chromosome (C)	2.04	HMGB2	PF3D7_0817900		S87
	Chromosome organization (P)	1.81	H3	PF3D7_0610400			S29; S33
	Chromosome organization (P)	1.77	H2B	PF3D7_1105100		T81	S25	T14
	"Signal Transduction"
	Calcium-dependent serine/threonine kinase activity (F)	4.46	CDPK1	PF3D7_0217500		Y44
	Intracellular signal transduction (P)	3.26	ACbeta	PF3D7_0802600		S566; S553
	Protein kinase activity (F)	2.89	kinase	PF3D7_0321400		S7
	Intracellular signal transduction (P)	2.24	GCalpha	PF3D7_1138400		S2333	S1453; S1329		S1512; S847
	Protein serine/threonine phosphatase activity (F)	1.95	PP7	PF3D7_1423300			S769
	Small GTPase-mediated signal transduction (P)	1.91	RAB11b	PF3D7_1340700			S33
	Protein kinase activity (F)	1.91	kinase	PF3D7_1450000			S325
	Small GTPase-mediated signal transduction (P)	1.6	RAB7A	PF3D7_0903200			S72
	Protein kinase activity (F)	1.53	CRK3	PF3D7_0415300			T778
	Phosphoprotein phosphatase activity (F)	1.35	PPM11	PF3D7_1208900			S2165
	Protein kinase activity (F)	1.35	kinase	PF3D7_1331000			S174
	Protein serine/threonine kinase activity (F)	0.77	PKAc	PF3D7_0934800					S17
	Intracellular signal transduction (P)	0.76	PI-PLC	PF3D7_1013500					S30
	Protein serine/threonine phosphatase activity (F)	0.75	PPM5	PF3D7_0810300					S24
	Protein kinase activity (F)	0.72	kinase	PF3D7_0926100					S1212
	cAMP-mediated signalling (P)	0.71	EPAC	PF3D7_1417400					S891
	Cyclic nucleotide phosphodiesterase (F)	0.59	PDEalpha	PF3D7_1209500.2					S23
	ATPase activity
	ATPase activity (F)	2.5	PLT	PF3D7_1223400		S559			S825
	ATPase activity (F)	2.81	MRP2	PF3D7_1229100		S1123
	ATPase activity (F)	2.77	HSP70	PF3D7_0818900		S524
	ATPase activity (F)	2.52	ATPase3	PF3D7_0504000		S286	S281		S1005; S1782
	ATPase activity (F)	2.24	Gcalpha	PF3D7_1138400		S2333	S1453; S1329		S1512; S847
	ATPase activity (F)	2.04	MRP1	PF3D7_0112200		S236	T238; S235
	ATPase activity (F)	1.95	ATP6	PF3D7_0106300			S492; S489		S482
	ATPase activity (F)	1.43	NPL4	PF3D7_0507700			S127
	ATPase activity (F)	1.35	MDR2	PF3D7_1447900			S269
	ATPase activity (F)	0.73	VPTA	PF3D7_0806800					S256
	ATPase activity (F)	0.7	ATP4	PF3D7_1211900					S28
	"Peptidase activity"
	Serine-type endopeptidase activity (F)	8.15	ROM 4	PF3D7_0506900		S257; 266; S191; S194; S239; S219; S243	S63; S222; S228
	Serine-type endopeptidase activity (F)	2.06	ROM 8	PF3D7_1411200		S7
	Serine-type endopeptidase activity (F)	0.39	ROM 1	PF3D7_1114100.1					S32
	Aspartic-type endopeptidase activity (F)	1.38	SPP	PF3D7_1457000			S403
	Cysteine-type peptidase activity (F)	0.68	SERA6	PF3D7_0207500					T103; S105
	"Transcription factor"
	Transcription factor activity (F)	6.41	PreBP	PF3D7_1011800		T797; S1037
	Transcription factor activity (F)	3.99	ApiAP2	PF3D7_0420300		S2025	S3255; S2060		S3163
	Transcription factor activity (F)	2.66	ApiAP2	PF3D7_0613800		S547
	Transcription factor activity (F)	2.37	ApiAP2	PF3D7_1107800		T1352; S1347	S1521
	Transcription factor activity (F)	0.72	TCF25	PF3D7_0506800					S133
	Transcription factor complex (C)	2.22	BTF3b	PF3D7_1426100		S43
	Regulation of transcription (P)	1.73	KROX1	PF3D7_1209300			S1226
	Transcription factor activity (F)	0.75	AP2-O	PF3D7_1143100					S133
	Regulation of transcription (P)	0.75	NFYB	PF3D7_1146600					S7; S10
	"Ion Transport"
	Phosphate ion transport (P)	3.98	PiT	PF3D7_1340900		S612	S361
	Cation transport (P)	2.52	ATPase3	PF3D7_0504000		S286	S281		S1005; S1782
	Calcium ion transport (P)	1.95	ATP6	PF3D7_0106300			S492; S489		S482
	Sodium ion transport (P)	1.66	NHE	PF3D7_1303500			S1750
	Zinc ion transport (P)	1.55	ZnT	PF3D7_0715900			S510		S204
	Copper ion transport (P)	1.49	CUP	PF3D7_0904900			S1979		S1644; S230
	Cation transport (P)	1.3	CatT	PF3D7_0727800			S1611
	Sodium ion transport	0.7	ATP4	PF3D7_1211900					S28
	"Ubiquitination"
	Ubiquitin-dependent protein catabolic process (P)	4.33	UBP1	PF3D7_0104300		S2648; S2578	S2273
	Ubiquitin-protein ligase activity (F)	1.65	UBT	PF3D7_0628100			S2239		S7116; S2928
	Ubiquitin-protein ligase activity (F)	1.39	UPL	PF3D7_0316900			S397
	Ubiquitin-protein ligase activity (F)	1.38	UPL	PF3D7_0707700			S463
	Protein homooligomerization (P)	3.71	Kelch13	PF3D7_1343700		S191; T199; T192
	Inner membrane complex (C)
	Inner membrane complex (C)	14.11	ALV5	PF3D7_1003600		S157; Y166	S191; Y186	S248; S208; S252	S267; S7; S23; S277; S146; S257; S259
	Inner membrane complex (C)	4.56	IMC1g	PF3D7_0525800		S268; S267; Y272; S270	S155; S281		S26; S277; S206; S191; T189; S274
	Inner membrane complex (C)	2.71	GAP40	PF3D7_0515700		S343			S445
	Inner membrane complex (C)	2.63	MyoA	PF3D7_1342600		S19
	Inner membrane complex (C)	1.58	ALV6	PF3D7_1351700			S1074; S1219		S73; S888
	Inner membrane complex (C)	1.55	PHIL1	PF3D7_0109000			S167		T189
	Inner membrane complex (C)	0.74	ALV2	PF3D7_0304100					S392
	Inner membrane complex (C)	0.68	MTIP	PF3D7_1246400					T176
	Inner membrane complex (C)	0.57	GAP45	PF3D7_1222700					T84; S89
	"Translation" (P)
	Translational initiation (P)	5.41	EIF3D	PF3D7_1007900		S94
	Translational initiation (P)	3.26	EIF3G	PF3D7_0815600		T47; S44
	Translation (P)	2.21	RPS25	PF3D7_1421200		S19
	Translation (P)	1.46	RPS	PF3D7_0219200		S45
	Regulation of translation (P)	1.39	PUF1	PF3D7_0518700			S404
	Translation (P)	0.64	tRIP	PF3D7_1442300					S203
	Translation (P)	0.56	SPT5	PF3D7_0610900					S413
	Motor activity/Actin filament binding (F)
	Motor activity (F)	2.63	MyoA	PF3D7_1342600		S19
	Motor activity (F)	1.68	MyoE	PF3D7_0613900			S1580		S1764; S1761; S1607; S1463; S1865
	Actin filament binding (F)	5.21	Coronin	PF3D7_1251200			S370		S15; S529; S571; S453; S540
	Rhoptry/Microneme (C)
	Rhoptry (C)	1.63	ROP14	PF3D7_0613300			S488
	Rhoptry (C)	0.73	RhopH3	PF3D7_0905400					S853
	Rhoptry (C)	0.46	ARO	PF3D7_0414900				T35; S36	S33
	Microneme (C)	2.28	AMA1	PF3D7_1133400		S610
	Microneme (C)	1.38	SPP	PF3D7_1457000			S403

## Sheet: Sheet2
	Welch up PKA	Welch up	2-fold up PKA	2-fold up	welch down PKA	Welch down	2-fold down PKA	2-fold down
Rhoptry/Microneme	0	2	1	0	0	-2	0	-2
Motor activity/Actin filament binding	1	1	1	0	-1	-9	0	0
Inner membrane complex	2	5	1	7	0	-21	0	-3
Ion transport	5	3	2	0	0	-7	0	0
ATPase activity	4	5	4	0	0	-7	0	0
Peptidase activity	1	3	6	2	0	-3	0	0
Signal transduction	2	7	1	4	-1	-7	0	0
Ubiquitination	3	1	1	4	-1	-1	0	0
Translation	2	0	2	2	-1	-1	0	0
RNA binding	4	3	11	1	-2	-3	0	0
Transcription factor	2	2	5	2	0	-4	0	0
Chromatin/Chromosome	2	1	10	4	0	-1	0	0
