# Supplementary material for: Phosphodiesterase beta is the master regulator of cAMP signalling during malaria parasite invasion
Source: PLoS Biol. 2019 Feb 22;17(2):e3000154. doi: 10.1371/journal.pbio.3000154 (PMC6402698; doi:10.1371/journal.pbio.3000154)
Supplement: S1 Data — (XLSX) [file pbio.3000154.s018.xlsx]

## Sheet: Fig 1D
	cAMP
3D7	3.7183	2.8645	14.3054	-13.6153	-14.1275	22.1419	0	0	0
PDEß-HA	26.374	67.9235	30.2856	46.359	50.3537	53.34	14.7085	6.88517	-0.22262
	cGMP
3D7	0	0	0	0	0	0	2.32542
PDEß-HA	92.6636	13.6054	37.5067	77.8279	77.8279	56.1537	17.5889	2.69656	52.1539
