# Supplementary material for: Phosphodiesterase beta is the master regulator of cAMP signalling during malaria parasite invasion
Source: PLoS Biol. 2019 Feb 22;17(2):e3000154. doi: 10.1371/journal.pbio.3000154 (PMC6402698; doi:10.1371/journal.pbio.3000154)
Supplement: S2 Data — (XLSX) [file pbio.3000154.s019.xlsx]

## Sheet: Fig 2E
	% anti-HA positive
	DMSO	+RAP
replicate 1	95.1219	7.33333
replicate 2	95.5882	3.7037
replicate 3	91.4062	1.52672
