# Supplementary material for: Phosphodiesterase beta is the master regulator of cAMP signalling during malaria parasite invasion
Source: PLoS Biol. 2019 Feb 22;17(2):e3000154. doi: 10.1371/journal.pbio.3000154 (PMC6402698; doi:10.1371/journal.pbio.3000154)
Supplement: S3 Data — (XLSX) [file pbio.3000154.s020.xlsx]

## Sheet: Fig 3C
	- Rap	+ Rap
slide 1	12.2667	11.4688
slide 2	13.8	11.6562
slide 3	14.4792	14.0244
slide 4	14.5789	15.2273
slide 5	12.8182	15.5

## Sheet: Fig 3D
day	1G5 DMSO						1G5 +RAP						PDEbeta DMSO						PDEbeta +RAP
	Replicate 1			Replicate 2			Replicate 1			Replicate 2			Replicate 1			Replicate 2			Replicate 1			Replicate 2
1	100	100	100	100	100	100	100	100	100	100	100	100	100	100	100	100	100	100	100	100	100	100	100	100
2	146.602	116.375	119.921	123.431	112.587	119.856	123.01	123.88	115.244	132.859	132.179	120.205	134.058	127.882	124.673	149.434	160.555	173.844	108.034	111.812	115.838	134.41	147.799	126.561
3	158.98	174.607	171.635	170.954	144.87	159.429	166.666	169.542	165.227	187.388	202.766	177.118	151.498	150.477	153.546	146.117	154.607	151.113	138.872	136.06	142.007	128.68	127.61	119.085
4	274.478	308.321	300.201	281.861	275.893	277.254	277.334	287.63	270.374	314.099	360.644	259.326	241.937	225.816	252.727	260.511	270.801	239.905	126.207	139	141.317	130.813	130.118	117.244
5	243.621	317.627	295.564	380.904	387.654	336.829	250.669	298.72	263.89	418.843	477.402	329.388	343.018	344.118	350.005	308.074	314.126	337.487	146.117	143.894	144.649	137.875	140.631	121.274
6	463.761	536.867	465.95	556.859	573.929	465.109	437.839	492.16	478.953	599.701	702.375	528.507	416.427	476.779	408.42	440.9	540.613	527.951	125.686	144.416	149.546	140.729	151.212	132.66
7	434.356	551.795	576.057	619.475	656.671	595.939	472.877	571.994	519.557	786.659	930.146	659.694	838.672	800.684	711.239	589.913	733.278	682.352	162.369	184.627	176.646	139.994	154.511	143.119
8	550.547	807.255	764.912	733.305	760.418	664.38	655.469	795.867	732.243	904.154	1036.27	770.83	735.566	1031.04	894.887	600.99	1012.53	700.243	172.447	239.914	194.846	215.421	213.981	183.153
