# Supplementary material for: Phosphodiesterase beta is the master regulator of cAMP signalling during malaria parasite invasion
Source: PLoS Biol. 2019 Feb 22;17(2):e3000154. doi: 10.1371/journal.pbio.3000154 (PMC6402698; doi:10.1371/journal.pbio.3000154)
Supplement: S4 Data — (XLSX) [file pbio.3000154.s021.xlsx]

## Sheet: Fig 4A
	DMSO			+RAP
	Repl 1	Repl 2	Repl 3	Repl 1	Repl 2	Repl 3
0'	100	100	100	290.128	159.217	45.3015
15'	312.803	233.129	179.782	493.869	188.004	285.359
60'	559.685	392.608	458.626	597.493	251.423	541.452
150'	659.867	652.918	815.441	669.887	374.677	713.053

## Sheet: Fig 4B
	WT	KO
Replicate 1	28.7	8.77
Replicate 2	25.2	5.95333
Replicate 3	33.1667	9.25333
Replicate 4	18.7667	5.57667
Replicate 5	13.9	4.37667

## Sheet: Fig 4C
Deformation			Echinocytosis			Invasion
DMSO	RAP		DMSO	RAP		DMSO	RAP
1	0		0	1		0	1
2	3		1	2		2	1
5	5		1	1		3	1
4	1		0	1		0	0
6	0		1	0		1	0
8	4		3	1		5	0
9	0		4	0		5	0
6	5		3	1		5	0
10	4		4	0		6	0
6	2		4	0		4	0
7	3		3	0		3	0
5	5		2	0		2	0
6	5		2	0		3	0
8	4		4	0		5	0
8	3		5	0		6	0
4	1		3	0		2	0
5	1		1	0		1	0
	4			0			0
	2			0			0
	3			0			0
	3			1			1

## Sheet: Fig 4D
Normal morphology								delayed							condensed / pycnotic
	Experiment 1		Experiment 2					Experiment 1		Experiment 2					Experiment 1		Experiment 2
Condition and
hours post invasion	Researcher 1	Researcher 2	Researcher 1	Researcher 2	mean	stdev		Researcher 1	Researcher 2	Researcher 1	Researcher 2	mean	stdev		Researcher 1	Researcher 2	Researcher 1	Researcher 2	mean	stdev
DMSO 1-5 hpi	89.7959	94.9153	96.7213	95.3125	94.1862	3.02773		0	5.08475	3.27869	0	2.09086	2.52439		10.2041	0	0	4.6875	3.7229	4.85305
+RAP 1-5 hpi	10.2941	10.0917	5.26316	10.4478	9.02419	2.51159		18.3824	41.2844	14.4737	8.95522	20.7739	14.21		71.3235	48.6239	80.2632	80.597	70.2019	15.0129
DMSO 4-8 hpi	89.5349	96.2687	92.2222	90.9091	92.2337	2.90512		3.48837	2.98507	4.44444	2.27273	3.29765	0.912813		6.97674	0.746269	3.33333	6.81818	4.46863	2.99755
+RAP 4-8 hpi	8.08824	3.57143	3.77358	6.93069	5.59099	2.26661		24.2647	33.0357	7.54717	15.8416	20.1723	10.96		67.6471	63.3929	88.6792	77.2277	74.2367	11.2331
DMSO 20-24 hpi	90.4412	95.8678	94.2308	94.2308	93.6926	2.3009		3.67647	2.47934	3.84615	1.92308	2.98126	0.931493		5.88235	1.65289	1.92308	3.84615	3.32612	1.96409
+RAP 20-24 hpi	6.06061	0.970874	9.58904	3.8961	5.12916	3.6318		5.45455	8.73786	2.73973	7.79221	6.18109	2.67729		88.4848	90.2913	87.6712	88.3117	88.6898	1.12356
DMSO 27-31 hpi	88.2979	93.0769	88.4058	85.9155	88.924	2.99769		5.31915	5.38462	11.5942	11.2676	8.39139	3.51236		6.38298	1.53846	0	2.8169	2.68459	2.72129
+RAP 27-31 hpi	4.87805	2.65487	6.81818	3.8961	4.5618	1.75792		7.31707	9.73451	5.68182	9.09091	7.95608	1.82859		87.8049	87.6106	87.5	87.013	87.4821	0.33719
DMSO 44-48 hpi	88.4615	88.8889	90.7895	89.1892	89.3323	1.01631		7.69231	11.1111	6.57895	9.45946	8.71046	1.99199		3.84615	0	2.63158	1.35135	1.95727	1.65536
+RAP 44-48 hpi	6.49351	5.92105	5.88235	4.7619	5.7647	0.724579		7.79221	2.63158	4.70588	4.7619	4.97289	2.12494		85.7143	91.4474	89.4118	90.4762	89.2624	2.50724

## Sheet: Fig 4E
	cAMP
	Experiment 1			Experiment 2			Experiment 3			Experiment 4			Experiment 5
DMSO	2.14881	1.22074	1.78441	6.18815	4.96943	4.57035	2.74067	2.88883	2.81634	0.917363	1.16111	1.14358	2.77731	2.08033	2.69686
+RAP	0.623351	0.465037	0.464234	1.40406	0.665652	0.640959	0.119217	0.291273	-0.16515	-0.25118	-0.23923	-0.13249	0.495987	0.179755	0.322338
	cGMP
	Experiment 1			Experiment 2			Experiment 3			Experiment 4			Experiment 5
DMSO	7	7.79938	7.42747	11.7131	10.8205	10.5369	8.45985	6.72061	7.72578	3.05861	2.79168	2.01173	7.01257	7.94684	7.41714
+RAP	3.23303	2.45525	2.41358	3.28801	3.26716	3.776	1.23179	1.14837	1.55294	0.355911	0.414303	0.026415	2.42048	2.15354	3.22545

## Sheet: Fig 4F
	cAMP			cGMP
	DMSO	+ RAP		DMSO	+ RAP
Experiment 1	1	2.05797		1	1.02181
Experiment 2	1	5.34665		1	1.02114
Experiment 3	1	2.06598		1	1.06244
Experiment 4	1	2.12308		1	0.846241
Experiment 5	1	2.34549		1	0.865945
Experiment 6	1	2.03546		1	1.86641
Experiment 7	1	3.20637		1	0.622697
Experiment 8	1	5.84067		1	1.05048
Experiment 9				1	1.49443
Experiment 10				1	1.36004
