# Supplementary material for: Phosphodiesterase beta is the master regulator of cAMP signalling during malaria parasite invasion
Source: PLoS Biol. 2019 Feb 22;17(2):e3000154. doi: 10.1371/journal.pbio.3000154 (PMC6402698; doi:10.1371/journal.pbio.3000154)
Supplement: S5 Data — (XLSX) [file pbio.3000154.s022.xlsx]

## Sheet: Fig 5D
RRxS	KRxS	RxS	RxT	RKxS	KKxS	KxS	CDPK1 (all)	CRK4 (all)
2.48566	2.56947	3.81909	2.77105	2.60471	2.88269	2.88269	-0.05593	-0.05593
1.90305	2.03521	2.9718	1.76767	2.20397	2.49841	2.60471	0.01559	0.01559
1.88124	1.85118	2.56947	1.61237	1.89036	2.48003	2.50271	-0.11328	-0.11328
1.74125	1.8325	2.48566	1.015	1.70778	2.42322	2.49841	0.860593	0.860593
1.71711	1.82567	2.38335	0.81454	1.43776	2.22239	2.48003	0.440607	0.440607
1.51833	1.69094	2.37258	0.521039	1.3717	2.20992	2.4366	-0.1372	-0.1372
1.41749	1.59584	2.07991	0.359231	1.31271	2.09533	2.42322	-0.01004	-0.01004
1.39474	1.54588	2.04362	0.194412	1.13006	2.05563	2.27168	-0.18488	-0.18488
1.39335	1.51427	2.03521	0.142866	0.928932	2.00398	2.24408	-0.10754	-0.10754
1.26191	1.50961	2.02514	0.045876	0.913621	1.98597	2.2374	-0.18361	-0.18361
1.18213	1.41874	2.01605	-0.00326	0.895812	1.96081	2.22239	-0.11232	-0.11232
1.00033	1.35389	2.01322	-0.01837	0.88645	1.94348	2.20992	-0.17112	-0.17112
0.954115	1.27201	1.991	-0.02152	0.860345	1.93941	2.20397	-0.0177	-0.0177
0.911701	1.21889	1.95052	-0.02156	0.791737	1.89003	2.09533	-0.0887	-0.0887
0.734195	1.20377	1.94466	-0.04278	0.726134	1.83503	2.08682	-0.22443	-0.22443
0.720791	1.18836	1.90305	-0.05846	0.717227	1.73409	2.06142	-0.21542	-0.21542
0.711334	1.06686	1.88124	-0.0743	0.673676	1.70881	2.05563	-0.18393	-0.18393
0.694101	1.02734	1.87166	-0.08299	0.672484	1.61116	2.00398	0.025492	0.025492
0.63173	0.919395	1.85118	-0.19071	0.665245	1.59234	1.99232	-0.1993	-0.1993
0.609189	0.874379	1.8325		0.660964	1.57659	1.98727	-0.30004	-0.30004
0.545187	0.67845	1.82567		0.655291	1.55497	1.98597	-0.19655	-0.19655
0.4783	0.637846	1.8141		0.594885	1.52461	1.96081	-0.19655	-0.19655
0.471081	0.635578	1.7648		0.5502	1.51427	1.94348	-0.21825	-0.21825
0.463056	0.595442	1.74125		0.504026	1.41986	1.93941	-0.19087	-0.19087
0.461307	0.59374	1.71711		0.482409	1.40884	1.9062	-0.11893	-0.11893
0.432036	0.55641	1.69094		0.476548	1.39762	1.89036	-0.02122	-0.02122
0.386781	0.543507	1.66802		0.422864	1.3968	1.89003	-0.0932	-0.0932
0.369524	0.523558	1.59584		0.362663	1.3749	1.83503	-0.00543	-0.00543
0.350815	0.506487	1.55225		0.261282	1.3171	1.78695	-0.1354	-0.1354
0.347719	0.490867	1.54588		0.244935	1.30116	1.73409	-0.197	-0.197
0.337822	0.422614	1.51833		0.236947	1.29465	1.71272	-0.10314	-0.10314
0.316733	0.403783	1.51427		0.212553	1.27234	1.70881	-0.07627	-0.07627
0.280211	0.376286	1.50961		0.16457	1.23691	1.70778	-0.01328	-0.01328
0.276785	0.315782	1.50616		0.146772	1.20269	1.61116	-0.09449	-0.09449
0.258146	0.31514	1.47173		0.100028	1.16808	1.59234	0.003269	0.003269
0.149817	0.256082	1.43947		0.070744	1.15437	1.57659	-0.00463	-0.00463
0.121816	0.228273	1.43825		0.069931	1.14024	1.55537	-0.26915	-0.26915
0.098452	0.19915	1.42176		0.050575	1.1261	1.55497	-0.08776	-0.08776
0.087974	0.185542	1.41874		0.050469	1.09728	1.54561	-0.06014	-0.06014
0.07233	0.177375	1.41749		0.031786	1.04394	1.52461	-0.11146	-0.11146
0.046197	0.166918	1.39474		0.028593	1.00597	1.51656	-0.08336	-0.08336
0.030632	0.166503	1.39335		0.026339	0.938577	1.51427	0.024702	0.024702
0.002019	0.153739	1.39195		0.022046	0.886834	1.49079	-0.1713	-0.1713
-0.0229	0.135778	1.38048		0.016746	0.8717	1.48713	-0.06557	-0.06557
-0.02552	0.109067	1.35389		0.015041	0.846922	1.43776	0.07071	0.07071
-0.03467	0.108762	1.31705		0.002634	0.837643	1.41986	0.349971	0.349971
-0.03789	0.074959	1.27201		-0.01213	0.808201	1.41874	-0.08943	-0.08943
-0.04393	0.071384	1.26191		-0.03217	0.790366	1.40884	0.021824	0.021824
-0.06741	0.053983	1.2249		-0.04271	0.750949	1.39762	-0.03456	-0.03456
-0.08855	0.050089	1.22281		-0.04328	0.746962	1.3968	-0.16343	-0.16343
-0.09015	0.044297	1.21889		-0.04633	0.734807	1.3749	-0.26425	-0.26425
-0.13564	0.042411	1.2168		-0.05872	0.730007	1.3717	-0.13786	-0.13786
-0.29833	0.042196	1.20377		-0.07373	0.720268	1.3672	-0.08299	-0.08299
-0.41695	0.037458	1.18836		-0.14491	0.622814	1.35295	-0.08299	-0.08299
	0.011682	1.18213		-0.1651	0.609866	1.33343	0.429129	0.429129
	0.009256	1.1701		-0.18909	0.59809	1.3171	-0.10022	-0.10022
	0.00548	1.11815		-0.20086	0.588673	1.31271	0.159555	0.159555
	-0.02484	1.11676		-0.23378	0.559733	1.31193	-0.19049	-0.19049
	-0.02877	1.10632		-0.35069	0.550629	1.30116	-0.23542	-0.23542
	-0.03162	1.07276		-0.39697	0.529281	1.29465	-0.15324	-0.15324
	-0.0341	1.06686		-0.40939	0.5239	1.27234	-0.22031	-0.22031
	-0.05432	1.05658		-0.41745	0.516116	1.23691	0.020425	0.020425
	-0.05894	1.04051			0.512967	1.20269	-0.0203	-0.0203
	-0.05957	1.02734			0.476784	1.16808	-0.06857	-0.06857
	-0.06217	1.02534			0.436815	1.15437	-0.06977	-0.06977
	-0.07662	1.01629			0.434341	1.15057	-0.05872	-0.05872
	-0.08508	1.00033			0.432702	1.14024	-0.05488	-0.05488
	-0.0939	0.977871			0.404476	1.13715	0.165383	0.165383
	-0.10984	0.966311			0.384684	1.13006	-0.11712	-0.11712
	-0.14411	0.954115			0.368515	1.12929	-0.05558	-0.05558
	-0.16391	0.938524			0.36304	1.1261	-0.36813	-0.36813
	-0.21005	0.919395			0.329342	1.12202	0.448215	0.448215
	-0.21301	0.911701			0.323994	1.09728	-0.04009	-0.04009
	-0.21861	0.874379			0.310574	1.09064	-0.06206	-0.06206
	-0.25706	0.869008			0.290134	1.08667	1.17184	1.17184
		0.860593			0.282356	1.07567	-0.11999	-0.11999
		0.855488			0.24848	1.04561	-0.2375	-0.2375
		0.855378			0.236347	1.04394	0.536179	0.536179
		0.829355			0.21681	1.00597	-0.18206	-0.18206
		0.808653			0.211301	0.938577	-0.0939	-0.0939
		0.802428			0.169009	0.935241	0.752509	0.752509
		0.734195			0.166342	0.928932	0.234999	0.234999
		0.724777			0.16496	0.913621	-0.13148	-0.13148
		0.720791			0.162919	0.895812	-0.11928	-0.11928
		0.711334			0.10391	0.886834	-0.08302	-0.08302
		0.710812			0.101615	0.88645	-0.21149	-0.21149
		0.694101			0.094224	0.8717	-0.02019	-0.02019
		0.67845			0.08676	0.860345	0.045365	0.045365
		0.637846			0.077276	0.846922	-0.79239	-0.79239
		0.635578			0.075343	0.837643	-0.05973	-0.05973
		0.634581			0.060375	0.808201	-0.25678	-0.25678
		0.63173			0.032139	0.791737	-0.11174	-0.11174
		0.621185			0.02515	0.790366	1.55497	1.55497
		0.60989			0.015608	0.789249	-0.07064	-0.07064
		0.609189			-0.01184	0.782819	-0.16665	-0.16665
		0.595442			-0.02103	0.752509	-0.09178	-0.09178
		0.59374			-0.03136	0.750949	-0.09178	-0.09178
		0.59038			-0.04291	0.748624	-0.10701	-0.10701
		0.576874			-0.0503	0.746962	-0.30447	-0.30447
		0.55641			-0.05475	0.739055	-0.1305	-0.1305
		0.545187			-0.06544	0.734807	-0.09849	-0.09849
		0.543507			-0.07031	0.730007	0.06793	0.06793
		0.528753			-0.08548	0.726134	-0.17383	-0.17383
		0.523558			-0.08854	0.724084	-0.08016	-0.08016
		0.520233			-0.09126	0.720268	-0.01269	-0.01269
		0.506487			-0.10934	0.717227	0.050089	0.050089
		0.490867			-0.11287	0.715543	-0.28747	-0.28747
		0.488341			-0.11331	0.673676	-0.58636	-0.58636
		0.4783			-0.11711	0.672484	-0.01373	-0.01373
		0.476758			-0.1273	0.665245	0.297586	0.297586
		0.471081			-0.12954	0.660964	0.612135	0.612135
		0.46789			-0.13097	0.655291	-0.01872	-0.01872
		0.463056			-0.1404	0.63409	-0.06561	-0.06561
		0.461307			-0.15184	0.622814	-0.06561	-0.06561
		0.447502			-0.15724	0.620827	-0.32188	-0.32188
		0.441973			-0.15996	0.619518	-0.28837	-0.28837
		0.439138			-0.1675	0.619272	-0.04248	-0.04248
		0.437417			-0.19388	0.609866	0.576299	0.576299
		0.432036			-0.20718	0.59809	-0.12339	-0.12339
		0.422614			-0.20776	0.594885	-0.05189	-0.05189
		0.420741			-0.22071	0.594362	0.136889	0.136889
		0.403783			-0.23689	0.588673	0.447514	0.447514
		0.386781			-0.23726	0.571141	-0.03793	-0.03793
		0.376286			-0.24482	0.568364	-0.04939	-0.04939
		0.373302			-0.25947	0.559733	-0.16028	-0.16028
		0.372876			-0.2839	0.550629	-0.08035	-0.08035
		0.369524			-0.31864	0.5502	-0.20538	-0.20538
		0.350815			-0.33828	0.542655	0.054919	0.054919
		0.347719			-0.34011	0.529281	0.121333	0.121333
		0.337822			-0.3947	0.5239	0.022414	0.022414
		0.316733			-0.40461	0.516116	2.09533	2.09533
		0.315782			-0.41215	0.512967	-0.40411	-0.40411
		0.31514			-0.46569	0.511726	-0.25637	-0.25637
		0.298			-0.58347	0.504026	0.070787	0.070787
		0.28819				0.491697	-0.0752	-0.0752
		0.287722				0.482409	0.108087	0.108087
		0.284816				0.476784	-0.11331	-0.11331
		0.280214				0.476548	-0.26152	-0.26152
		0.280211				0.472574	-0.26152	-0.26152
		0.27928				0.436815	1.43881	1.43881
		0.276785				0.434341	-0.51412	-0.51412
		0.272401				0.432702	0.16687	0.16687
		0.268183				0.422864	-0.04877	-0.04877
		0.26782				0.404476	-0.09287	-0.09287
		0.264502				0.387464	-0.2541	-0.2541
		0.258146				0.384684	-0.01213	-0.01213
		0.256082				0.368515	-0.1236	-0.1236
		0.255692				0.36304	-0.06294	-0.06294
		0.246813				0.362663	-0.23276	-0.23276
		0.237647				0.346903	-0.31391	-0.31391
		0.228273				0.329342	-0.32994	-0.32994
		0.19915				0.323994	0.145894	0.145894
		0.19208				0.319082	-0.12252	-0.12252
		0.185542				0.310989	-0.14645	-0.14645
		0.181044				0.310574	-0.06995	-0.06995
		0.177375				0.302434	-0.28191	-0.28191
		0.166918				0.299094	-0.13865	-0.13865
		0.166503				0.298552	-0.2543	-0.2543
		0.164184				0.290134	-0.12101	-0.12101
		0.153739				0.290107	-0.04841	-0.04841
		0.149817				0.282356	-0.01596	-0.01596
		0.145898				0.264464	-0.15068	-0.15068
		0.135778				0.261282	-0.13415	-0.13415
		0.132757				0.24848	-0.1212	-0.1212
		0.124852				0.244935	-0.18315	-0.18315
		0.121816				0.241186	-0.24368	-0.24368
		0.111133				0.240669	-0.0179	-0.0179
		0.109067				0.236947	-0.01584	-0.01584
		0.108762				0.236347	-0.07014	-0.07014
		0.104426				0.21681	-0.1158	-0.1158
		0.101837				0.212553	-0.46743	-0.46743
		0.098452				0.211301	-0.08923	-0.08923
		0.09679				0.201627	-0.23061	-0.23061
		0.091769				0.199898	-0.02138	-0.02138
		0.087974				0.191472	0.171072	0.171072
		0.074959				0.169009	-0.18442	-0.18442
		0.07233				0.166342	-0.15189	-0.15189
		0.072114				0.16496	2.07843	2.07843
		0.071384				0.16457	-0.07377	-0.07377
		0.063022				0.162919	-0.05006	-0.05006
		0.060382				0.146772	-0.04366	-0.04366
		0.053983				0.144831	-0.14452	-0.14452
		0.052147				0.135877	-0.10915	-0.10915
		0.050089				0.130972	-0.25147	-0.25147
		0.049238				0.130884	-0.31157	-0.31157
		0.046197				0.110871	-0.20142	-0.20142
		0.044297				0.10391	-0.02471	-0.02471
		0.043018				0.101615	-0.27888	-0.27888
		0.042867				0.100028	-0.26064	-0.26064
		0.042411				0.094224	0.208707	0.208707
		0.042196				0.08744	0.18229	0.18229
		0.037458				0.08676	-0.23185	-0.23185
		0.030632				0.085646	0.035522	0.035522
		0.01521				0.077276	0.047747	0.047747
		0.011682				0.075343	-0.1792	-0.1792
		0.009256				0.075271	0.36304	0.36304
		0.008536				0.070744	0.63409	0.63409
		0.00548				0.07071	-0.05261	-0.05261
		0.002019				0.069931	-0.16084	-0.16084
		0.000783				0.062316	-0.15122	-0.15122
		-0.003				0.061181	-0.0726	-0.0726
		-0.00463				0.060375	-0.02359	-0.02359
		-0.01087				0.050575	-0.29221	-0.29221
		-0.01204				0.050469	0.138532	0.138532
		-0.0203				0.049599	0.156142	0.156142
		-0.0229				0.049358	-0.21685	-0.21685
		-0.02484				0.045365	-0.12572	-0.12572
		-0.02552				0.043563	0.285449	0.285449
		-0.02877				0.033366	-0.07892	-0.07892
		-0.02914				0.032139	-0.22228	-0.22228
		-0.03162				0.031786	0.032728	0.032728
		-0.03246				0.028593	-0.10633	-0.10633
		-0.0341				0.028136	0.541438	0.541438
		-0.03467				0.026339	-0.28436	-0.28436
		-0.03534				0.02515	-0.07126	-0.07126
		-0.03789				0.022414	-0.16732	-0.16732
		-0.04287				0.022282	-0.15126	-0.15126
		-0.04393				0.022046	-0.15801	-0.15801
		-0.04819				0.016746	-0.22002	-0.22002
		-0.04939				0.015608	-0.01525	-0.01525
		-0.05432				0.015041	0.024576	0.024576
		-0.05859				0.010266	-0.05175	-0.05175
		-0.05894				0.009401	-0.05866	-0.05866
		-0.059				0.009084	-0.04251	-0.04251
		-0.05957				0.005324	-0.05855	-0.05855
		-0.06217				0.003528	-0.7624	-0.7624
		-0.06459				0.002634	-0.1468	-0.1468
		-0.06741				0.001588	-0.30843	-0.30843
		-0.07425				0.00061	-0.1192	-0.1192
		-0.07476				-0.00145	-0.01231	-0.01231
		-0.07662				-0.00415	-0.13871	-0.13871
		-0.08508				-0.00747	-0.27295	-0.27295
		-0.08855				-0.01072	0.086395	0.086395
		-0.09015				-0.0115	0.086395	0.086395
		-0.0939				-0.01184	-0.11491	-0.11491
		-0.09849				-0.01213	-0.05767	-0.05767
		-0.10161				-0.01259	-0.18863	-0.18863
		-0.10906				-0.01636	-0.37227	-0.37227
		-0.10984				-0.01953	-0.01886	-0.01886
		-0.11749				-0.02023	-0.84995	-0.84995
		-0.11906				-0.02038	-0.78629	-0.78629
		-0.12248				-0.02103	-0.17969	-0.17969
		-0.12274				-0.03136	-0.21738	-0.21738
		-0.12489				-0.03217	-0.13382	-0.13382
		-0.13564				-0.03535	-0.13235	-0.13235
		-0.14411				-0.03688	-0.08786	-0.08786
		-0.15845				-0.03862	0.000633	0.000633
		-0.16028				-0.03947	0.296306	0.296306
		-0.1618				-0.04271	-0.13294	-0.13294
		-0.16316				-0.04291	-0.14188	-0.14188
		-0.16391				-0.04328	-0.2962	-0.2962
		-0.16754				-0.04498	-0.10205	-0.10205
		-0.17969				-0.04633	-0.15996	-0.15996
		-0.17986				-0.04974	-0.17726	-0.17726
		-0.18082				-0.0503	0.253344	0.253344
		-0.19732				-0.05047	-0.04879	-0.04879
		-0.20323				-0.05475	0.082733	0.082733
		-0.20895				-0.05518	-0.22255	-0.22255
		-0.21005				-0.05546	-0.11254	-0.11254
		-0.21301				-0.05603	-0.27122	-0.27122
		-0.21861				-0.05747	-0.11484	-0.11484
		-0.21967				-0.05872	-0.11217	-0.11217
		-0.22202				-0.05922	0.01104	0.01104
		-0.2303				-0.06057	-0.41215	-0.41215
		-0.24385				-0.06234	0.079327	0.079327
		-0.24573				-0.06359	-0.187	-0.187
		-0.24596				-0.06491	-0.10584	-0.10584
		-0.25706				-0.06544	-0.11706	-0.11706
		-0.26574				-0.06732	-0.14322	-0.14322
		-0.26626				-0.06826	-0.22303	-0.22303
		-0.27033				-0.07017	-0.31232	-0.31232
		-0.2861				-0.07031	-0.03721	-0.03721
		-0.29016				-0.07223
		-0.29297				-0.07373
		-0.2974				-0.07452
		-0.29833				-0.08548
		-0.32085				-0.08595
		-0.36837				-0.08776
		-0.40353				-0.08854
		-0.41695				-0.09126
		-0.47068				-0.09331
		-0.47848				-0.0941
		-0.60749				-0.09778
		-0.66993				-0.10022
						-0.10134
						-0.10314
						-0.10746
						-0.10921
						-0.10934
						-0.11172
						-0.11287
						-0.11331
						-0.11484
						-0.11485
						-0.11592
						-0.11711
						-0.11787
						-0.12043
						-0.12326
						-0.12443
						-0.1273
						-0.12954
						-0.13097
						-0.13294
						-0.1404
						-0.14295
						-0.14491
						-0.14881
						-0.15184
						-0.15676
						-0.15678
						-0.15724
						-0.15849
						-0.15926
						-0.15993
						-0.15996
						-0.1605
						-0.1651
						-0.16563
						-0.1675
						-0.17063
						-0.17069
						-0.17847
						-0.1814
						-0.18378
						-0.18737
						-0.18909
						-0.19177
						-0.19222
						-0.19388
						-0.19601
						-0.19695
						-0.197
						-0.19832
						-0.19861
						-0.20074
						-0.20086
						-0.20718
						-0.20718
						-0.20776
						-0.20805
						-0.21048
						-0.21056
						-0.22009
						-0.22071
						-0.22791
						-0.23159
						-0.23378
						-0.23689
						-0.23726
						-0.24043
						-0.24482
						-0.24862
						-0.24887
						-0.25147
						-0.25564
						-0.25802
						-0.25947
						-0.26152
						-0.26603
						-0.28043
						-0.2805
						-0.28076
						-0.2839
						-0.29554
						-0.30149
						-0.30193
						-0.30528
						-0.31864
						-0.33579
						-0.33783
						-0.33828
						-0.34011
						-0.34339
						-0.34979
						-0.35069
						-0.35447
						-0.38875
						-0.3947
						-0.39697
						-0.39715
						-0.40461
						-0.40939
						-0.41215
						-0.41712
						-0.41745
						-0.4198
						-0.43203
						-0.43752
						-0.45091
						-0.46569
						-0.4866
						-0.53379
						-0.54506
						-0.55148
						-0.56167
						-0.56992
						-0.58347
						-0.64955
						-0.67188
						-0.71614
						-2.96057

## Sheet: Fig 5E
	Welch up PKA	Welch up	2-fold up PKA	2-fold up	welch down PKA	Welch down	2-fold down PKA	2-fold down
Rhoptry / Microneme	0	2	1	0	0	-2	0	-2
Motor activity / Actin filament binding	1	1	1	0	-1	-9	0	0
Inner membrane complex	2	5	1	7	0	-21	0	-3
Ion transport	5	3	2	0	0	-7	0	0
ATPase activity	4	5	4	0	0	-7	0	0
Proteolysis	1	3	6	2	0	-3	0	0
Signal transduction	2	7	1	4	-1	-7	0	0
Ubiquitination	3	1	1	4	-1	-1	0	0
Translation	2	0	2	2	-1	-1	0	0
RNA binding	4	3	11	1	-2	-3	0	0
Transcription	2	2	5	2	0	-4	0	0
Chromatin / Nucleosome	2	1	10	4	0	-1	0	0
