# Supplementary material for: Phosphodiesterase beta is the master regulator of cAMP signalling during malaria parasite invasion
Source: PLoS Biol. 2019 Feb 22;17(2):e3000154. doi: 10.1371/journal.pbio.3000154 (PMC6402698; doi:10.1371/journal.pbio.3000154)
Supplement: S6 Data — (XLSX) [file pbio.3000154.s023.xlsx]

## Sheet: Fig 6E
	apical		peripheral
	Exp. 1	Exp. 2	Exp. 1	Exp. 2
DMSO	77.551	70.1923	22.449	29.8077
+RAP	72.549	76.5957	27.451	23.4043

## Sheet: Fig 6G
	DMSO		+RAP
	Researcher 1	Researcher 2	Researcher 1	Researcher 2
apical	0.08871	0.094937	0.335484	0.129187
surface	0.83871	0.822785	0.316129	0.239234
negative	0.072581	0.082278	0.348387	0.631579
