# Supplementary material for: Phosphodiesterase beta is the master regulator of cAMP signalling during malaria parasite invasion
Source: PLoS Biol. 2019 Feb 22;17(2):e3000154. doi: 10.1371/journal.pbio.3000154 (PMC6402698; doi:10.1371/journal.pbio.3000154)
Supplement: S7 Data — (XLSX) [file pbio.3000154.s024.xlsx]

## Sheet: Sheet1
		% survival
		no drug	BIPPO	BIPPO+H89	BIPPO+C2
Experiment 1	Researcher 1	60.5839	11.0345	26.9504	16.1538
	Researcher 2	79.8561	7.84314	39.7163	8.39695
	Researcher 3	95.5556	4.1958	41.4815	7.63359
Experiment 2	Researcher 1	86.6071	23.8532	75	19.3548
	Researcher 2	89.3805	28.6364	62.987	36.875
	Researcher 3	96.0938	23.2283	76.2162	15.3846
	mean	84.6795	16.4652	53.7252	17.2998
