# Supplementary material for: Phosphodiesterase beta is the master regulator of cAMP signalling during malaria parasite invasion
Source: PLoS Biol. 2019 Feb 22;17(2):e3000154. doi: 10.1371/journal.pbio.3000154 (PMC6402698; doi:10.1371/journal.pbio.3000154)
Supplement: S8 Data — (XLSX) [file pbio.3000154.s025.xlsx]

## Sheet: S3B Fig
	clone and condition
Day	C8 -WR		C8 +WR		E8 -WR		E8 +WR		G8 -WR		G8 +WR		H8 -WR		H8 +WR		A9 -WR		A9 +WR		G9 -WR		G9 +WR
1	46.516	47.642	41.244	43.723	46.665	49.658	51.691	40.289	56.817	62.664	49.485	58.771	44.656	39.27	40.44	43.156	59.189	52.994	55.27	58.82	39.584	47.426	28.731	37.428
2	75.139	67.253	58.085	61.89	53.144	84.249	82.054	78.467	100.623	100.473	52.797	92.453	57.284	53.654	43.851	55.018	78.297	73.832	69.435	76.691	44.255	51.15	49.888	42.29
3	174.519	131.198	62.467	74.781	213.394	194.258	93.942	106.93	156.814	183.593	147.772	202.197	98.976	85.55	74.338	90.204	144.722	143.038	74.963	78.266	96.355	111.337	48.755	48.678
4	413.145	373.053	59.027	74.018	462.168	435.57	159.637	161.133	345.326	329.145	216.821	302.56	214.085	163.286	185.774	137.844	232.858	230.656	72.601	74.394	185.718	207.142	41.736	40.525
5	913.963	745.763	57.499	69.157	658.293	718.505	251.789	245.227	522.685	636.296	407.422	606.182	213.227	247.959	267.383	230.285	383.1	353.901	64.686	66.037	283.748	317.439	42.716	44.951
6	925.657	847.177	52.173	74.285	652.364	715.657	513.627	505.759	843.962	895.5	463.477	934.778	746.069	784.742	715.217	708.223	674.828	541.443	67.401	67.46	580.498	670.007	44.555	44.387
7	738.63	818.567	122.236	155.825	731.795	851.952	741.151	777.575	955.028	977.228	762.534	992.297	568.926	486.8	781.785	844.526	1212.36	1130.43	74.197	71.466	810.886	843.694	50.484	59.367
8	612.081	728.928	159.338	158.608	727.979	466.491	835.554	578.837	812.005	869.046	676.848	726.925	385.216	769.728	814.371	747.751	879.792	973.698	85.024	73.497	786.937	788.275	53.371	49.063
9			188.973	194.45															71.46	52.405			52.071	50.594
10			207.551	200.044															66.749	82.282			50.409	54.827
11			194.956	181.47															70.432	71.924			57.861	52.556
12			236.35	233.142															73.562	84.269			67.61	75.049
