# Supplementary material for: Phosphodiesterase beta is the master regulator of cAMP signalling during malaria parasite invasion
Source: PLoS Biol. 2019 Feb 22;17(2):e3000154. doi: 10.1371/journal.pbio.3000154 (PMC6402698; doi:10.1371/journal.pbio.3000154)
Supplement: S9 Data — (XLSX) [file pbio.3000154.s026.xlsx]

## Sheet: S4A Fig
	DMSO			+RAP
	mean	Standard deviation		mean	Standard deviation
T1	5	0		5	0
T2	4.46899	0.483985		4.3718	0.296468
T3	3.75195	0.552174		3.98432	0.106261
T4	3.16178	1.13508		3.02949	0.400995
T5	3.08368	0.360687		3.13992	0.144371
T6	2.49703	0.060636		2.31187	0.074121
T7	2.26085	0.321608		2.43211	0.022472
T8	1.80946	0.52841		2.04141	0.815362
T9	1.52117	0.770236		1.50577	0.497139
T10	1.01213	0.32457		1.40067	0.011282
T11	0.134805	0.102159		0.11612	0.031479

## Sheet: S4B Fig
	DMSO			+RAP
	mean	Standard deviation		mean	Standard deviation
T1	1	0		0.687635	0.202568
T2	1.21276	0.06169		0.75653	0.114628
T3	1.84727	0.163666		0.859761	0.1186
T4	2.88414	0.646714		1.09346	0.042472
T5	3.89697	1.02174		1.21011	0.054166
T6	5.35253	0.906686		1.51954	0.186141
T7	5.99205	0.615193		1.65996	0.225261
T8	6.9606	0.067674		1.76426	0.124096
T9	7.84293	0.897847		2.07065	0.179641
T10	8.91475	0.458415		2.40601	0.270459
T11	10.3328	0.261855		2.66589	0.379819

## Sheet: S4C Fig
		DMSO			+RAP
BIPPO		6	5	12	9	16	19
BIPPO+C2		0	0	0	0	0	2
ZAP		15	10	26	9	12	21
ZAP+C2		0	0	2	0	0	4

## Sheet: S4D Fig
	DMSO			+ Rap
-MSP1-19	95.5556	87.037	94.7368	72.8814	87.9397	86.076
-MSP1-83	9.6463	6.90789	10.2881	5.17241	7.25807	10.6383
